# Supplementary material for: Pangenome-scale analysis of the PYL gene family reveals evolutionary conservation, regulatory diversification and salt-responsive haplotypes in Brassica napus
Source: Front Plant Sci. 2026 Jun 8;17:1870359. doi: 10.3389/fpls.2026.1870359 (PMC13284129; doi:10.3389/fpls.2026.1870359)
Supplement: Supplementary file 1 [file Table1.xlsx]

## Sheet: Table.S1
Table.S1 Primer sequences used for qRT-PCR analysis of BnPYLs.
Gene ID	Forward primer (5'→3')	Reverse primer (5'→3')	Length (bp)
BnaC02G0037200ZS(Actin)	TGGGTTTGCTGGTGACGAT	TGCCTAGGACGACCAACAATACT	67
BnaC05T0007800ZS	TCGGCGATCCTGAAATAGGC	AGAAGCTCCAGTCTCTCGGT	88
BnaA10T0005700ZS	TGCACAGTGATAGGCGATCC	ACTTGTAGTTGCAGGGAGGC	78
BnaA06T0421700ZS	GGAGAGTGACGGGGTTTAGC	CCGTCCATCTCTCTCGAAGC	95
BnaA03T0276800ZS	CACGGTTGCATCATCGTCAC	GCGGCTCATCAAATCTTCGG	117

## Sheet: Table.S2
Table S2.Orthogroup classification and gene composition of the BnPYL family across eight Brassica napus genomes
Orthogroup	Category	Pan ID	GanganF73	No2127	QuintaA	Shengli3	Tapidor3	Westar	ZS11	Zheyou73
OG0000000	core	BnPYL.CR1	BnaA03T0140200GG, BnaA04T0197400GG, BnaC03T0210500GG, BnaC04T0083800GG, BnaC04T0501100GG	BnaA03T0183300NO, BnaA04T0191200NO, BnaA04T0191300NO, BnaC03T0140700NO, BnaC04T0082300NO, BnaC04T0519000NO	BnaA03T0175700QU, BnaA04T0238700QU, BnaA05T0068500QU, BnaC03T0204600QU, BnaC04T0083100QU, BnaC04T0504100QU	BnaA03T0107800SL, BnaA04T0162600SL, BnaC03T0097300SL, BnaC04T0081700SL, BnaC04T0546000SL	BnaA03T0166000TA, BnaA04T0199300TA, BnaA05T0062700TA, BnaC03T0174200TA, BnaC04T0081400TA, BnaC04T0523600TA	BnaA03T0198400WE, BnaA04T0234000WE, BnaA05T0061200WE, BnaC03T0153900WE, BnaC04T0084000WE, BnaC04T0547500WE	BnaA03T0183900ZS, BnaA04T0246400ZS, BnaC03T0215700ZS, BnaC04T0082900ZS, BnaC04T0561400ZS	BnaA03T0205400ZY, BnaA04T0148700ZY, BnaC03T0140400ZY, BnaC04T0084100ZY, BnaC04T0521600ZY
OG0000001	core	BnPYL.CR2	BnaA10T0269400GG, BnaC03T0023900GG, BnaC09T0536700GG	BnaA03T0020500NO, BnaA10T0217800NO, BnaC09T0529000NO	BnaA03T0020200QU, BnaA10T0266900QU, BnaC03T0019200QU	BnaA10T0237900SL, BnaC09T0416900SL	BnaA03T0018100TA, BnaA10T0267900TA	BnaA03T0028300WE, BnaA10T0270000WE, BnaC09T0564200WE	BnaA03T0019700ZS, BnaA03T0020000ZS, BnaC03T0024500ZS	BnaA03T0040000ZY, BnaA10T0252700ZY, BnaC03T0023600ZY, BnaC09T0538600ZY
OG0000002	core	BnPYL.CR3	BnaA06T0411200GG, BnaA09T0205200GG, BnaC07T0240000GG	BnaA06T0420600NO, BnaC07T0248600NO	BnaA06T0404000QU, BnaA09T0196100QU, BnaC07T0232500QU	BnaA06T0408100SL, BnaA09T0251500SL, BnaC07T0214500SL	BnaA06T0389800TA, BnaA09T0188800TA, BnaC07T0243200TA	BnaA06T0451200WE, BnaC07T0248300WE	BnaA06T0421700ZS, BnaC07T0252200ZS	BnaA06T0413800ZY, BnaC07T0229100ZY
OG0000003	core	BnPYL.CR4	BnaA10T0005600GG, BnaC05T0005800GG, BnaC05T0183400GG	BnaC05T0005400NO, BnaC05T0184200NO	BnaA10T0005700QU, BnaC05T0147800QU	BnaC05T0005400SL, BnaC05T0208600SL	BnaA10T0005800TA, BnaC05T0005300TA, BnaC05T0185200TA	BnaA10T0006900WE, BnaC05T0006800WE, BnaC05T0183000WE	BnaA10T0005700ZS, BnaC05T0007800ZS, BnaC05T0190300ZS	BnaC05T0005100ZY, BnaC05T0181700ZY
OG0000004	core	BnPYL.CR5	BnaA03T0390100GG, BnaC07T0405100GG	BnaA03T0436900NO, BnaC07T0397300NO	BnaA03T0426200QU, BnaC01T0026000QU, BnaC07T0397400QU	BnaA03T0358200SL, BnaC07T0377900SL	BnaA03T0431400TA, BnaC07T0406800TA	BnaA03T0451000WE, BnaC06T0187200WE	BnaA03T0443500ZS, BnaC07T0418400ZS	BnaA03T0453700ZY, BnaC07T0392100ZY
OG0000005	core	BnPYL.CR6	BnaA09T0533700GG, BnaC08T0361200GG	BnaA09T0501800NO, BnaC08T0380700NO	BnaA09T0548800QU, BnaC08T0415300QU	BnaA09T0572200SL, BnaC08T0391000SL	BnaA09T0472300TA, BnaC08T0394700TA	BnaA09T0541500WE, BnaC08T0372300WE	BnaA09T0573100ZS, BnaC08T0424400ZS	BnaA09T0519200ZY, BnaC08T0375400ZY
OG0000006	core	BnPYL.CR7	BnaA08T0137200GG, BnaC03T0740600GG	BnaA08T0114600NO, BnaC03T0661100NO	BnaA08T0139300QU, BnaC03T0720400QU	BnaA08T0135200SL, BnaC03T0623700SL	BnaA08T0132100TA, BnaC03T0709300TA	BnaA08T0126400WE, BnaC03T0655000WE	BnaA08T0143800ZS, BnaC03T0757400ZS	BnaA08T0138400ZY, BnaC03T0665500ZY
OG0000007	core	BnPYL.CR8	BnaA06T0416600GG, BnaC07T0232900GG	BnaA06T0426100NO, BnaC07T0240100NO	BnaA06T0409700QU, BnaC07T0225600QU	BnaA06T0413400SL, BnaC07T0207300SL	BnaA06T0395300TA, BnaC07T0235800TA	BnaA06T0456400WE, BnaC07T0241600WE	BnaA06T0427400ZS, BnaC07T0244900ZS	BnaA06T0419300ZY, BnaC07T0222400ZY
OG0000008	core	BnPYL.CR9	BnaA05T0048000GG, BnaC04T0066800GG	BnaC04T0063700NO	BnaA05T0054700QU, BnaC04T0063800QU	BnaA05T0051900SL, BnaC04T0064100SL	BnaA05T0048800TA, BnaC04T0063400TA	BnaA05T0048000WE, BnaC04T0065100WE	BnaA05T0058400ZS, BnaA05T0058900ZS, BnaC04T0064600ZS	BnaA05T0057600ZY, BnaC04T0066100ZY
OG0000009	core	BnPYL.CR10	BnaA04T0209000GG, BnaC04T0513500GG	BnaA04T0202100NO, BnaC04T0530900NO	BnaA04T0250300QU, BnaC04T0516000QU	BnaA04T0172200SL, BnaC04T0558400SL	BnaA04T0210700TA, BnaC04T0535600TA	BnaA04T0245500WE, BnaC04T0559400WE	BnaA04T0257000ZS, BnaC04T0574100ZS	BnaA04T0159400ZY, BnaC04T0533700ZY
OG0000010	core	BnPYL.CR11	BnaA03T0228000GG, BnaC03T0327700GG	BnaA03T0274300NO, BnaC03T0253600NO	BnaA03T0264400QU, BnaC03T0319600QU	BnaA03T0198600SL, BnaC03T0211800SL	BnaA03T0271100TA, BnaC03T0293300TA	BnaA03T0287200WE, BnaC03T0267300WE	BnaA03T0276800ZS, BnaC03T0333800ZS	BnaA03T0296200ZY, BnaC03T0270000ZY
OG0000011	core	BnPYL.CR12	BnaA02T0194900GG, BnaC02T0238100GG	BnaA02T0201400NO, BnaC02T0222300NO	BnaA02T0199600QU, BnaC02T0221100QU	BnaA02T0203400SL, BnaC02T0180900SL	BnaA02T0165600TA, BnaC02T0189500TA	BnaA02T0201200WE, BnaC02T0260300WE	BnaA02T0204100ZS, BnaC02T0271200ZS	BnaA02T0224200ZY, BnaC02T0097000ZY
OG0000012	core	BnPYL.CR13	BnaA02T0136800GG, BnaC02T0163000GG	BnaA02T0140600NO, BnaC02T0131500NO	BnaA02T0140600QU, BnaC02T0133000QU	BnaA02T0143900SL, BnaC02T0095700SL	BnaA02T0105000TA, BnaC02T0099600TA	BnaA02T0141100WE, BnaC02T0169100WE	BnaA02T0141100ZS, BnaC02T0178700ZS	BnaA02T0165200ZY, BnaC02T0016000ZY
OG0000013	core	BnPYL.CR14	BnaA01T0092200GG, BnaC01T0107000GG	BnaA01T0064100NO, BnaC01T0014600NO	BnaA01T0029100QU, BnaC01T0034300QU	BnaA01T0095600SL, BnaC01T0099200SL	BnaA01T0026200TA, BnaC01T0046600TA	BnaA01T0016400WE, BnaC01T0090000WE	BnaA01T0096400ZS, BnaC01T0117600ZS	BnaA01T0094200ZY, BnaC01T0047800ZY
OG0000014	core	BnPYL.CR15	BnaA01T0168800GG, BnaC01T0204800GG	BnaA01T0141000NO, BnaC01T0116200NO	BnaA01T0121000QU	BnaC01T0197700SL, BnaC01T0316300SL	BnaA01T0099400TA, BnaC01T0147100TA	BnaA01T0093100WE, BnaC01T0167500WE	BnaA01T0173100ZS, BnaC01T0221700ZS	BnaA01T0171500ZY, BnaC01T0147700ZY
OG0000015	core	BnPYL.CR16	BnaC08T0360600GG	BnaA09T0501300NO, BnaC08T0380200NO	BnaA09T0548300QU, BnaC08T0414800QU	BnaA09T0571700SL, BnaC08T0390300SL	BnaA09T0471600TA, BnaC08T0394100TA	BnaA09T0541000WE, BnaC08T0371800WE	BnaA09T0572600ZS, BnaC08T0423600ZS	BnaA09T0518700ZY, BnaC08T0374900ZY
OG0000017	core	BnPYL.CR17	BnaA10T0093200GG, BnaC09T0309500GG	BnaA10T0028500NO, BnaC09T0299100NO	BnaA10T0088800QU, BnaC03T0144500QU, BnaC09T0334800QU	BnaA10T0066000SL, BnaC09T0175700SL	BnaA10T0091900TA	BnaA10T0094400WE	BnaC09T0352400ZS	BnaA10T0078000ZY, BnaC09T0298900ZY
OG0000018	core	BnPYL.CR18	BnaC03T0227900GG	BnaA03T0196400NO, BnaC03T0156300NO	BnaA03T0189500QU, BnaC03T0221500QU	BnaC03T0112900SL	BnaA03T0179300TA, BnaC03T0190800TA	BnaA03T0211700WE, BnaC03T0170900WE	BnaC03T0232800ZS	BnaC03T0158200ZY
OG0000019	core	BnPYL.CR19	BnaA03T0476900GG	BnaA10T0077400NO, BnaC07T0487300NO	BnaA03T0515000QU	BnaA03T0446400SL	BnaA03T0525100TA	BnaA03T0539200WE	BnaA03T0533900ZS	BnaA03T0544400ZY
OG0000020	core	BnPYL.CR20	BnaC06T0216700GG	BnaC06T0213900NO, BnaC06T0218300NO	BnaC06T0217200QU	BnaC06T0202700SL	BnaC06T0213500TA	BnaC06T0257800WE	BnaC06T0231600ZS	BnaC06T0214900ZY
OG0000021	core	BnPYL.CR21	BnaA07T0218800GG	BnaA07T0211100NO	BnaA07T0175900QU	BnaA07T0202900SL	BnaA07T0210900TA	BnaA07T0209700WE	BnaA07T0217100ZS	BnaA07T0165000ZY
OG0000016	soft core	BnPYL.SC1	BnaA03T0089800GG, BnaC03T0151100GG	BnaA03T0133800NO, BnaC03T0080800NO		BnaA03T0057900SL, BnaC03T0038500SL	BnaA03T0116900TA, BnaC03T0113500TA	BnaA03T0147400WE, BnaC03T0094200WE	BnaA03T0132000ZS, BnaC03T0153500ZS	BnaA03T0155200ZY, BnaC03T0078500ZY
OG0000024	soft core	BnPYL.SC2	BnaA02T0016200GG	BnaA02T0018600NO	BnaA02T0016000QU	BnaA02T0016700SL		BnaA02T0019400WE	BnaA02T0019500ZS	BnaA02T0016000ZY
OG0000025	soft core	BnPYL.SC3	BnaC07T0493400GG		BnaC07T0486200QU	BnaC07T0468000SL	BnaC07T0496000TA	BnaC07T0452700WE	BnaC07T0510900ZS	BnaC07T0481700ZY
OG0000022	shell	BnPYL.SH1	BnaA01T0048800GG, BnaC01T0054800GG			BnaA01T0048100SL, BnaC01T0046000SL		BnaC01T0037300WE	BnaA01T0049800ZS, BnaC01T0058600ZS	BnaA01T0049300ZY
OG0000023	shell	BnPYL.SH2	BnaA03T0153500GG, BnaC03T0227300GG			BnaA03T0121600SL			BnaA03T0198000ZS, BnaC03T0232300ZS	BnaA03T0219400ZY, BnaC03T0157600ZY
OG0000026	shell	BnPYL.SH3			BnaC09T0553700QU		BnaC09T0570200TA		BnaA10T0274900ZS, BnaC09T0592400ZS
OG0000027	shell	BnPYL.SH4					BnaC09T0346800TA, BnaC09T0349800TA	BnaC09T0329700WE
OG0000028	shell	BnPYL.SH5		BnaA08T0077200NO		BnaA08T0099800SL
OG0000029	line_specific/cloud	BnPYL.CL1	BnaA09T0533200GG
OG0000030	line_specific/cloud	BnPYL.CL2	BnaA05T0061200GG
OG0000031	line_specific/cloud	BnPYL.CL3							BnaA10T0097000ZS

## Sheet: Table.S3
Table S3. Physicochemical properties of BnPYLs
Gene ID	Number of Amino Acid	Molecular Weight (Da)	Theoretical pI	Instability Index	Aliphatic Index	GRAVY
BnaA09T0573100ZS	168	19000.9	6.15	28.81	91.55	-0.105
BnaA09T0572600ZS	188	20834.4	5.49	35.57	84.79	-0.298
BnaA09T0572200SL	168	18960.8	6.15	29.51	88.63	-0.135
BnaA09T0571700SL	188	20848.4	5.49	35.57	85.32	-0.296
BnaA09T0548800QU	168	19000.9	6.15	28.81	91.55	-0.105
BnaA09T0548300QU	188	20771.3	5.66	34.67	86.86	-0.289
BnaA09T0541500WE	162	18162.7	5.25	30.76	85.31	-0.158
BnaA09T0541000WE	188	20785.4	5.66	34.67	87.39	-0.288
BnaA09T0533700GG	166	18652.4	5.47	30.26	89.7	-0.089
BnaA09T0533200GG	165	18720.1	5.65	38.43	84.24	-0.382
BnaA09T0519200ZY	168	19000.9	6.15	28.81	91.55	-0.105
BnaA09T0518700ZY	188	20834.4	5.49	35.57	84.79	-0.298
BnaA09T0501800NO	168	19000.9	6.15	28.81	91.55	-0.105
BnaA09T0501300NO	188	20819.4	5.66	34.67	85.32	-0.293
BnaA09T0472300TA	168	19000.9	6.15	28.81	91.55	-0.105
BnaA09T0471600TA	188	20834.4	5.49	35.57	84.79	-0.298
BnaA09T0251500SL	215	24216	5.19	40.2	73.77	-0.536
BnaA09T0205200GG	215	24216	5.19	40.2	73.77	-0.536
BnaA09T0196100QU	215	24216	5.19	40.2	73.77	-0.536
BnaA09T0188800TA	215	24216	5.19	40.2	73.77	-0.536
BnaA08T0143800ZS	163	18612	4.87	26.09	72.21	-0.482
BnaA08T0139300QU	163	18612	4.87	26.09	72.21	-0.482
BnaA08T0138400ZY	163	18612	4.87	26.09	72.21	-0.482
BnaA08T0137200GG	163	18612	4.87	26.09	72.21	-0.482
BnaA08T0135200SL	163	18612	4.87	26.09	72.21	-0.482
BnaA08T0132100TA	163	18612	4.87	26.09	72.21	-0.482
BnaA08T0126400WE	163	18612	4.87	26.09	72.21	-0.482
BnaA08T0114600NO	163	18612	4.87	26.09	72.21	-0.482
BnaA08T0099800SL	234	26289.8	5.99	43.83	84.06	-0.233
BnaA08T0077200NO	234	26289.8	5.99	43.83	84.06	-0.233
BnaA07T0218800GG	187	20742.7	6.16	37.09	90.05	-0.155
BnaA07T0217100ZS	187	20742.7	6.16	37.09	90.05	-0.155
BnaA07T0211100NO	187	20768.8	6.07	33.71	90.05	-0.141
BnaA07T0210900TA	187	20768.8	6.07	33.71	90.05	-0.141
BnaA07T0209700WE	187	20742.7	6.16	37.09	90.05	-0.155
BnaA07T0202900SL	187	20742.7	6.16	37.09	90.05	-0.155
BnaA07T0175900QU	187	20742.7	6.16	37.09	90.05	-0.155
BnaA07T0165000ZY	187	20742.7	6.16	37.09	90.05	-0.155
BnaA06T0456400WE	162	17822.1	5.4	48	82.96	-0.304
BnaA06T0451200WE	210	24012.9	5.31	50.31	76.48	-0.571
BnaA06T0427400ZS	162	17822.1	5.4	48	82.96	-0.304
BnaA06T0426100NO	162	17832.1	5.4	49.19	82.96	-0.309
BnaA06T0421700ZS	210	23913.8	5.2	49.39	76.48	-0.551
BnaA06T0420600NO	210	23914.8	5.13	50.02	76.48	-0.551
BnaA06T0419300ZY	162	17822.1	5.4	48	82.96	-0.304
BnaA06T0416600GG	162	17822.1	5.4	48	82.96	-0.304
BnaA06T0413800ZY	210	23913.8	5.2	49.39	76.48	-0.551
BnaA06T0413400SL	162	17822.1	5.4	48	82.96	-0.304
BnaA06T0411200GG	210	23913.8	5.2	49.39	76.48	-0.551
BnaA06T0409700QU	162	17822.1	5.4	48	82.96	-0.304
BnaA06T0408100SL	210	24012.9	5.31	50.31	76.48	-0.571
BnaA06T0404000QU	210	23913.8	5.2	49.39	76.48	-0.551
BnaA06T0395300TA	162	17822.1	5.4	48	82.96	-0.304
BnaA06T0389800TA	210	23913.8	5.2	49.39	76.48	-0.551
BnaA05T0068500QU	208	22566.6	7.08	38.13	85.14	-0.11
BnaA05T0062700TA	208	22566.6	7.08	38.13	85.14	-0.11
BnaA05T0061200WE	208	22538.5	6.7	37.48	84.66	-0.11
BnaA05T0058900ZS	212	23416.2	6.56	42.38	78.02	-0.317
BnaA05T0058400ZS	212	23416.2	6.56	42.38	78.02	-0.317
BnaA05T0057600ZY	212	23416.2	6.56	42.38	78.02	-0.317
BnaA05T0054700QU	212	23407.2	6.52	45.99	78.02	-0.318
BnaA05T0051900SL	212	23416.2	6.56	42.38	78.02	-0.317
BnaA05T0048800TA	212	23483.3	6.52	44.18	78.02	-0.321
BnaA05T0048000WE	212	23483.3	6.52	44.18	78.02	-0.321
BnaA05T0048000GG	212	23416.2	6.56	42.38	78.02	-0.317
BnaA04T0257000ZS	205	22765.5	6.09	49.6	76.44	-0.403
BnaA04T0250300QU	205	22765.5	6.09	49.6	76.44	-0.403
BnaA04T0246400ZS	204	21988.8	6.22	41.52	86.81	-0.113
BnaA04T0245500WE	205	22765.5	6.09	49.6	76.44	-0.403
BnaA04T0238700QU	204	21988.8	6.22	41.52	86.81	-0.113
BnaA04T0234000WE	204	21988.8	6.22	41.52	86.81	-0.113
BnaA04T0210700TA	205	22765.5	6.09	49.6	76.44	-0.403
BnaA04T0209000GG	205	22765.5	6.09	49.6	76.44	-0.403
BnaA04T0202100NO	205	22765.5	6.09	49.6	76.44	-0.403
BnaA04T0199300TA	204	21988.8	6.22	41.52	86.81	-0.113
BnaA04T0197400GG	204	21988.8	6.22	41.52	86.81	-0.113
BnaA04T0191300NO	222	24549.6	8.97	55.34	78.06	-0.385
BnaA04T0191200NO	204	21988.8	6.22	41.52	86.81	-0.113
BnaA04T0172200SL	205	22765.5	6.09	49.6	76.44	-0.403
BnaA04T0162600SL	204	21988.8	6.22	41.52	86.81	-0.113
BnaA04T0159400ZY	205	22765.5	6.09	49.6	76.44	-0.403
BnaA04T0148700ZY	204	21988.8	6.22	41.52	86.81	-0.113
BnaA03T0544400ZY	161	18117.3	4.56	23.19	73.66	-0.343
BnaA03T0539200WE	161	18117.3	4.56	23.19	73.66	-0.343
BnaA03T0533900ZS	161	18117.3	4.56	23.19	73.66	-0.343
BnaA03T0525100TA	161	18105.3	4.56	22.52	71.24	-0.376
BnaA03T0515000QU	161	18117.3	4.56	23.19	73.66	-0.343
BnaA03T0476900GG	161	18105.3	4.56	22.52	71.24	-0.376
BnaA03T0453700ZY	191	21395.1	5.98	46.76	76.49	-0.413
BnaA03T0451000WE	191	21395.1	5.98	46.76	76.49	-0.413
BnaA03T0446400SL	161	18117.3	4.56	23.19	73.66	-0.343
BnaA03T0443500ZS	191	21395.1	5.98	46.76	76.49	-0.413
BnaA03T0436900NO	191	21368.1	5.98	48.42	76.49	-0.399
BnaA03T0431400TA	191	21395.1	5.98	46.76	76.49	-0.413
BnaA03T0426200QU	191	21395.1	5.98	46.76	76.49	-0.413
BnaA03T0390100GG	191	21395.1	5.98	46.76	76.49	-0.413
BnaA03T0358200SL	191	21368.1	5.98	48.42	76.49	-0.399
BnaA03T0296200ZY	193	21795.9	6.24	50.03	91.87	-0.236
BnaA03T0287200WE	193	21747.9	6.24	50.03	93.37	-0.228
BnaA03T0276800ZS	193	21765.9	6.24	49.67	90.83	-0.268
BnaA03T0274300NO	193	21765.9	6.24	49.67	90.83	-0.268
BnaA03T0271100TA	193	21747.9	6.24	50.03	93.37	-0.228
BnaA03T0264400QU	193	21747.9	6.24	50.03	93.37	-0.228
BnaA03T0228000GG	193	21795.9	6.24	50.03	91.87	-0.236
BnaA03T0219400ZY	172	18915.2	5.67	47.01	81.98	-0.26
BnaA03T0211700WE	212	23524.4	6.56	47.43	78.49	-0.347
BnaA03T0205400ZY	207	22240.2	6.43	41.24	86.04	-0.047
BnaA03T0198600SL	193	21795.9	6.24	50.03	91.87	-0.236
BnaA03T0198400WE	207	22240.2	6.43	41.24	86.04	-0.047
BnaA03T0198000ZS	172	18915.2	5.67	47.01	81.98	-0.26
BnaA03T0196400NO	212	23497.4	6.95	45.99	76.65	-0.374
BnaA03T0189500QU	212	23524.4	6.56	47.43	78.49	-0.347
BnaA03T0183900ZS	207	22240.2	6.43	41.24	86.04	-0.047
BnaA03T0183300NO	207	22240.2	6.43	41.24	86.04	-0.047
BnaA03T0179300TA	212	23524.4	6.56	47.43	78.49	-0.347
BnaA03T0175700QU	207	22240.2	6.43	41.24	86.04	-0.047
BnaA03T0166000TA	207	22240.2	6.43	41.24	86.04	-0.047
BnaA03T0155200ZY	184	20838.7	6.24	44.36	92.61	-0.37
BnaA03T0153500GG	172	18915.2	5.67	47.01	81.98	-0.26
BnaA03T0147400WE	184	20838.7	6.24	44.36	92.61	-0.37
BnaA03T0140200GG	207	22240.2	6.43	41.24	86.04	-0.047
BnaA03T0133800NO	184	20838.7	6.24	44.36	92.61	-0.37
BnaA03T0132000ZS	184	20838.7	6.24	44.36	92.61	-0.37
BnaA03T0121600SL	172	18915.2	5.67	47.01	81.98	-0.26
BnaA03T0116900TA	157	17750.3	7.05	38.34	89.3	-0.329
BnaA03T0107800SL	207	22240.2	6.43	41.24	86.04	-0.047
BnaA03T0089800GG	184	20838.7	6.24	44.36	92.61	-0.37
BnaA03T0057900SL	184	20838.7	6.24	44.36	92.61	-0.37
BnaA03T0040000ZY	203	22706.5	5.8	50.18	83.4	-0.375
BnaA03T0028300WE	203	22706.5	5.8	50.18	83.4	-0.375
BnaA03T0020500NO	203	22706.5	5.8	50.18	83.4	-0.375
BnaA03T0020200QU	203	22706.5	5.8	50.18	83.4	-0.375
BnaA03T0020000ZS	203	22706.5	5.8	50.18	83.4	-0.375
BnaA03T0019700ZS	203	22706.5	5.8	50.18	83.4	-0.375
BnaA03T0018100TA	203	22706.5	5.8	50.18	83.4	-0.375
BnaA02T0224200ZY	205	22884.1	8.91	37.73	91.17	-0.246
BnaA02T0204100ZS	205	22884.1	8.91	37.73	91.17	-0.246
BnaA02T0203400SL	205	22928.1	8.91	37.63	91.17	-0.247
BnaA02T0201400NO	205	22928.1	8.91	37.63	91.17	-0.247
BnaA02T0201200WE	205	22928.1	8.91	37.63	91.17	-0.247
BnaA02T0199600QU	205	22884.1	8.91	37.73	91.17	-0.246
BnaA02T0194900GG	205	22928.1	8.91	37.63	91.17	-0.247
BnaA02T0165600TA	205	22884.1	8.91	37.73	91.17	-0.246
BnaA02T0165200ZY	188	21309.3	6.07	47.51	91.17	-0.428
BnaA02T0143900SL	188	21264.2	6.24	51.58	89.1	-0.452
BnaA02T0141100ZS	188	21264.2	6.24	51.58	89.1	-0.452
BnaA02T0141100WE	188	21295.2	6.07	45.69	90.64	-0.429
BnaA02T0140600QU	188	21264.2	6.24	51.58	89.1	-0.452
BnaA02T0140600NO	188	21264.2	6.24	51.58	89.1	-0.452
BnaA02T0136800GG	188	21264.2	6.24	51.58	89.1	-0.452
BnaA02T0105000TA	188	21264.2	6.24	51.58	89.1	-0.452
BnaA02T0019500ZS	197	22044.9	5.91	47.88	90.3	-0.247
BnaA02T0019400WE	197	22016.9	5.91	48.31	89.34	-0.259
BnaA02T0018600NO	197	22016.9	5.91	48.31	89.34	-0.259
BnaA02T0016700SL	197	22044.9	5.91	47.88	90.3	-0.247
BnaA02T0016200GG	197	22044.9	5.91	47.88	90.3	-0.247
BnaA02T0016000ZY	197	22044.9	5.91	47.88	90.3	-0.247
BnaA02T0016000QU	197	22016.9	5.91	48.31	89.34	-0.259
BnaA01T0173100ZS	184	20652.7	5.61	45.88	98.42	-0.162
BnaA01T0171500ZY	185	20783.9	5.61	45.53	97.89	-0.151
BnaA01T0168800GG	185	20783.9	5.61	45.53	97.89	-0.151
BnaA01T0141000NO	185	20743.8	5.61	43.09	97.89	-0.144
BnaA01T0121000QU	185	20730.8	5.61	43.32	97.35	-0.127
BnaA01T0099400TA	185	20783.9	5.61	45.53	97.89	-0.151
BnaA01T0096400ZS	166	18397.8	5.26	43.05	89.04	-0.233
BnaA01T0095600SL	166	18397.8	5.26	43.05	89.04	-0.233
BnaA01T0094200ZY	166	18397.8	5.26	43.05	89.04	-0.233
BnaA01T0093100WE	185	20783.9	5.61	45.53	97.89	-0.151
BnaA01T0092200GG	166	18397.8	5.26	43.05	89.04	-0.233
BnaA01T0064100NO	166	18354.8	5.13	45.69	91.39	-0.228
BnaA01T0049800ZS	163	18400.8	4.79	23.09	69.82	-0.378
BnaA01T0049300ZY	163	18400.8	4.79	23.09	69.82	-0.378
BnaA01T0048800GG	163	18400.8	4.79	23.09	69.82	-0.378
BnaA01T0048100SL	163	18400.8	4.79	23.09	69.82	-0.378
BnaA01T0029100QU	166	18397.8	5.26	43.05	89.04	-0.233
BnaA01T0026200TA	166	18397.8	5.26	43.05	89.04	-0.233
BnaA01T0016400WE	166	18397.8	5.26	43.05	89.04	-0.233
BnaC05T0183400GG	186	20970	6.05	51.07	93.12	-0.292
BnaC05T0183000WE	186	20970	6.05	51.07	93.12	-0.292
BnaC05T0181700ZY	186	20970	6.05	51.07	93.12	-0.292
BnaC05T0147800QU	186	20970	6.05	51.07	93.12	-0.292
BnaC05T0007800ZS	187	21033.9	5.98	53.9	87.97	-0.332
BnaC05T0006800WE	187	21062	6.13	53.9	87.97	-0.337
BnaC05T0005800GG	187	21062	6.13	53.9	87.97	-0.337
BnaC05T0005400SL	187	21033.9	5.98	53.9	87.97	-0.332
BnaC05T0005400NO	187	21062	6.13	53.9	87.97	-0.337
BnaC05T0005300TA	187	21033.9	5.98	53.9	87.97	-0.332
BnaC05T0005100ZY	187	21033.9	5.98	53.9	87.97	-0.332
BnaC04T0574100ZS	203	22526.2	6.16	50.94	77.19	-0.388
BnaC04T0561400ZS	204	21935.7	6.04	43.12	86.81	-0.079
BnaC04T0559400WE	203	22526.2	6.16	50.94	77.19	-0.388
BnaC04T0558400SL	203	22526.2	6.16	50.94	77.19	-0.388
BnaC04T0547500WE	204	21935.7	6.04	43.12	86.81	-0.079
BnaC04T0546000SL	204	21935.7	6.04	43.12	86.81	-0.079
BnaC04T0535600TA	203	22502.3	6.1	50.94	79.11	-0.353
BnaC04T0533700ZY	203	22526.2	6.16	50.94	77.19	-0.388
BnaC04T0530900NO	203	22502.3	6.1	50.94	79.11	-0.353
BnaC04T0523600TA	204	21935.7	6.04	43.12	86.81	-0.079
BnaC04T0521600ZY	204	21935.7	6.04	43.12	86.81	-0.079
BnaC04T0519000NO	204	21935.7	6.04	43.12	86.81	-0.079
BnaC04T0516000QU	203	22526.2	6.16	50.94	77.19	-0.388
BnaC04T0513500GG	203	22526.2	6.16	50.94	77.19	-0.388
BnaC04T0504100QU	204	21935.7	6.04	43.12	86.81	-0.079
BnaC04T0501100GG	204	21935.7	6.04	43.12	86.81	-0.079
BnaC04T0084100ZY	207	22421.4	7.08	36.42	85.99	-0.098
BnaC04T0084000WE	207	22421.4	7.08	36.42	85.99	-0.098
BnaC04T0083800GG	207	22421.4	7.08	36.42	85.99	-0.098
BnaC04T0083100QU	207	22421.4	7.08	36.42	85.99	-0.098
BnaC04T0082900ZS	207	22421.4	7.08	36.42	85.99	-0.098
BnaC04T0082300NO	207	22421.4	7.08	36.42	85.99	-0.098
BnaC04T0081700SL	207	22421.4	7.08	36.42	85.99	-0.098
BnaC04T0081400TA	207	22421.4	7.08	36.42	85.99	-0.098
BnaC04T0066800GG	212	23502.4	6.66	49.52	79.39	-0.309
BnaC04T0066100ZY	212	23502.4	6.66	49.52	79.39	-0.309
BnaC04T0065100WE	212	23502.4	6.66	49.52	79.39	-0.309
BnaC04T0064600ZS	212	23502.4	6.66	49.52	79.39	-0.309
BnaC04T0064100SL	212	23502.4	6.66	49.52	79.39	-0.309
BnaC04T0063800QU	212	23502.4	6.66	49.52	79.39	-0.309
BnaC04T0063700NO	212	23502.4	6.66	49.52	79.39	-0.309
BnaC04T0063400TA	212	23502.4	6.66	49.52	79.39	-0.309
BnaC03T0757400ZS	163	18654	4.88	28.09	72.21	-0.485
BnaC03T0740600GG	163	18654	4.88	28.09	72.21	-0.485
BnaC03T0720400QU	163	18582	4.95	26.91	72.21	-0.466
BnaC03T0709300TA	163	18654	4.88	28.09	72.21	-0.485
BnaC03T0665500ZY	163	18654	4.88	28.09	72.21	-0.485
BnaC03T0661100NO	163	18582	4.95	26.91	72.21	-0.466
BnaC03T0655000WE	163	18654	4.88	28.09	72.21	-0.485
BnaC03T0623700SL	163	18654	4.88	28.09	72.21	-0.485
BnaC03T0333800ZS	193	21694.8	6.05	44.69	91.81	-0.235
BnaC03T0327700GG	193	21694.8	6.05	44.69	91.81	-0.235
BnaC03T0319600QU	193	21694.8	6.05	44.69	91.81	-0.235
BnaC03T0293300TA	193	21694.8	6.05	44.69	91.81	-0.235
BnaC03T0270000ZY	193	21694.8	6.05	44.69	91.81	-0.235
BnaC03T0267300WE	193	21694.8	6.05	44.69	91.81	-0.235
BnaC03T0253600NO	193	21664.8	6.05	46.97	92.33	-0.222
BnaC03T0232800ZS	213	23712.6	6.38	45.22	78.12	-0.347
BnaC03T0232300ZS	172	19005.3	5.75	45.32	82.56	-0.231
BnaC03T0227900GG	213	23712.6	6.38	45.22	78.12	-0.347
BnaC03T0227300GG	172	19005.3	5.75	45.32	82.56	-0.231
BnaC03T0221500QU	213	23712.6	6.38	45.22	78.12	-0.347
BnaC03T0215700ZS	207	22286.2	6.43	40.31	87.44	-0.033
BnaC03T0211800SL	193	21694.8	6.05	44.69	91.81	-0.235
BnaC03T0210500GG	207	22286.2	6.43	40.31	87.44	-0.033
BnaC03T0204600QU	207	22286.2	6.43	40.31	87.44	-0.033
BnaC03T0190800TA	213	23712.6	6.38	45.22	78.12	-0.347
BnaC03T0174200TA	207	22286.2	6.43	40.31	87.44	-0.033
BnaC03T0170900WE	213	23712.6	6.38	45.22	78.12	-0.347
BnaC03T0158200ZY	213	23712.6	6.38	45.22	78.12	-0.347
BnaC03T0157600ZY	172	19005.3	5.75	45.32	82.56	-0.231
BnaC03T0156300NO	208	23325.2	6.7	46.19	79.52	-0.343
BnaC03T0153900WE	207	22279.2	6.49	43.72	85.07	-0.086
BnaC03T0153500ZS	184	20847.8	6.5	43.31	92.61	-0.371
BnaC03T0151100GG	184	20847.8	6.5	43.31	92.61	-0.371
BnaC03T0144500QU	116	12767.4	4.87	30.83	102.41	-0.149
BnaC03T0140700NO	207	22286.2	6.43	40.31	87.44	-0.033
BnaC03T0140400ZY	207	22286.2	6.43	40.31	87.44	-0.033
BnaC03T0113500TA	184	20796.7	6.24	41.54	92.61	-0.367
BnaC03T0112900SL	213	23712.6	6.38	45.22	78.12	-0.347
BnaC03T0097300SL	207	22286.2	6.43	40.31	87.44	-0.033
BnaC03T0094200WE	184	20847.8	6.5	43.31	92.61	-0.371
BnaC03T0080800NO	184	20847.8	6.5	43.31	92.61	-0.371
BnaC03T0078500ZY	184	20847.8	6.5	43.31	92.61	-0.371
BnaC03T0038500SL	184	20796.7	6.24	41.54	92.61	-0.367
BnaC03T0024500ZS	203	22611.3	5.68	54.07	81.48	-0.356
BnaC03T0023900GG	203	22611.3	5.68	54.07	81.48	-0.356
BnaC03T0023600ZY	203	22611.3	5.68	54.07	81.48	-0.356
BnaC03T0019200QU	203	22664.4	5.8	51.95	81.48	-0.39
BnaC02T0271200ZS	205	22914.1	8.87	36.82	87.37	-0.307
BnaC02T0260300WE	205	22914.1	8.87	36.82	87.37	-0.307
BnaC02T0238100GG	205	22914.1	8.87	36.82	87.37	-0.307
BnaC02T0222300NO	205	22886.1	9.12	36.22	89.27	-0.277
BnaC02T0221100QU	205	22914.1	8.87	36.82	87.37	-0.307
BnaC02T0189500TA	205	22914.1	8.87	36.82	87.37	-0.307
BnaC02T0180900SL	205	22914.1	8.87	36.82	87.37	-0.307
BnaC02T0178700ZS	188	21319.4	6.71	43.86	91.65	-0.42
BnaC02T0169100WE	188	21319.4	6.71	43.86	91.65	-0.42
BnaC02T0163000GG	188	21319.4	6.71	43.86	91.65	-0.42
BnaC02T0133000QU	188	21406.4	6.45	46.17	89.57	-0.475
BnaC02T0131500NO	188	21319.4	6.71	43.86	91.65	-0.42
BnaC02T0099600TA	188	21319.4	6.71	43.86	91.65	-0.42
BnaC02T0097000ZY	205	22914.1	8.87	36.82	87.37	-0.307
BnaC02T0095700SL	188	21319.4	6.71	43.86	91.65	-0.42
BnaC02T0016000ZY	188	21319.4	6.71	43.86	91.65	-0.42
BnaC01T0316300SL	185	20783.9	5.61	45.53	97.89	-0.151
BnaC01T0221700ZS	185	20734.7	5.71	40.41	98.43	-0.146
BnaC01T0204800GG	185	20734.7	5.71	40.41	98.43	-0.146
BnaC01T0197700SL	185	20734.7	5.71	40.41	98.43	-0.146
BnaC01T0167500WE	185	20734.7	5.71	40.41	98.43	-0.146
BnaC01T0147700ZY	185	20734.7	5.71	40.41	98.43	-0.146
BnaC01T0147100TA	185	20734.7	5.71	40.41	98.43	-0.146
BnaC01T0117600ZS	166	18414.8	5.12	45.68	88.43	-0.248
BnaC01T0116200NO	185	20725.7	5.61	41.04	98.43	-0.148
BnaC01T0107000GG	166	18414.8	5.12	45.68	88.43	-0.248
BnaC01T0099200SL	166	18414.8	5.12	45.68	88.43	-0.248
BnaC01T0090000WE	166	18414.8	5.12	45.68	88.43	-0.248
BnaC01T0058600ZS	163	18465.8	4.58	21.13	68.59	-0.372
BnaC01T0054800GG	163	18465.8	4.58	21.13	68.59	-0.372
BnaC01T0047800ZY	166	18414.8	5.12	45.68	88.43	-0.248
BnaC01T0046600TA	164	18251.7	5.4	44.94	89.51	-0.226
BnaC01T0046000SL	163	18465.8	4.58	21.13	68.59	-0.372
BnaC01T0037300WE	163	18465.8	4.58	21.13	68.59	-0.372
BnaC01T0034300QU	164	18251.7	5.4	44.94	89.51	-0.226
BnaC01T0026000QU	246	28064	9.68	47.88	74.8	-0.515
BnaC01T0014600NO	166	18414.8	5.12	45.68	88.43	-0.248
BnaA10T0274900ZS	166	18508.9	5.66	49.91	87.83	-0.214
BnaA10T0270000WE	204	22791.7	6.02	51.16	86.27	-0.303
BnaA10T0269400GG	204	22747.6	6.08	49.94	84.36	-0.304
BnaA10T0267900TA	204	22779.6	6.02	51.16	84.36	-0.328
BnaA10T0266900QU	204	22791.7	6.02	51.16	86.27	-0.303
BnaA10T0252700ZY	204	22747.6	6.08	49.94	84.36	-0.304
BnaA10T0237900SL	204	22747.6	6.08	49.94	84.36	-0.304
BnaA10T0217800NO	204	22779.6	6.02	51.16	84.36	-0.328
BnaA10T0097000ZS	177	20068.9	6.08	46.41	87.46	-0.32
BnaA10T0094400WE	184	21031.8	6.07	46.97	91.52	-0.508
BnaA10T0093200GG	184	21031.8	6.07	46.97	91.52	-0.508
BnaA10T0091900TA	184	21031.8	6.07	46.97	91.52	-0.508
BnaA10T0088800QU	184	21031.8	6.07	48.02	91.52	-0.511
BnaA10T0078000ZY	184	21031.8	6.07	46.97	91.52	-0.508
BnaA10T0077400NO	161	18117.3	4.56	23.19	73.66	-0.343
BnaA10T0066000SL	184	21031.8	6.07	48.02	91.52	-0.511
BnaA10T0028500NO	184	21031.8	6.07	46.97	91.52	-0.508
BnaA10T0006900WE	188	21200.2	6.06	49.9	93.72	-0.292
BnaA10T0005800TA	186	20969	6.06	51.14	94.73	-0.29
BnaA10T0005700ZS	186	20969	6.06	51.14	94.73	-0.29
BnaA10T0005700QU	186	20969	6.06	51.14	94.73	-0.29
BnaA10T0005600GG	186	20969	6.06	51.14	94.73	-0.29
BnaC09T0592400ZS	166	18527.8	5.36	52.43	87.23	-0.243
BnaC09T0570200TA	166	18527.8	5.36	52.43	87.23	-0.243
BnaC09T0564200WE	204	22766.5	5.82	51.99	83.87	-0.328
BnaC09T0553700QU	166	18527.8	5.36	52.43	87.23	-0.243
BnaC09T0538600ZY	204	22766.5	5.82	51.99	83.87	-0.328
BnaC09T0536700GG	204	22766.5	5.82	51.99	83.87	-0.328
BnaC09T0529000NO	204	22766.5	5.82	51.99	83.87	-0.328
BnaC09T0416900SL	204	22766.5	5.82	51.99	83.87	-0.328
BnaC09T0352400ZS	184	20932.7	6.07	45.52	92.07	-0.462
BnaC09T0349800TA	184	21059.9	6	48.36	91.52	-0.452
BnaC09T0346800TA	184	21059.9	6	48.36	91.52	-0.452
BnaC09T0334800QU	184	20932.7	6.07	45.52	92.07	-0.462
BnaC09T0329700WE	184	21059.9	6	48.36	91.52	-0.452
BnaC09T0309500GG	184	20932.7	6.07	45.52	92.07	-0.462
BnaC09T0299100NO	184	20932.7	6.07	45.52	92.07	-0.462
BnaC09T0298900ZY	184	20932.7	6.07	45.52	92.07	-0.462
BnaC09T0175700SL	184	20932.7	6.07	45.52	92.07	-0.462
BnaC08T0424400ZS	162	18315.9	5.45	33.46	85.31	-0.192
BnaC08T0423600ZS	188	21032.7	5.86	34.04	85.32	-0.325
BnaC08T0415300QU	162	18265.8	5.14	34.92	84.14	-0.209
BnaC08T0414800QU	188	21032.7	5.86	34.04	85.32	-0.325
BnaC08T0394700TA	162	18315.9	5.45	33.46	85.31	-0.192
BnaC08T0394100TA	188	21032.7	5.86	34.04	85.32	-0.325
BnaC08T0391000SL	162	18276.9	5.49	31.75	85.31	-0.198
BnaC08T0390300SL	188	20956.6	5.86	36.74	85.32	-0.322
BnaC08T0380700NO	162	18291.9	5.76	31.75	84.69	-0.214
BnaC08T0380200NO	188	21022.6	5.86	36.49	85.32	-0.321
BnaC08T0375400ZY	162	18265.8	5.14	34.92	84.14	-0.209
BnaC08T0374900ZY	188	20946.5	5.86	39.19	85.32	-0.318
BnaC08T0372300WE	162	18315.9	5.45	33.46	85.31	-0.192
BnaC08T0371800WE	188	21032.7	5.86	34.04	85.32	-0.325
BnaC08T0361200GG	162	18315.9	5.45	33.46	85.31	-0.192
BnaC08T0360600GG	188	21032.7	5.86	34.04	85.32	-0.325
BnaC07T0510900ZS	159	18622.3	8.71	33.73	69.75	-0.53
BnaC07T0496000TA	159	18622.3	8.71	33.73	69.75	-0.53
BnaC07T0493400GG	159	18622.3	8.71	33.73	69.75	-0.53
BnaC07T0487300NO	175	19966.3	4.72	29.99	71.66	-0.389
BnaC07T0486200QU	159	18622.3	8.71	33.73	69.75	-0.53
BnaC07T0481700ZY	159	18622.3	8.71	33.73	69.75	-0.53
BnaC07T0468000SL	159	18622.3	8.71	33.73	69.75	-0.53
BnaC07T0452700WE	159	18622.3	8.71	33.73	69.75	-0.53
BnaC07T0418400ZS	191	21395.1	5.98	46.76	76.49	-0.413
BnaC07T0406800TA	191	21395.1	5.98	46.76	76.49	-0.413
BnaC07T0405100GG	191	21395.1	5.98	46.76	76.49	-0.413
BnaC07T0397400QU	191	21395.1	5.98	46.76	76.49	-0.413
BnaC07T0397300NO	191	21395.1	5.98	46.76	76.49	-0.413
BnaC07T0392100ZY	191	21395.1	5.98	46.76	76.49	-0.413
BnaC07T0377900SL	191	21395.1	5.98	46.76	76.49	-0.413
BnaC07T0252200ZS	215	24384.2	5.29	45.36	74.7	-0.552
BnaC07T0248600NO	215	24384.2	5.29	45.36	74.7	-0.552
BnaC07T0248300WE	215	24384.2	5.29	45.36	74.7	-0.552
BnaC07T0244900ZS	162	17832.1	5.4	49.19	82.96	-0.309
BnaC07T0243200TA	215	24384.2	5.29	45.36	74.7	-0.552
BnaC07T0241600WE	162	17832.1	5.4	49.19	82.96	-0.309
BnaC07T0240100NO	162	17832.1	5.4	49.19	82.96	-0.309
BnaC07T0240000GG	215	24384.2	5.29	45.36	74.7	-0.552
BnaC07T0235800TA	162	17832.1	5.4	49.19	82.96	-0.309
BnaC07T0232900GG	162	17832.1	5.4	49.19	82.96	-0.309
BnaC07T0232500QU	215	24384.2	5.29	45.36	74.7	-0.552
BnaC07T0229100ZY	215	24384.2	5.29	45.36	74.7	-0.552
BnaC07T0225600QU	162	17832.1	5.4	49.19	82.96	-0.309
BnaC07T0222400ZY	162	17832.1	5.4	49.19	82.96	-0.309
BnaC07T0214500SL	215	24384.2	5.29	45.36	74.7	-0.552
BnaC07T0207300SL	162	17832.1	5.4	49.19	82.96	-0.309
BnaC06T0257800WE	187	20821.8	6.65	37.93	91.6	-0.178
BnaC06T0231600ZS	187	20821.8	6.65	37.93	91.6	-0.178
BnaC06T0218300NO	187	20853.9	6.65	37.93	90.05	-0.19
BnaC06T0217200QU	187	20853.9	6.65	37.93	90.05	-0.19
BnaC06T0216700GG	187	20821.8	6.65	37.93	91.6	-0.178
BnaC06T0214900ZY	187	20821.8	6.65	37.93	91.6	-0.178
BnaC06T0213900NO	187	20853.9	6.65	37.93	90.05	-0.19
BnaC06T0213500TA	187	20853.9	6.65	37.93	90.05	-0.19
BnaC06T0202700SL	187	20821.8	6.65	37.93	91.6	-0.178
BnaC06T0187200WE	191	21395.1	5.98	46.76	76.49	-0.413
BnaC05T0208600SL	186	20970	6.05	51.07	93.12	-0.292
BnaC05T0190300ZS	186	20970	6.05	51.07	93.12	-0.292
BnaC05T0185200TA	186	21016	5.98	48.84	91.02	-0.287
BnaC05T0184200NO	186	20970	6.05	51.07	93.12	-0.292
BnaA05T0061200GG	233	26153.7	6.23	35.73	83.65	-0.26

## Sheet: Table.S4
Table S4. Exon number and conserved motif composition of BnPYLs.
Gene ID	PanID	Exon Number	Motif 1	Motif 2	Motif 3	Motif 4	Motif 5	Motif 6	Motif 7	Motif 8	Motif 9	Motif 10
BnaA01T0016400WE	BnPYL.CR14	1	1	1	0	1	0	0	0	0	0	1
BnaA01T0026200TA	BnPYL.CR14	1	1	1	0	1	0	0	0	0	0	1
BnaA01T0029100QU	BnPYL.CR14	1	1	1	0	1	0	0	0	0	0	1
BnaA01T0048100SL	BnPYL.SH1	1	0	0	0	1	1	1	0	1	1	1
BnaA01T0048800GG	BnPYL.SH1	1	0	0	0	1	1	1	0	1	1	1
BnaA01T0049300ZY	BnPYL.SH1	1	0	0	0	1	1	1	0	1	1	1
BnaA01T0049800ZS	BnPYL.SH1	1	0	0	0	1	1	1	0	1	1	1
BnaA01T0064100NO	BnPYL.CR14	1	1	1	0	1	0	0	0	0	0	1
BnaA01T0092200GG	BnPYL.CR14	1	1	1	0	1	0	0	0	0	0	1
BnaA01T0093100WE	BnPYL.CR15	3	1	1	1	0	1	0	0	0	0	0
BnaA01T0094200ZY	BnPYL.CR14	1	1	1	0	1	0	0	0	0	0	1
BnaA01T0095600SL	BnPYL.CR14	1	1	1	0	1	0	0	0	0	0	1
BnaA01T0096400ZS	BnPYL.CR14	1	1	1	0	1	0	0	0	0	0	1
BnaA01T0099400TA	BnPYL.CR15	3	1	1	1	0	1	0	0	0	0	0
BnaA01T0121000QU	BnPYL.CR15	3	1	1	1	0	1	0	0	0	0	0
BnaA01T0141000NO	BnPYL.CR15	3	1	1	1	0	1	0	0	0	0	0
BnaA01T0168800GG	BnPYL.CR15	3	1	1	1	0	1	0	0	0	0	0
BnaA01T0171500ZY	BnPYL.CR15	3	1	1	1	0	1	0	0	0	0	0
BnaA01T0173100ZS	BnPYL.CR15	3	1	1	1	0	1	0	0	0	0	0
BnaA02T0016000QU	BnPYL.SC2	1	1	1	1	0	1	0	0	0	0	1
BnaA02T0016000ZY	BnPYL.SC2	1	1	1	1	0	1	0	0	0	0	1
BnaA02T0016200GG	BnPYL.SC2	1	1	1	1	0	1	0	0	0	0	1
BnaA02T0016700SL	BnPYL.SC2	1	1	1	1	0	1	0	0	0	0	1
BnaA02T0018600NO	BnPYL.SC2	1	1	1	1	0	1	0	0	0	0	1
BnaA02T0019400WE	BnPYL.SC2	1	1	1	1	0	1	0	0	0	0	1
BnaA02T0019500ZS	BnPYL.SC2	1	1	1	1	0	1	0	0	0	0	1
BnaA02T0105000TA	BnPYL.CR13	3	1	1	1	0	0	0	0	0	0	0
BnaA02T0136800GG	BnPYL.CR13	3	1	1	1	0	0	0	0	0	0	0
BnaA02T0140600NO	BnPYL.CR13	3	1	1	1	0	0	0	0	0	0	0
BnaA02T0140600QU	BnPYL.CR13	3	1	1	1	0	0	0	0	0	0	0
BnaA02T0141100WE	BnPYL.CR13	3	1	1	1	0	1	0	0	0	0	0
BnaA02T0141100ZS	BnPYL.CR13	3	1	1	1	0	0	0	0	0	0	0
BnaA02T0143900SL	BnPYL.CR13	3	1	1	1	0	0	0	0	0	0	0
BnaA02T0165200ZY	BnPYL.CR13	3	1	1	1	0	1	0	0	0	0	0
BnaA02T0165600TA	BnPYL.CR12	1	1	1	1	0	0	0	0	1	0	0
BnaA02T0194900GG	BnPYL.CR12	1	1	1	1	0	0	0	0	1	0	0
BnaA02T0199600QU	BnPYL.CR12	1	1	1	1	0	0	0	0	1	0	0
BnaA02T0201200WE	BnPYL.CR12	1	1	1	1	0	0	0	0	1	0	0
BnaA02T0201400NO	BnPYL.CR12	1	1	1	1	0	0	0	0	1	0	0
BnaA02T0203400SL	BnPYL.CR12	1	1	1	1	0	0	0	0	1	0	0
BnaA02T0204100ZS	BnPYL.CR12	1	1	1	1	0	0	0	0	1	0	0
BnaA02T0224200ZY	BnPYL.CR12	1	1	1	1	0	0	0	0	1	0	0
BnaA03T0018100TA	BnPYL.CR2	1	1	1	1	0	1	0	1	0	0	1
BnaA03T0019700ZS	BnPYL.CR2	1	1	1	1	0	1	0	1	0	0	1
BnaA03T0020000ZS	BnPYL.CR2	1	1	1	1	0	1	0	1	0	0	1
BnaA03T0020200QU	BnPYL.CR2	1	1	1	1	0	1	0	1	0	0	1
BnaA03T0020500NO	BnPYL.CR2	1	1	1	1	0	1	0	1	0	0	1
BnaA03T0028300WE	BnPYL.CR2	1	1	1	1	0	1	0	1	0	0	1
BnaA03T0040000ZY	BnPYL.CR2	1	1	1	1	0	1	0	1	0	0	1
BnaA03T0057900SL	BnPYL.SC1	3	1	1	1	0	1	0	0	0	0	0
BnaA03T0089800GG	BnPYL.SC1	3	1	1	1	0	1	0	0	0	0	0
BnaA03T0107800SL	BnPYL.CR1	1	1	1	1	0	1	0	1	0	0	1
BnaA03T0116900TA	BnPYL.SC1	4	0	1	1	0	1	0	0	0	0	0
BnaA03T0121600SL	BnPYL.SH2	1	1	1	1	0	1	0	0	0	0	1
BnaA03T0132000ZS	BnPYL.SC1	3	1	1	1	0	1	0	0	0	0	0
BnaA03T0133800NO	BnPYL.SC1	3	1	1	1	0	1	0	0	0	0	0
BnaA03T0140200GG	BnPYL.CR1	1	1	1	1	0	1	0	1	0	0	1
BnaA03T0147400WE	BnPYL.SC1	3	1	1	1	0	1	0	0	0	0	0
BnaA03T0153500GG	BnPYL.SH2	1	1	1	1	0	1	0	0	0	0	1
BnaA03T0155200ZY	BnPYL.SC1	3	1	1	1	0	1	0	0	0	0	0
BnaA03T0166000TA	BnPYL.CR1	1	1	1	1	0	1	0	1	0	0	1
BnaA03T0175700QU	BnPYL.CR1	1	1	1	1	0	1	0	1	0	0	1
BnaA03T0179300TA	BnPYL.CR18	1	1	1	1	0	1	0	1	0	0	1
BnaA03T0183300NO	BnPYL.CR1	1	1	1	1	0	1	0	1	0	0	1
BnaA03T0183900ZS	BnPYL.CR1	1	1	1	1	0	1	0	1	0	0	1
BnaA03T0189500QU	BnPYL.CR18	1	1	1	1	0	1	0	1	0	0	1
BnaA03T0196400NO	BnPYL.CR18	1	1	1	1	0	1	0	1	0	0	1
BnaA03T0198000ZS	BnPYL.SH2	1	1	1	1	0	1	0	0	0	0	1
BnaA03T0198400WE	BnPYL.CR1	1	1	1	1	0	1	0	1	0	0	1
BnaA03T0198600SL	BnPYL.CR11	3	1	1	1	0	1	0	0	0	0	0
BnaA03T0205400ZY	BnPYL.CR1	1	1	1	1	0	1	0	1	0	0	1
BnaA03T0211700WE	BnPYL.CR18	1	1	1	1	0	1	0	1	0	0	1
BnaA03T0219400ZY	BnPYL.SH2	1	1	1	1	0	1	0	0	0	0	1
BnaA03T0228000GG	BnPYL.CR11	3	1	1	1	0	1	0	0	0	0	0
BnaA03T0264400QU	BnPYL.CR11	3	1	1	1	0	1	0	0	0	0	0
BnaA03T0271100TA	BnPYL.CR11	3	1	1	1	0	1	0	0	0	0	0
BnaA03T0274300NO	BnPYL.CR11	3	1	1	1	0	1	0	0	0	0	0
BnaA03T0276800ZS	BnPYL.CR11	3	1	1	1	0	1	0	0	0	0	0
BnaA03T0287200WE	BnPYL.CR11	3	1	1	1	0	1	0	0	0	0	0
BnaA03T0296200ZY	BnPYL.CR11	3	1	1	1	0	1	0	0	0	0	0
BnaA03T0358200SL	BnPYL.CR5	1	1	1	1	0	1	0	0	0	0	1
BnaA03T0390100GG	BnPYL.CR5	1	1	1	1	0	1	0	0	0	0	1
BnaA03T0426200QU	BnPYL.CR5	1	1	1	1	0	1	0	0	0	0	1
BnaA03T0431400TA	BnPYL.CR5	1	1	1	1	0	1	0	0	0	0	1
BnaA03T0436900NO	BnPYL.CR5	1	1	1	1	0	1	0	0	0	0	1
BnaA03T0443500ZS	BnPYL.CR5	1	1	1	1	0	1	0	0	0	0	1
BnaA03T0446400SL	BnPYL.CR19	1	0	0	0	1	1	1	0	1	1	0
BnaA03T0451000WE	BnPYL.CR5	1	1	1	1	0	1	0	0	0	0	1
BnaA03T0453700ZY	BnPYL.CR5	1	1	1	1	0	1	0	0	0	0	1
BnaA03T0476900GG	BnPYL.CR19	1	0	0	0	1	1	1	0	1	1	0
BnaA03T0515000QU	BnPYL.CR19	1	0	0	0	1	1	1	0	1	1	0
BnaA03T0525100TA	BnPYL.CR19	1	0	0	0	1	1	1	0	1	1	0
BnaA03T0533900ZS	BnPYL.CR19	1	0	0	0	1	1	1	0	1	1	0
BnaA03T0539200WE	BnPYL.CR19	1	0	0	0	1	1	1	0	1	1	0
BnaA03T0544400ZY	BnPYL.CR19	1	0	0	0	1	1	1	0	1	1	0
BnaA04T0148700ZY	BnPYL.CR1	1	1	1	1	0	1	0	1	0	0	1
BnaA04T0159400ZY	BnPYL.CR10	1	1	1	1	0	1	0	1	0	0	1
BnaA04T0162600SL	BnPYL.CR1	1	1	1	1	0	1	0	1	0	0	1
BnaA04T0172200SL	BnPYL.CR10	2	1	1	1	0	1	0	1	0	0	1
BnaA04T0191200NO	BnPYL.CR1	1	1	1	1	0	1	0	1	0	0	1
BnaA04T0191300NO	BnPYL.CR1	2	1	1	1	0	1	0	0	0	0	1
BnaA04T0197400GG	BnPYL.CR1	1	1	1	1	0	1	0	1	0	0	1
BnaA04T0199300TA	BnPYL.CR1	1	1	1	1	0	1	0	1	0	0	1
BnaA04T0202100NO	BnPYL.CR10	2	1	1	1	0	1	0	1	0	0	1
BnaA04T0209000GG	BnPYL.CR10	2	1	1	1	0	1	0	1	0	0	1
BnaA04T0210700TA	BnPYL.CR10	2	1	1	1	0	1	0	1	0	0	1
BnaA04T0234000WE	BnPYL.CR1	1	1	1	1	0	1	0	1	0	0	1
BnaA04T0238700QU	BnPYL.CR1	1	1	1	1	0	1	0	1	0	0	1
BnaA04T0245500WE	BnPYL.CR10	1	1	1	1	0	1	0	1	0	0	1
BnaA04T0246400ZS	BnPYL.CR1	1	1	1	1	0	1	0	1	0	0	1
BnaA04T0250300QU	BnPYL.CR10	1	1	1	1	0	1	0	1	0	0	1
BnaA04T0257000ZS	BnPYL.CR10	1	1	1	1	0	1	0	1	0	0	1
BnaA05T0048000GG	BnPYL.CR9	1	1	1	1	0	1	0	1	0	0	1
BnaA05T0048000WE	BnPYL.CR9	1	1	1	1	0	1	0	1	0	0	1
BnaA05T0048800TA	BnPYL.CR9	1	1	1	1	0	1	0	1	0	0	1
BnaA05T0051900SL	BnPYL.CR9	1	1	1	1	0	1	0	1	0	0	1
BnaA05T0054700QU	BnPYL.CR9	1	1	1	1	0	1	0	1	0	0	1
BnaA05T0057600ZY	BnPYL.CR9	1	1	1	1	0	1	0	1	0	0	1
BnaA05T0058400ZS	BnPYL.CR9	1	1	1	1	0	1	0	1	0	0	1
BnaA05T0058900ZS	BnPYL.CR9	1	1	1	1	0	1	0	1	0	0	1
BnaA05T0061200GG	BnPYL.CL2	4	0	1	0	0	1	0	1	1	0	0
BnaA05T0061200WE	BnPYL.CR1	1	1	1	1	0	1	0	1	0	0	1
BnaA05T0062700TA	BnPYL.CR1	1	1	1	1	0	1	0	1	0	0	1
BnaA05T0068500QU	BnPYL.CR1	1	1	1	1	0	1	0	1	0	0	1
BnaA06T0389800TA	BnPYL.CR3	1	1	1	1	0	1	0	0	0	0	1
BnaA06T0395300TA	BnPYL.CR8	1	1	1	0	1	0	0	0	0	0	1
BnaA06T0404000QU	BnPYL.CR3	1	1	1	1	0	1	0	0	0	0	1
BnaA06T0408100SL	BnPYL.CR3	1	1	1	1	0	1	0	0	0	0	1
BnaA06T0409700QU	BnPYL.CR8	1	1	1	0	1	0	0	0	0	0	1
BnaA06T0411200GG	BnPYL.CR3	1	1	1	1	0	1	0	0	0	0	1
BnaA06T0413400SL	BnPYL.CR8	1	1	1	0	1	0	0	0	0	0	1
BnaA06T0413800ZY	BnPYL.CR3	1	1	1	1	0	1	0	0	0	0	1
BnaA06T0416600GG	BnPYL.CR8	1	1	1	0	1	0	0	0	0	0	1
BnaA06T0419300ZY	BnPYL.CR8	1	1	1	0	1	0	0	0	0	0	1
BnaA06T0420600NO	BnPYL.CR3	1	1	1	1	0	1	0	0	0	0	1
BnaA06T0421700ZS	BnPYL.CR3	1	1	1	1	0	1	0	0	0	0	1
BnaA06T0426100NO	BnPYL.CR8	1	1	1	0	1	0	0	0	0	0	1
BnaA06T0427400ZS	BnPYL.CR8	1	1	1	0	1	0	0	0	0	0	1
BnaA06T0451200WE	BnPYL.CR3	1	1	1	1	0	1	0	0	0	0	1
BnaA06T0456400WE	BnPYL.CR8	1	1	1	0	1	0	0	0	0	0	1
BnaA07T0165000ZY	BnPYL.CR21	3	1	1	1	0	1	0	0	0	0	0
BnaA07T0175900QU	BnPYL.CR21	3	1	1	1	0	1	0	0	0	0	0
BnaA07T0202900SL	BnPYL.CR21	3	1	1	1	0	1	0	0	0	0	0
BnaA07T0209700WE	BnPYL.CR21	3	1	1	1	0	1	0	0	0	0	0
BnaA07T0210900TA	BnPYL.CR21	3	1	1	1	0	1	0	0	0	0	0
BnaA07T0211100NO	BnPYL.CR21	3	1	1	1	0	1	0	0	0	0	0
BnaA07T0217100ZS	BnPYL.CR21	3	1	1	1	0	1	0	0	0	0	0
BnaA07T0218800GG	BnPYL.CR21	3	1	1	1	0	1	0	0	0	0	0
BnaA08T0077200NO	BnPYL.SH5	4	1	1	1	0	1	0	0	1	0	0
BnaA08T0099800SL	BnPYL.SH5	4	1	1	1	0	1	0	0	1	0	0
BnaA08T0114600NO	BnPYL.CR7	1	0	0	0	1	1	1	0	1	1	1
BnaA08T0126400WE	BnPYL.CR7	1	0	0	0	1	1	1	0	1	1	1
BnaA08T0132100TA	BnPYL.CR7	1	0	0	0	1	1	1	0	1	1	1
BnaA08T0135200SL	BnPYL.CR7	1	0	0	0	1	1	1	0	1	1	1
BnaA08T0137200GG	BnPYL.CR7	1	0	0	0	1	1	1	0	1	1	1
BnaA08T0138400ZY	BnPYL.CR7	1	0	0	0	1	1	1	0	1	1	1
BnaA08T0139300QU	BnPYL.CR7	1	0	0	0	1	1	1	0	1	1	1
BnaA08T0143800ZS	BnPYL.CR7	1	0	0	0	1	1	1	0	1	1	1
BnaA09T0188800TA	BnPYL.CR3	2	1	1	1	0	1	0	0	1	0	1
BnaA09T0196100QU	BnPYL.CR3	2	1	1	1	0	1	0	0	1	0	1
BnaA09T0205200GG	BnPYL.CR3	1	1	1	1	0	1	0	0	1	0	1
BnaA09T0251500SL	BnPYL.CR3	2	1	1	1	0	1	0	0	1	0	1
BnaA09T0471600TA	BnPYL.CR16	1	1	1	1	0	0	0	0	0	0	1
BnaA09T0472300TA	BnPYL.CR6	2	0	0	0	1	0	1	0	1	1	0
BnaA09T0501300NO	BnPYL.CR16	1	1	1	1	0	0	0	0	0	0	1
BnaA09T0501800NO	BnPYL.CR6	2	0	0	0	1	0	1	0	1	1	0
BnaA09T0518700ZY	BnPYL.CR16	1	1	1	1	0	0	0	0	0	0	1
BnaA09T0519200ZY	BnPYL.CR6	2	0	0	0	1	0	1	0	1	1	0
BnaA09T0533200GG	BnPYL.CL1	2	1	1	0	0	0	0	0	0	0	0
BnaA09T0533700GG	BnPYL.CR6	1	0	0	0	1	0	1	0	1	1	0
BnaA09T0541000WE	BnPYL.CR16	1	1	1	1	0	0	0	0	0	0	1
BnaA09T0541500WE	BnPYL.CR6	1	0	0	0	1	0	1	0	1	1	0
BnaA09T0548300QU	BnPYL.CR16	1	1	1	1	0	0	0	0	0	0	1
BnaA09T0548800QU	BnPYL.CR6	1	0	0	0	1	0	1	0	1	1	0
BnaA09T0571700SL	BnPYL.CR16	1	1	1	1	0	0	0	0	0	0	1
BnaA09T0572200SL	BnPYL.CR6	1	0	0	0	1	0	1	0	1	1	0
BnaA09T0572600ZS	BnPYL.CR16	1	1	1	1	0	0	0	0	0	0	1
BnaA09T0573100ZS	BnPYL.CR6	1	0	0	0	1	0	1	0	1	1	0
BnaA10T0005600GG	BnPYL.CR4	3	1	1	1	0	1	0	0	0	0	0
BnaA10T0005700QU	BnPYL.CR4	3	1	1	1	0	1	0	0	0	0	0
BnaA10T0005700ZS	BnPYL.CR4	3	1	1	1	0	1	0	0	0	0	0
BnaA10T0005800TA	BnPYL.CR4	3	1	1	1	0	1	0	0	0	0	0
BnaA10T0006900WE	BnPYL.CR4	3	1	1	1	0	1	0	0	0	0	0
BnaA10T0028500NO	BnPYL.CR17	3	1	1	1	0	1	0	0	0	0	0
BnaA10T0066000SL	BnPYL.CR17	3	1	1	1	0	1	0	0	0	0	0
BnaA10T0077400NO	BnPYL.CR19	1	0	0	0	1	1	1	0	1	1	0
BnaA10T0078000ZY	BnPYL.CR17	3	1	1	1	0	1	0	0	0	0	0
BnaA10T0088800QU	BnPYL.CR17	3	1	1	1	0	1	0	0	0	0	0
BnaA10T0091900TA	BnPYL.CR17	3	1	1	1	0	1	0	0	0	0	0
BnaA10T0093200GG	BnPYL.CR17	3	1	1	1	0	1	0	0	0	0	0
BnaA10T0094400WE	BnPYL.CR17	3	1	1	1	0	1	0	0	0	0	0
BnaA10T0097000ZS	BnPYL.CL3	3	0	1	1	0	1	0	0	0	0	0
BnaA10T0217800NO	BnPYL.CR2	1	1	1	1	0	1	0	1	0	0	1
BnaA10T0237900SL	BnPYL.CR2	1	1	1	1	0	1	0	1	0	0	1
BnaA10T0252700ZY	BnPYL.CR2	1	1	1	1	0	1	0	1	0	0	1
BnaA10T0266900QU	BnPYL.CR2	1	1	1	1	0	1	0	1	0	0	1
BnaA10T0267900TA	BnPYL.CR2	1	1	1	1	0	1	0	1	0	0	1
BnaA10T0269400GG	BnPYL.CR2	1	1	1	1	0	1	0	1	0	0	1
BnaA10T0270000WE	BnPYL.CR2	1	1	1	1	0	1	0	1	0	0	1
BnaA10T0274900ZS	BnPYL.SH3	1	1	1	1	0	1	0	0	0	0	1
BnaC01T0014600NO	BnPYL.CR14	1	1	1	0	1	0	0	0	0	0	1
BnaC01T0026000QU	BnPYL.CR5	4	1	1	1	0	0	0	0	0	0	1
BnaC01T0034300QU	BnPYL.CR14	1	1	1	0	1	0	0	0	0	0	1
BnaC01T0037300WE	BnPYL.SH1	1	0	0	0	1	1	1	0	1	1	0
BnaC01T0046000SL	BnPYL.SH1	1	0	0	0	1	1	1	0	1	1	0
BnaC01T0046600TA	BnPYL.CR14	1	1	1	0	1	0	0	0	0	0	1
BnaC01T0047800ZY	BnPYL.CR14	1	1	1	0	1	0	0	0	0	0	1
BnaC01T0054800GG	BnPYL.SH1	1	0	0	0	1	1	1	0	1	1	0
BnaC01T0058600ZS	BnPYL.SH1	1	0	0	0	1	1	1	0	1	1	0
BnaC01T0090000WE	BnPYL.CR14	1	1	1	0	1	0	0	0	0	0	1
BnaC01T0099200SL	BnPYL.CR14	1	1	1	0	1	0	0	0	0	0	1
BnaC01T0107000GG	BnPYL.CR14	1	1	1	0	1	0	0	0	0	0	1
BnaC01T0116200NO	BnPYL.CR15	3	1	1	1	0	1	0	0	0	0	0
BnaC01T0117600ZS	BnPYL.CR14	1	1	1	0	1	0	0	0	0	0	1
BnaC01T0147100TA	BnPYL.CR15	3	1	1	1	0	1	0	0	0	0	0
BnaC01T0147700ZY	BnPYL.CR15	3	1	1	1	0	1	0	0	0	0	0
BnaC01T0167500WE	BnPYL.CR15	3	1	1	1	0	1	0	0	0	0	0
BnaC01T0197700SL	BnPYL.CR15	3	1	1	1	0	1	0	0	0	0	0
BnaC01T0204800GG	BnPYL.CR15	3	1	1	1	0	1	0	0	0	0	0
BnaC01T0221700ZS	BnPYL.CR15	3	1	1	1	0	1	0	0	0	0	0
BnaC01T0316300SL	BnPYL.CR15	3	1	1	1	0	1	0	0	0	0	0
BnaC02T0016000ZY	BnPYL.CR13	3	1	1	1	0	0	0	0	0	0	0
BnaC02T0095700SL	BnPYL.CR13	3	1	1	1	0	0	0	0	0	0	0
BnaC02T0097000ZY	BnPYL.CR12	1	1	1	1	0	0	0	0	1	0	0
BnaC02T0099600TA	BnPYL.CR13	3	1	1	1	0	0	0	0	0	0	0
BnaC02T0131500NO	BnPYL.CR13	3	1	1	1	0	0	0	0	0	0	0
BnaC02T0133000QU	BnPYL.CR13	3	1	1	1	0	0	0	0	0	0	0
BnaC02T0163000GG	BnPYL.CR13	3	1	1	1	0	0	0	0	0	0	0
BnaC02T0169100WE	BnPYL.CR13	3	1	1	1	0	0	0	0	0	0	0
BnaC02T0178700ZS	BnPYL.CR13	3	1	1	1	0	0	0	0	0	0	0
BnaC02T0180900SL	BnPYL.CR12	1	1	1	1	0	0	0	0	1	0	0
BnaC02T0189500TA	BnPYL.CR12	1	1	1	1	0	0	0	0	1	0	0
BnaC02T0221100QU	BnPYL.CR12	1	1	1	1	0	0	0	0	1	0	0
BnaC02T0222300NO	BnPYL.CR12	1	1	1	1	0	0	0	0	1	0	0
BnaC02T0238100GG	BnPYL.CR12	1	1	1	1	0	0	0	0	1	0	0
BnaC02T0260300WE	BnPYL.CR12	1	1	1	1	0	0	0	0	1	0	0
BnaC02T0271200ZS	BnPYL.CR12	1	1	1	1	0	0	0	0	1	0	0
BnaC03T0019200QU	BnPYL.CR2	1	1	1	1	0	1	0	1	0	0	1
BnaC03T0023600ZY	BnPYL.CR2	1	1	1	1	0	1	0	1	0	0	1
BnaC03T0023900GG	BnPYL.CR2	1	1	1	1	0	1	0	1	0	0	1
BnaC03T0024500ZS	BnPYL.CR2	1	1	1	1	0	1	0	1	0	0	1
BnaC03T0038500SL	BnPYL.SC1	3	1	1	1	0	1	0	0	0	0	0
BnaC03T0078500ZY	BnPYL.SC1	3	1	1	1	0	1	0	0	0	0	0
BnaC03T0080800NO	BnPYL.SC1	3	1	1	1	0	1	0	0	0	0	0
BnaC03T0094200WE	BnPYL.SC1	3	1	1	1	0	1	0	0	0	0	0
BnaC03T0097300SL	BnPYL.CR1	1	1	1	1	0	1	0	1	0	0	1
BnaC03T0112900SL	BnPYL.CR18	1	1	1	1	0	1	0	1	0	0	1
BnaC03T0113500TA	BnPYL.SC1	3	1	1	1	0	1	0	0	0	0	0
BnaC03T0140400ZY	BnPYL.CR1	1	1	1	1	0	1	0	1	0	0	1
BnaC03T0140700NO	BnPYL.CR1	1	1	1	1	0	1	0	1	0	0	1
BnaC03T0144500QU	BnPYL.CR17	3	1	1	0	0	0	0	0	0	0	0
BnaC03T0151100GG	BnPYL.SC1	3	1	1	1	0	1	0	0	0	0	0
BnaC03T0153500ZS	BnPYL.SC1	3	1	1	1	0	1	0	0	0	0	0
BnaC03T0153900WE	BnPYL.CR1	1	1	1	1	0	1	0	1	0	0	1
BnaC03T0156300NO	BnPYL.CR18	1	1	1	1	0	1	0	1	0	0	1
BnaC03T0157600ZY	BnPYL.SH2	1	1	1	1	0	1	0	0	0	0	1
BnaC03T0158200ZY	BnPYL.CR18	1	1	1	1	0	1	0	1	0	0	1
BnaC03T0170900WE	BnPYL.CR18	1	1	1	1	0	1	0	1	0	0	1
BnaC03T0174200TA	BnPYL.CR1	1	1	1	1	0	1	0	1	0	0	1
BnaC03T0190800TA	BnPYL.CR18	1	1	1	1	0	1	0	1	0	0	1
BnaC03T0204600QU	BnPYL.CR1	1	1	1	1	0	1	0	1	0	0	1
BnaC03T0210500GG	BnPYL.CR1	1	1	1	1	0	1	0	1	0	0	1
BnaC03T0211800SL	BnPYL.CR11	3	1	1	1	0	1	0	0	0	0	0
BnaC03T0215700ZS	BnPYL.CR1	1	1	1	1	0	1	0	1	0	0	1
BnaC03T0221500QU	BnPYL.CR18	1	1	1	1	0	1	0	1	0	0	1
BnaC03T0227300GG	BnPYL.SH2	1	1	1	1	0	1	0	0	0	0	1
BnaC03T0227900GG	BnPYL.CR18	1	1	1	1	0	1	0	1	0	0	1
BnaC03T0232300ZS	BnPYL.SH2	1	1	1	1	0	1	0	0	0	0	1
BnaC03T0232800ZS	BnPYL.CR18	1	1	1	1	0	1	0	1	0	0	1
BnaC03T0253600NO	BnPYL.CR11	3	1	1	1	0	1	0	0	0	0	0
BnaC03T0267300WE	BnPYL.CR11	3	1	1	1	0	1	0	0	0	0	0
BnaC03T0270000ZY	BnPYL.CR11	3	1	1	1	0	1	0	0	0	0	0
BnaC03T0293300TA	BnPYL.CR11	3	1	1	1	0	1	0	0	0	0	0
BnaC03T0319600QU	BnPYL.CR11	3	1	1	1	0	1	0	0	0	0	0
BnaC03T0327700GG	BnPYL.CR11	3	1	1	1	0	1	0	0	0	0	0
BnaC03T0333800ZS	BnPYL.CR11	3	1	1	1	0	1	0	0	0	0	0
BnaC03T0623700SL	BnPYL.CR7	1	0	0	0	1	1	1	0	1	1	1
BnaC03T0655000WE	BnPYL.CR7	1	0	0	0	1	1	1	0	1	1	1
BnaC03T0661100NO	BnPYL.CR7	1	0	0	0	1	1	1	0	1	1	1
BnaC03T0665500ZY	BnPYL.CR7	1	0	0	0	1	1	1	0	1	1	1
BnaC03T0709300TA	BnPYL.CR7	1	0	0	0	1	1	1	0	1	1	1
BnaC03T0720400QU	BnPYL.CR7	1	0	0	0	1	1	1	0	1	1	1
BnaC03T0740600GG	BnPYL.CR7	1	0	0	0	1	1	1	0	1	1	1
BnaC03T0757400ZS	BnPYL.CR7	1	0	0	0	1	1	1	0	1	1	1
BnaC04T0063400TA	BnPYL.CR9	1	1	1	1	0	1	0	1	0	0	1
BnaC04T0063700NO	BnPYL.CR9	1	1	1	1	0	1	0	1	0	0	1
BnaC04T0063800QU	BnPYL.CR9	1	1	1	1	0	1	0	1	0	0	1
BnaC04T0064100SL	BnPYL.CR9	1	1	1	1	0	1	0	1	0	0	1
BnaC04T0064600ZS	BnPYL.CR9	1	1	1	1	0	1	0	1	0	0	1
BnaC04T0065100WE	BnPYL.CR9	1	1	1	1	0	1	0	1	0	0	1
BnaC04T0066100ZY	BnPYL.CR9	1	1	1	1	0	1	0	1	0	0	1
BnaC04T0066800GG	BnPYL.CR9	1	1	1	1	0	1	0	1	0	0	1
BnaC04T0081400TA	BnPYL.CR1	1	1	1	1	0	1	0	1	0	0	1
BnaC04T0081700SL	BnPYL.CR1	1	1	1	1	0	1	0	1	0	0	1
BnaC04T0082300NO	BnPYL.CR1	1	1	1	1	0	1	0	1	0	0	1
BnaC04T0082900ZS	BnPYL.CR1	1	1	1	1	0	1	0	1	0	0	1
BnaC04T0083100QU	BnPYL.CR1	1	1	1	1	0	1	0	1	0	0	1
BnaC04T0083800GG	BnPYL.CR1	1	1	1	1	0	1	0	1	0	0	1
BnaC04T0084000WE	BnPYL.CR1	1	1	1	1	0	1	0	1	0	0	1
BnaC04T0084100ZY	BnPYL.CR1	1	1	1	1	0	1	0	1	0	0	1
BnaC04T0501100GG	BnPYL.CR1	1	1	1	1	0	1	0	1	0	0	1
BnaC04T0504100QU	BnPYL.CR1	1	1	1	1	0	1	0	1	0	0	1
BnaC04T0513500GG	BnPYL.CR10	2	1	1	1	0	1	0	1	0	0	1
BnaC04T0516000QU	BnPYL.CR10	1	1	1	1	0	1	0	1	0	0	1
BnaC04T0519000NO	BnPYL.CR1	1	1	1	1	0	1	0	1	0	0	1
BnaC04T0521600ZY	BnPYL.CR1	1	1	1	1	0	1	0	1	0	0	1
BnaC04T0523600TA	BnPYL.CR1	1	1	1	1	0	1	0	1	0	0	1
BnaC04T0530900NO	BnPYL.CR10	2	1	1	1	0	1	0	1	0	0	1
BnaC04T0533700ZY	BnPYL.CR10	1	1	1	1	0	1	0	1	0	0	1
BnaC04T0535600TA	BnPYL.CR10	2	1	1	1	0	1	0	1	0	0	1
BnaC04T0546000SL	BnPYL.CR1	1	1	1	1	0	1	0	1	0	0	1
BnaC04T0547500WE	BnPYL.CR1	1	1	1	1	0	1	0	1	0	0	1
BnaC04T0558400SL	BnPYL.CR10	2	1	1	1	0	1	0	1	0	0	1
BnaC04T0559400WE	BnPYL.CR10	1	1	1	1	0	1	0	1	0	0	1
BnaC04T0561400ZS	BnPYL.CR1	1	1	1	1	0	1	0	1	0	0	1
BnaC04T0574100ZS	BnPYL.CR10	1	1	1	1	0	1	0	1	0	0	1
BnaC05T0005100ZY	BnPYL.CR4	3	1	1	1	0	1	0	0	0	0	0
BnaC05T0005300TA	BnPYL.CR4	3	1	1	1	0	1	0	0	0	0	0
BnaC05T0005400NO	BnPYL.CR4	3	1	1	1	0	1	0	0	0	0	0
BnaC05T0005400SL	BnPYL.CR4	3	1	1	1	0	1	0	0	0	0	0
BnaC05T0005800GG	BnPYL.CR4	3	1	1	1	0	1	0	0	0	0	0
BnaC05T0006800WE	BnPYL.CR4	3	1	1	1	0	1	0	0	0	0	0
BnaC05T0007800ZS	BnPYL.CR4	3	1	1	1	0	1	0	0	0	0	0
BnaC05T0147800QU	BnPYL.CR4	3	1	1	1	0	1	0	0	0	0	0
BnaC05T0181700ZY	BnPYL.CR4	3	1	1	1	0	1	0	0	0	0	0
BnaC05T0183000WE	BnPYL.CR4	3	1	1	1	0	1	0	0	0	0	0
BnaC05T0183400GG	BnPYL.CR4	3	1	1	1	0	1	0	0	0	0	0
BnaC05T0184200NO	BnPYL.CR4	3	1	1	1	0	1	0	0	0	0	0
BnaC05T0185200TA	BnPYL.CR4	3	1	1	1	0	1	0	0	0	0	0
BnaC05T0190300ZS	BnPYL.CR4	3	1	1	1	0	1	0	0	0	0	0
BnaC05T0208600SL	BnPYL.CR4	3	1	1	1	0	1	0	0	0	0	0
BnaC06T0187200WE	BnPYL.CR5	1	1	1	1	0	1	0	0	0	0	1
BnaC06T0202700SL	BnPYL.CR20	3	1	1	1	0	1	0	0	0	0	0
BnaC06T0213500TA	BnPYL.CR20	3	1	1	1	0	1	0	0	0	0	0
BnaC06T0213900NO	BnPYL.CR20	3	1	1	1	0	1	0	0	0	0	0
BnaC06T0214900ZY	BnPYL.CR20	3	1	1	1	0	1	0	0	0	0	0
BnaC06T0216700GG	BnPYL.CR20	4	1	1	1	0	1	0	0	0	0	0
BnaC06T0217200QU	BnPYL.CR20	3	1	1	1	0	1	0	0	0	0	0
BnaC06T0218300NO	BnPYL.CR20	3	1	1	1	0	1	0	0	0	0	0
BnaC06T0231600ZS	BnPYL.CR20	3	1	1	1	0	1	0	0	0	0	0
BnaC06T0257800WE	BnPYL.CR20	3	1	1	1	0	1	0	0	0	0	0
BnaC07T0207300SL	BnPYL.CR8	1	1	1	0	1	0	0	0	0	0	1
BnaC07T0214500SL	BnPYL.CR3	1	1	1	1	0	1	0	0	1	0	1
BnaC07T0222400ZY	BnPYL.CR8	1	1	1	0	1	0	0	0	0	0	1
BnaC07T0225600QU	BnPYL.CR8	1	1	1	0	1	0	0	0	0	0	1
BnaC07T0229100ZY	BnPYL.CR3	1	1	1	1	0	1	0	0	1	0	1
BnaC07T0232500QU	BnPYL.CR3	1	1	1	1	0	1	0	0	1	0	1
BnaC07T0232900GG	BnPYL.CR8	1	1	1	0	1	0	0	0	0	0	1
BnaC07T0235800TA	BnPYL.CR8	1	1	1	0	1	0	0	0	0	0	1
BnaC07T0240000GG	BnPYL.CR3	1	1	1	1	0	1	0	0	1	0	1
BnaC07T0240100NO	BnPYL.CR8	1	1	1	0	1	0	0	0	0	0	1
BnaC07T0241600WE	BnPYL.CR8	1	1	1	0	1	0	0	0	0	0	1
BnaC07T0243200TA	BnPYL.CR3	1	1	1	1	0	1	0	0	1	0	1
BnaC07T0244900ZS	BnPYL.CR8	1	1	1	0	1	0	0	0	0	0	1
BnaC07T0248300WE	BnPYL.CR3	1	1	1	1	0	1	0	0	1	0	1
BnaC07T0248600NO	BnPYL.CR3	1	1	1	1	0	1	0	0	1	0	1
BnaC07T0252200ZS	BnPYL.CR3	1	1	1	1	0	1	0	0	1	0	1
BnaC07T0377900SL	BnPYL.CR5	1	1	1	1	0	1	0	0	0	0	1
BnaC07T0392100ZY	BnPYL.CR5	1	1	1	1	0	1	0	0	0	0	1
BnaC07T0397300NO	BnPYL.CR5	1	1	1	1	0	1	0	0	0	0	1
BnaC07T0397400QU	BnPYL.CR5	1	1	1	1	0	1	0	0	0	0	1
BnaC07T0405100GG	BnPYL.CR5	1	1	1	1	0	1	0	0	0	0	1
BnaC07T0406800TA	BnPYL.CR5	1	1	1	1	0	1	0	0	0	0	1
BnaC07T0418400ZS	BnPYL.CR5	1	1	1	1	0	1	0	0	0	0	1
BnaC07T0452700WE	BnPYL.SC3	1	0	0	0	1	0	0	0	1	1	0
BnaC07T0468000SL	BnPYL.SC3	1	0	0	0	1	0	0	0	1	1	0
BnaC07T0481700ZY	BnPYL.SC3	1	0	0	0	1	0	0	0	1	1	0
BnaC07T0486200QU	BnPYL.SC3	1	0	0	0	1	0	0	0	1	1	0
BnaC07T0487300NO	BnPYL.CR19	1	0	0	0	1	1	1	0	1	1	0
BnaC07T0493400GG	BnPYL.SC3	1	0	0	0	1	0	0	0	1	1	0
BnaC07T0496000TA	BnPYL.SC3	1	0	0	0	1	0	0	0	1	1	0
BnaC07T0510900ZS	BnPYL.SC3	1	0	0	0	1	0	0	0	1	1	0
BnaC08T0360600GG	BnPYL.CR16	1	1	1	1	0	0	0	0	0	0	1
BnaC08T0361200GG	BnPYL.CR6	2	0	0	0	1	0	1	0	1	1	0
BnaC08T0371800WE	BnPYL.CR16	1	1	1	1	0	0	0	0	0	0	1
BnaC08T0372300WE	BnPYL.CR6	1	0	0	0	1	0	1	0	1	1	0
BnaC08T0374900ZY	BnPYL.CR16	1	1	1	1	0	0	0	0	0	0	1
BnaC08T0375400ZY	BnPYL.CR6	2	0	0	0	1	0	1	0	1	1	0
BnaC08T0380200NO	BnPYL.CR16	1	1	1	1	0	0	0	0	0	0	1
BnaC08T0380700NO	BnPYL.CR6	1	0	0	0	1	0	1	0	1	1	0
BnaC08T0390300SL	BnPYL.CR16	1	1	1	1	0	0	0	0	0	0	1
BnaC08T0391000SL	BnPYL.CR6	1	0	0	0	1	0	1	0	1	1	0
BnaC08T0394100TA	BnPYL.CR16	1	1	1	1	0	0	0	0	0	0	1
BnaC08T0394700TA	BnPYL.CR6	2	0	0	0	1	0	1	0	1	1	0
BnaC08T0414800QU	BnPYL.CR16	1	1	1	1	0	0	0	0	0	0	1
BnaC08T0415300QU	BnPYL.CR6	1	0	0	0	1	0	1	0	1	1	0
BnaC08T0423600ZS	BnPYL.CR16	1	1	1	1	0	0	0	0	0	0	1
BnaC08T0424400ZS	BnPYL.CR6	1	0	0	0	1	0	1	0	1	1	0
BnaC09T0175700SL	BnPYL.CR17	3	1	1	1	0	1	0	0	0	0	0
BnaC09T0298900ZY	BnPYL.CR17	3	1	1	1	0	1	0	0	0	0	0
BnaC09T0299100NO	BnPYL.CR17	3	1	1	1	0	1	0	0	0	0	0
BnaC09T0309500GG	BnPYL.CR17	3	1	1	1	0	1	0	0	0	0	0
BnaC09T0329700WE	BnPYL.SH4	3	1	1	1	0	1	0	0	0	0	0
BnaC09T0334800QU	BnPYL.CR17	3	1	1	1	0	1	0	0	0	0	0
BnaC09T0346800TA	BnPYL.SH4	3	1	1	1	0	1	0	0	0	0	0
BnaC09T0349800TA	BnPYL.SH4	3	1	1	1	0	1	0	0	0	0	0
BnaC09T0352400ZS	BnPYL.CR17	3	1	1	1	0	1	0	0	0	0	0
BnaC09T0416900SL	BnPYL.CR2	1	1	1	1	0	1	0	1	0	0	1
BnaC09T0529000NO	BnPYL.CR2	1	1	1	1	0	1	0	1	0	0	1
BnaC09T0536700GG	BnPYL.CR2	1	1	1	1	0	1	0	1	0	0	1
BnaC09T0538600ZY	BnPYL.CR2	1	1	1	1	0	1	0	1	0	0	1
BnaC09T0553700QU	BnPYL.SH3	1	1	1	1	0	1	0	0	0	0	1
BnaC09T0564200WE	BnPYL.CR2	1	1	1	1	0	1	0	1	0	0	1
BnaC09T0570200TA	BnPYL.SH3	1	1	1	1	0	1	0	0	0	0	1
BnaC09T0592400ZS	BnPYL.SH3	1	1	1	1	0	1	0	0	0	0	1

## Sheet: Table.S5
Table S5. Detailed information on conserved motif sites identified in BnPYL proteins
Protein ID	Motif	Motif start	Motif end	Motif width	Motif sequence	Motif site pvalue
BnaA10T0217800NO	Motif 1	105	154	50	LREVMVVSGLPAVSSTERLEILDEERHVISFSVVGGDHRLKNYRSVTTLH	6.54e-52
BnaA10T0266900QU	Motif 1	105	154	50	LREVMVVSGLPAVSSTERLEILDEERHVISFSVVGGDHRLKNYRSVTTLH	6.54e-52
BnaA10T0267900TA	Motif 1	105	154	50	LREVMVVSGLPAVSSTERLEILDEERHVISFSVVGGDHRLKNYRSVTTLH	6.54e-52
BnaA10T0270000WE	Motif 1	105	154	50	LREVMVVSGLPAVSSTERLEILDEERHVISFSVVGGDHRLKNYRSVTTLH	6.54e-52
BnaC04T0513500GG	Motif 1	100	149	50	VREVRVVSGLPAAFSLERLEIMDDDRHVMSFSVVGGDHRLQNYRSVTTVH	1.03e-51
BnaC04T0516000QU	Motif 1	100	149	50	VREVRVVSGLPAAFSLERLEIMDDDRHVMSFSVVGGDHRLQNYRSVTTVH	1.03e-51
BnaC04T0530900NO	Motif 1	100	149	50	VREVRVVSGLPAAFSLERLEIMDDDRHVMSFSVVGGDHRLQNYRSVTTVH	1.03e-51
BnaC04T0533700ZY	Motif 1	100	149	50	VREVRVVSGLPAAFSLERLEIMDDDRHVMSFSVVGGDHRLQNYRSVTTVH	1.03e-51
BnaC04T0535600TA	Motif 1	100	149	50	VREVRVVSGLPAAFSLERLEIMDDDRHVMSFSVVGGDHRLQNYRSVTTVH	1.03e-51
BnaC04T0558400SL	Motif 1	100	149	50	VREVRVVSGLPAAFSLERLEIMDDDRHVMSFSVVGGDHRLQNYRSVTTVH	1.03e-51
BnaC04T0559400WE	Motif 1	100	149	50	VREVRVVSGLPAAFSLERLEIMDDDRHVMSFSVVGGDHRLQNYRSVTTVH	1.03e-51
BnaC04T0574100ZS	Motif 1	100	149	50	VREVRVVSGLPAAFSLERLEIMDDDRHVMSFSVVGGDHRLQNYRSVTTVH	1.03e-51
BnaA04T0159400ZY	Motif 1	101	150	50	VREVRVVSGLPAAFSLERLEIMDDDRHVMSFSVVGGDHRLQNYRSVTTVH	1.03e-51
BnaA04T0172200SL	Motif 1	101	150	50	VREVRVVSGLPAAFSLERLEIMDDDRHVMSFSVVGGDHRLQNYRSVTTVH	1.03e-51
BnaA04T0202100NO	Motif 1	101	150	50	VREVRVVSGLPAAFSLERLEIMDDDRHVMSFSVVGGDHRLQNYRSVTTVH	1.03e-51
BnaA04T0209000GG	Motif 1	101	150	50	VREVRVVSGLPAAFSLERLEIMDDDRHVMSFSVVGGDHRLQNYRSVTTVH	1.03e-51
BnaA04T0210700TA	Motif 1	101	150	50	VREVRVVSGLPAAFSLERLEIMDDDRHVMSFSVVGGDHRLQNYRSVTTVH	1.03e-51
BnaA04T0245500WE	Motif 1	101	150	50	VREVRVVSGLPAAFSLERLEIMDDDRHVMSFSVVGGDHRLQNYRSVTTVH	1.03e-51
BnaA04T0250300QU	Motif 1	101	150	50	VREVRVVSGLPAAFSLERLEIMDDDRHVMSFSVVGGDHRLQNYRSVTTVH	1.03e-51
BnaA04T0257000ZS	Motif 1	101	150	50	VREVRVVSGLPAAFSLERLEIMDDDRHVMSFSVVGGDHRLQNYRSVTTVH	1.03e-51
BnaC03T0097300SL	Motif 1	99	148	50	LRQVHVVSGLPAASSTERLDILDDERHVISFSVVGGDHRLSNYRSVTTLH	2.48e-51
BnaC03T0140400ZY	Motif 1	99	148	50	LRQVHVVSGLPAASSTERLDILDDERHVISFSVVGGDHRLSNYRSVTTLH	2.48e-51
BnaC03T0140700NO	Motif 1	99	148	50	LRQVHVVSGLPAASSTERLDILDDERHVISFSVVGGDHRLSNYRSVTTLH	2.48e-51
BnaC03T0153900WE	Motif 1	99	148	50	LRQVHVVSGLPAASSTERLDILDDERHVISFSVVGGDHRLSNYRSVTTLH	2.48e-51
BnaC03T0174200TA	Motif 1	99	148	50	LRQVHVVSGLPAASSTERLDILDDERHVISFSVVGGDHRLSNYRSVTTLH	2.48e-51
BnaC03T0204600QU	Motif 1	99	148	50	LRQVHVVSGLPAASSTERLDILDDERHVISFSVVGGDHRLSNYRSVTTLH	2.48e-51
BnaC03T0210500GG	Motif 1	99	148	50	LRQVHVVSGLPAASSTERLDILDDERHVISFSVVGGDHRLSNYRSVTTLH	2.48e-51
BnaC03T0215700ZS	Motif 1	99	148	50	LRQVHVVSGLPAASSTERLDILDDERHVISFSVVGGDHRLSNYRSVTTLH	2.48e-51
BnaC04T0081400TA	Motif 1	99	148	50	LRQVHVVSGLPAASSTERLDILDDERHVISFSVVGGDHRLSNYRSVTTLH	2.48e-51
BnaC04T0081700SL	Motif 1	99	148	50	LRQVHVVSGLPAASSTERLDILDDERHVISFSVVGGDHRLSNYRSVTTLH	2.48e-51
BnaC04T0082300NO	Motif 1	99	148	50	LRQVHVVSGLPAASSTERLDILDDERHVISFSVVGGDHRLSNYRSVTTLH	2.48e-51
BnaC04T0082900ZS	Motif 1	99	148	50	LRQVHVVSGLPAASSTERLDILDDERHVISFSVVGGDHRLSNYRSVTTLH	2.48e-51
BnaC04T0083100QU	Motif 1	99	148	50	LRQVHVVSGLPAASSTERLDILDDERHVISFSVVGGDHRLSNYRSVTTLH	2.48e-51
BnaC04T0083800GG	Motif 1	99	148	50	LRQVHVVSGLPAASSTERLDILDDERHVISFSVVGGDHRLSNYRSVTTLH	2.48e-51
BnaC04T0084000WE	Motif 1	99	148	50	LRQVHVVSGLPAASSTERLDILDDERHVISFSVVGGDHRLSNYRSVTTLH	2.48e-51
BnaC04T0084100ZY	Motif 1	99	148	50	LRQVHVVSGLPAASSTERLDILDDERHVISFSVVGGDHRLSNYRSVTTLH	2.48e-51
BnaC04T0501100GG	Motif 1	96	145	50	LRQVHVVSGLPAASSTERLDILDDERHVISFSVVGGDHRLSNYRSVTTLH	2.48e-51
BnaC04T0504100QU	Motif 1	96	145	50	LRQVHVVSGLPAASSTERLDILDDERHVISFSVVGGDHRLSNYRSVTTLH	2.48e-51
BnaC04T0519000NO	Motif 1	96	145	50	LRQVHVVSGLPAASSTERLDILDDERHVISFSVVGGDHRLSNYRSVTTLH	2.48e-51
BnaC04T0521600ZY	Motif 1	96	145	50	LRQVHVVSGLPAASSTERLDILDDERHVISFSVVGGDHRLSNYRSVTTLH	2.48e-51
BnaC04T0523600TA	Motif 1	96	145	50	LRQVHVVSGLPAASSTERLDILDDERHVISFSVVGGDHRLSNYRSVTTLH	2.48e-51
BnaC04T0546000SL	Motif 1	96	145	50	LRQVHVVSGLPAASSTERLDILDDERHVISFSVVGGDHRLSNYRSVTTLH	2.48e-51
BnaC04T0547500WE	Motif 1	96	145	50	LRQVHVVSGLPAASSTERLDILDDERHVISFSVVGGDHRLSNYRSVTTLH	2.48e-51
BnaC04T0561400ZS	Motif 1	96	145	50	LRQVHVVSGLPAASSTERLDILDDERHVISFSVVGGDHRLSNYRSVTTLH	2.48e-51
BnaA03T0107800SL	Motif 1	99	148	50	LRQVHVVSGLPAASSTERLDILDDERHVISFSVVGGDHRLSNYRSVTTLH	2.48e-51
BnaA03T0140200GG	Motif 1	99	148	50	LRQVHVVSGLPAASSTERLDILDDERHVISFSVVGGDHRLSNYRSVTTLH	2.48e-51
BnaA03T0166000TA	Motif 1	99	148	50	LRQVHVVSGLPAASSTERLDILDDERHVISFSVVGGDHRLSNYRSVTTLH	2.48e-51
BnaA03T0175700QU	Motif 1	99	148	50	LRQVHVVSGLPAASSTERLDILDDERHVISFSVVGGDHRLSNYRSVTTLH	2.48e-51
BnaA03T0183300NO	Motif 1	99	148	50	LRQVHVVSGLPAASSTERLDILDDERHVISFSVVGGDHRLSNYRSVTTLH	2.48e-51
BnaA03T0183900ZS	Motif 1	99	148	50	LRQVHVVSGLPAASSTERLDILDDERHVISFSVVGGDHRLSNYRSVTTLH	2.48e-51
BnaA03T0198400WE	Motif 1	99	148	50	LRQVHVVSGLPAASSTERLDILDDERHVISFSVVGGDHRLSNYRSVTTLH	2.48e-51
BnaA03T0205400ZY	Motif 1	99	148	50	LRQVHVVSGLPAASSTERLDILDDERHVISFSVVGGDHRLSNYRSVTTLH	2.48e-51
BnaA04T0148700ZY	Motif 1	96	145	50	LRQVHVVSGLPAASSTERLDILDDERHVISFSVVGGDHRLSNYRSVTTLH	2.48e-51
BnaA04T0162600SL	Motif 1	96	145	50	LRQVHVVSGLPAASSTERLDILDDERHVISFSVVGGDHRLSNYRSVTTLH	2.48e-51
BnaA04T0191200NO	Motif 1	96	145	50	LRQVHVVSGLPAASSTERLDILDDERHVISFSVVGGDHRLSNYRSVTTLH	2.48e-51
BnaA04T0191300NO	Motif 1	114	163	50	LRQVHVVSGLPAASSTERLDILDDERHVISFSVVGGDHRLSNYRSVTTLH	2.48e-51
BnaA04T0197400GG	Motif 1	96	145	50	LRQVHVVSGLPAASSTERLDILDDERHVISFSVVGGDHRLSNYRSVTTLH	2.48e-51
BnaA04T0199300TA	Motif 1	96	145	50	LRQVHVVSGLPAASSTERLDILDDERHVISFSVVGGDHRLSNYRSVTTLH	2.48e-51
BnaA04T0234000WE	Motif 1	96	145	50	LRQVHVVSGLPAASSTERLDILDDERHVISFSVVGGDHRLSNYRSVTTLH	2.48e-51
BnaA04T0238700QU	Motif 1	96	145	50	LRQVHVVSGLPAASSTERLDILDDERHVISFSVVGGDHRLSNYRSVTTLH	2.48e-51
BnaA04T0246400ZS	Motif 1	96	145	50	LRQVHVVSGLPAASSTERLDILDDERHVISFSVVGGDHRLSNYRSVTTLH	2.48e-51
BnaA05T0048000GG	Motif 1	107	156	50	VREVRVVSGLPAAFSLERLEIMDDDRHVISFSVVGGDHRLQNYRSVTTVH	2.48e-51
BnaA05T0048000WE	Motif 1	107	156	50	VREVRVVSGLPAAFSLERLEIMDDDRHVISFSVVGGDHRLQNYRSVTTVH	2.48e-51
BnaA05T0048800TA	Motif 1	107	156	50	VREVRVVSGLPAAFSLERLEIMDDDRHVISFSVVGGDHRLQNYRSVTTVH	2.48e-51
BnaA05T0051900SL	Motif 1	107	156	50	VREVRVVSGLPAAFSLERLEIMDDDRHVISFSVVGGDHRLQNYRSVTTVH	2.48e-51
BnaA05T0054700QU	Motif 1	107	156	50	VREVRVVSGLPAAFSLERLEIMDDDRHVISFSVVGGDHRLQNYRSVTTVH	2.48e-51
BnaA05T0057600ZY	Motif 1	107	156	50	VREVRVVSGLPAAFSLERLEIMDDDRHVISFSVVGGDHRLQNYRSVTTVH	2.48e-51
BnaA05T0058400ZS	Motif 1	107	156	50	VREVRVVSGLPAAFSLERLEIMDDDRHVISFSVVGGDHRLQNYRSVTTVH	2.48e-51
BnaA05T0058900ZS	Motif 1	107	156	50	VREVRVVSGLPAAFSLERLEIMDDDRHVISFSVVGGDHRLQNYRSVTTVH	2.48e-51
BnaC03T0112900SL	Motif 1	109	158	50	VREVRVVSGLPATFSLERLEIMDEDHHIMSFSVVGGDHRLQNYRSVTTVH	7.02e-51
BnaC03T0156300NO	Motif 1	109	158	50	VREVRVVSGLPATFSLERLEIMDEDHHIMSFSVVGGDHRLQNYRSVTTVH	7.02e-51
BnaC03T0157600ZY	Motif 1	68	117	50	VREVRVVSGLPATFSLERLEIMDEDHHIMSFSVVGGDHRLQNYRSVTTVH	7.02e-51
BnaC03T0158200ZY	Motif 1	109	158	50	VREVRVVSGLPATFSLERLEIMDEDHHIMSFSVVGGDHRLQNYRSVTTVH	7.02e-51
BnaC03T0170900WE	Motif 1	109	158	50	VREVRVVSGLPATFSLERLEIMDEDHHIMSFSVVGGDHRLQNYRSVTTVH	7.02e-51
BnaC03T0190800TA	Motif 1	109	158	50	VREVRVVSGLPATFSLERLEIMDEDHHIMSFSVVGGDHRLQNYRSVTTVH	7.02e-51
BnaC03T0221500QU	Motif 1	109	158	50	VREVRVVSGLPATFSLERLEIMDEDHHIMSFSVVGGDHRLQNYRSVTTVH	7.02e-51
BnaC03T0227300GG	Motif 1	68	117	50	VREVRVVSGLPATFSLERLEIMDEDHHIMSFSVVGGDHRLQNYRSVTTVH	7.02e-51
BnaC03T0227900GG	Motif 1	109	158	50	VREVRVVSGLPATFSLERLEIMDEDHHIMSFSVVGGDHRLQNYRSVTTVH	7.02e-51
BnaC03T0232300ZS	Motif 1	68	117	50	VREVRVVSGLPATFSLERLEIMDEDHHIMSFSVVGGDHRLQNYRSVTTVH	7.02e-51
BnaC03T0232800ZS	Motif 1	109	158	50	VREVRVVSGLPATFSLERLEIMDEDHHIMSFSVVGGDHRLQNYRSVTTVH	7.02e-51
BnaC02T0016000ZY	Motif 1	76	125	50	VREVDVKSGLPATRSTERLELLDDNEHILSIRIVGGDHRLKNYSSIISLH	8.58e-51
BnaC02T0095700SL	Motif 1	76	125	50	VREVDVKSGLPATRSTERLELLDDNEHILSIRIVGGDHRLKNYSSIISLH	8.58e-51
BnaC02T0099600TA	Motif 1	76	125	50	VREVDVKSGLPATRSTERLELLDDNEHILSIRIVGGDHRLKNYSSIISLH	8.58e-51
BnaC02T0131500NO	Motif 1	76	125	50	VREVDVKSGLPATRSTERLELLDDNEHILSIRIVGGDHRLKNYSSIISLH	8.58e-51
BnaC02T0133000QU	Motif 1	76	125	50	VREVDVKSGLPATRSTERLELLDDNEHILSIRIVGGDHRLKNYSSIISLH	8.58e-51
BnaC02T0163000GG	Motif 1	76	125	50	VREVDVKSGLPATRSTERLELLDDNEHILSIRIVGGDHRLKNYSSIISLH	8.58e-51
BnaC02T0169100WE	Motif 1	76	125	50	VREVDVKSGLPATRSTERLELLDDNEHILSIRIVGGDHRLKNYSSIISLH	8.58e-51
BnaC02T0178700ZS	Motif 1	76	125	50	VREVDVKSGLPATRSTERLELLDDNEHILSIRIVGGDHRLKNYSSIISLH	8.58e-51
BnaA02T0141100WE	Motif 1	76	125	50	VREVDVKSGLPATRSTERLELLDDNEHILSIRIVGGDHRLKNYSSIISLH	8.58e-51
BnaC09T0175700SL	Motif 1	72	121	50	VREVDVRSGLPATRSTERLELLDDNEHILSIRIVGGDHRLKNYSSVISLH	1.05e-50
BnaC09T0298900ZY	Motif 1	72	121	50	VREVDVRSGLPATRSTERLELLDDNEHILSIRIVGGDHRLKNYSSVISLH	1.05e-50
BnaC09T0299100NO	Motif 1	72	121	50	VREVDVRSGLPATRSTERLELLDDNEHILSIRIVGGDHRLKNYSSVISLH	1.05e-50
BnaC09T0309500GG	Motif 1	72	121	50	VREVDVRSGLPATRSTERLELLDDNEHILSIRIVGGDHRLKNYSSVISLH	1.05e-50
BnaC09T0334800QU	Motif 1	72	121	50	VREVDVRSGLPATRSTERLELLDDNEHILSIRIVGGDHRLKNYSSVISLH	1.05e-50
BnaC09T0352400ZS	Motif 1	72	121	50	VREVDVRSGLPATRSTERLELLDDNEHILSIRIVGGDHRLKNYSSVISLH	1.05e-50
BnaC05T0184200NO	Motif 1	75	124	50	LREVDVKSGLPATTSTERLELLDDNEHILGIKIIGGDHRLKNYSSIVTVH	1.55e-50
BnaC05T0190300ZS	Motif 1	75	124	50	LREVDVKSGLPATTSTERLELLDDNEHILGIKIIGGDHRLKNYSSIVTVH	1.55e-50
BnaC05T0208600SL	Motif 1	75	124	50	LREVDVKSGLPATTSTERLELLDDNEHILGIKIIGGDHRLKNYSSIVTVH	1.55e-50
BnaC05T0147800QU	Motif 1	75	124	50	LREVDVKSGLPATTSTERLELLDDNEHILGIKIIGGDHRLKNYSSIVTVH	1.55e-50
BnaC05T0181700ZY	Motif 1	75	124	50	LREVDVKSGLPATTSTERLELLDDNEHILGIKIIGGDHRLKNYSSIVTVH	1.55e-50
BnaC05T0183000WE	Motif 1	75	124	50	LREVDVKSGLPATTSTERLELLDDNEHILGIKIIGGDHRLKNYSSIVTVH	1.55e-50
BnaC05T0183400GG	Motif 1	75	124	50	LREVDVKSGLPATTSTERLELLDDNEHILGIKIIGGDHRLKNYSSIVTVH	1.55e-50
BnaC09T0416900SL	Motif 1	105	154	50	LREVMVVSGLPAVSSTERLEILDEERHVISFSVVGGDHRLENYRSVTTLH	1.88e-50
BnaC09T0529000NO	Motif 1	105	154	50	LREVMVVSGLPAVSSTERLEILDEERHVISFSVVGGDHRLENYRSVTTLH	1.88e-50
BnaC09T0536700GG	Motif 1	105	154	50	LREVMVVSGLPAVSSTERLEILDEERHVISFSVVGGDHRLENYRSVTTLH	1.88e-50
BnaC09T0538600ZY	Motif 1	105	154	50	LREVMVVSGLPAVSSTERLEILDEERHVISFSVVGGDHRLENYRSVTTLH	1.88e-50
BnaC09T0553700QU	Motif 1	67	116	50	LREVMVVSGLPAVSSTERLEILDEERHVISFSVVGGDHRLENYRSVTTLH	1.88e-50
BnaC09T0564200WE	Motif 1	105	154	50	LREVMVVSGLPAVSSTERLEILDEERHVISFSVVGGDHRLENYRSVTTLH	1.88e-50
BnaC09T0570200TA	Motif 1	67	116	50	LREVMVVSGLPAVSSTERLEILDEERHVISFSVVGGDHRLENYRSVTTLH	1.88e-50
BnaC09T0592400ZS	Motif 1	67	116	50	LREVMVVSGLPAVSSTERLEILDEERHVISFSVVGGDHRLENYRSVTTLH	1.88e-50
BnaC03T0019200QU	Motif 1	105	154	50	LREVMVVSGLPAVSSTERLEILDEERHVISFSVVGGDHRLENYRSVTTLH	1.88e-50
BnaC03T0023600ZY	Motif 1	105	154	50	LREVMVVSGLPAVSSTERLEILDEERHVISFSVVGGDHRLENYRSVTTLH	1.88e-50
BnaC03T0023900GG	Motif 1	105	154	50	LREVMVVSGLPAVSSTERLEILDEERHVISFSVVGGDHRLENYRSVTTLH	1.88e-50
BnaC03T0024500ZS	Motif 1	105	154	50	LREVMVVSGLPAVSSTERLEILDEERHVISFSVVGGDHRLENYRSVTTLH	1.88e-50
BnaA03T0018100TA	Motif 1	105	154	50	LREVMVVSGLPAVSSTERLEILDEERHVISFSVVGGDHRLENYRSVTTLH	1.88e-50
BnaA03T0019700ZS	Motif 1	105	154	50	LREVMVVSGLPAVSSTERLEILDEERHVISFSVVGGDHRLENYRSVTTLH	1.88e-50
BnaA03T0020000ZS	Motif 1	105	154	50	LREVMVVSGLPAVSSTERLEILDEERHVISFSVVGGDHRLENYRSVTTLH	1.88e-50
BnaA03T0020200QU	Motif 1	105	154	50	LREVMVVSGLPAVSSTERLEILDEERHVISFSVVGGDHRLENYRSVTTLH	1.88e-50
BnaA03T0020500NO	Motif 1	105	154	50	LREVMVVSGLPAVSSTERLEILDEERHVISFSVVGGDHRLENYRSVTTLH	1.88e-50
BnaA03T0028300WE	Motif 1	105	154	50	LREVMVVSGLPAVSSTERLEILDEERHVISFSVVGGDHRLENYRSVTTLH	1.88e-50
BnaA03T0040000ZY	Motif 1	105	154	50	LREVMVVSGLPAVSSTERLEILDEERHVISFSVVGGDHRLENYRSVTTLH	1.88e-50
BnaA05T0061200WE	Motif 1	99	148	50	LRQVHVVSGLPAGSSTERLDILDDERHVISFSVVGGDHRLSNYRSVTTLH	1.88e-50
BnaA05T0062700TA	Motif 1	99	148	50	LRQVHVVSGLPAGSSTERLDILDDERHVISFSVVGGDHRLSNYRSVTTLH	1.88e-50
BnaA05T0068500QU	Motif 1	99	148	50	LRQVHVVSGLPAGSSTERLDILDDERHVISFSVVGGDHRLSNYRSVTTLH	1.88e-50
BnaA10T0028500NO	Motif 1	72	121	50	VREVDVRSGLPATRSTERLELLDDNEHILSIRIVGGDHRLKNYSSIISLH	2.27e-50
BnaA10T0066000SL	Motif 1	72	121	50	VREVDVRSGLPATRSTERLELLDDNEHILSIRIVGGDHRLKNYSSIISLH	2.27e-50
BnaA10T0078000ZY	Motif 1	72	121	50	VREVDVRSGLPATRSTERLELLDDNEHILSIRIVGGDHRLKNYSSIISLH	2.27e-50
BnaA10T0088800QU	Motif 1	72	121	50	VREVDVRSGLPATRSTERLELLDDNEHILSIRIVGGDHRLKNYSSIISLH	2.27e-50
BnaA10T0091900TA	Motif 1	72	121	50	VREVDVRSGLPATRSTERLELLDDNEHILSIRIVGGDHRLKNYSSIISLH	2.27e-50
BnaA10T0093200GG	Motif 1	72	121	50	VREVDVRSGLPATRSTERLELLDDNEHILSIRIVGGDHRLKNYSSIISLH	2.27e-50
BnaA10T0094400WE	Motif 1	72	121	50	VREVDVRSGLPATRSTERLELLDDNEHILSIRIVGGDHRLKNYSSIISLH	2.27e-50
BnaA10T0237900SL	Motif 1	105	154	50	LREVMVVSGLPAVSSTERLEILDEERYVISFSVVGGDHRLKNYRSVTTLH	2.74e-50
BnaA10T0252700ZY	Motif 1	105	154	50	LREVMVVSGLPAVSSTERLEILDEERYVISFSVVGGDHRLKNYRSVTTLH	2.74e-50
BnaA10T0269400GG	Motif 1	105	154	50	LREVMVVSGLPAVSSTERLEILDEERYVISFSVVGGDHRLKNYRSVTTLH	2.74e-50
BnaA10T0274900ZS	Motif 1	67	116	50	LREVMVVSGLPAVSSTERLEILDEERYVISFSVVGGDHRLKNYRSVTTLH	2.74e-50
BnaC06T0202700SL	Motif 1	80	129	50	VREVDVRSGLPATTSTERLEFLDDNEHILGIRILGGDHRLKNYSSVVTVH	3.31e-50
BnaC06T0213500TA	Motif 1	80	129	50	VREVDVRSGLPATTSTERLEFLDDNEHILGIRILGGDHRLKNYSSVVTVH	3.31e-50
BnaC06T0213900NO	Motif 1	80	129	50	VREVDVRSGLPATTSTERLEFLDDNEHILGIRILGGDHRLKNYSSVVTVH	3.31e-50
BnaC06T0214900ZY	Motif 1	80	129	50	VREVDVRSGLPATTSTERLEFLDDNEHILGIRILGGDHRLKNYSSVVTVH	3.31e-50
BnaC06T0216700GG	Motif 1	80	129	50	VREVDVRSGLPATTSTERLEFLDDNEHILGIRILGGDHRLKNYSSVVTVH	3.31e-50
BnaC06T0217200QU	Motif 1	80	129	50	VREVDVRSGLPATTSTERLEFLDDNEHILGIRILGGDHRLKNYSSVVTVH	3.31e-50
BnaC06T0218300NO	Motif 1	80	129	50	VREVDVRSGLPATTSTERLEFLDDNEHILGIRILGGDHRLKNYSSVVTVH	3.31e-50
BnaC06T0231600ZS	Motif 1	80	129	50	VREVDVRSGLPATTSTERLEFLDDNEHILGIRILGGDHRLKNYSSVVTVH	3.31e-50
BnaC06T0257800WE	Motif 1	80	129	50	VREVDVRSGLPATTSTERLEFLDDNEHILGIRILGGDHRLKNYSSVVTVH	3.31e-50
BnaA10T0005600GG	Motif 1	75	124	50	LREVNVKSGLPATTSTERLELLDDDEHILGIKIIGGDHRLKNYSSIVTVH	8.18e-50
BnaA10T0005700QU	Motif 1	75	124	50	LREVNVKSGLPATTSTERLELLDDDEHILGIKIIGGDHRLKNYSSIVTVH	8.18e-50
BnaA10T0005700ZS	Motif 1	75	124	50	LREVNVKSGLPATTSTERLELLDDDEHILGIKIIGGDHRLKNYSSIVTVH	8.18e-50
BnaA10T0005800TA	Motif 1	75	124	50	LREVNVKSGLPATTSTERLELLDDDEHILGIKIIGGDHRLKNYSSIVTVH	8.18e-50
BnaA10T0006900WE	Motif 1	77	126	50	LREVNVKSGLPATTSTERLELLDDDEHILGIKIIGGDHRLKNYSSIVTVH	8.18e-50
BnaC03T0038500SL	Motif 1	73	122	50	VREVDVKSGLPATRSTERLELLDENEHILSMRIVGGDHRLKNYSSVISLH	1.38e-49
BnaC03T0078500ZY	Motif 1	73	122	50	VREVDVKSGLPATRSTERLELLDENEHILSMRIVGGDHRLKNYSSVISLH	1.38e-49
BnaC03T0080800NO	Motif 1	73	122	50	VREVDVKSGLPATRSTERLELLDENEHILSMRIVGGDHRLKNYSSVISLH	1.38e-49
BnaC03T0094200WE	Motif 1	73	122	50	VREVDVKSGLPATRSTERLELLDENEHILSMRIVGGDHRLKNYSSVISLH	1.38e-49
BnaC03T0113500TA	Motif 1	73	122	50	VREVDVKSGLPATRSTERLELLDENEHILSMRIVGGDHRLKNYSSVISLH	1.38e-49
BnaC03T0144500QU	Motif 1	5	54	50	VREVDVKSGLPATRSTERLELLDENEHILSMRIVGGDHRLKNYSSVISLH	1.38e-49
BnaC03T0151100GG	Motif 1	73	122	50	VREVDVKSGLPATRSTERLELLDENEHILSMRIVGGDHRLKNYSSVISLH	1.38e-49
BnaC03T0153500ZS	Motif 1	73	122	50	VREVDVKSGLPATRSTERLELLDENEHILSMRIVGGDHRLKNYSSVISLH	1.38e-49
BnaA03T0057900SL	Motif 1	73	122	50	VREVDVKSGLPATRSTERLELLDENEHILSMRIVGGDHRLKNYSSVISLH	1.38e-49
BnaA03T0089800GG	Motif 1	73	122	50	VREVDVKSGLPATRSTERLELLDENEHILSMRIVGGDHRLKNYSSVISLH	1.38e-49
BnaA03T0132000ZS	Motif 1	73	122	50	VREVDVKSGLPATRSTERLELLDENEHILSMRIVGGDHRLKNYSSVISLH	1.38e-49
BnaA03T0133800NO	Motif 1	73	122	50	VREVDVKSGLPATRSTERLELLDENEHILSMRIVGGDHRLKNYSSVISLH	1.38e-49
BnaA03T0147400WE	Motif 1	73	122	50	VREVDVKSGLPATRSTERLELLDENEHILSMRIVGGDHRLKNYSSVISLH	1.38e-49
BnaA03T0155200ZY	Motif 1	73	122	50	VREVDVKSGLPATRSTERLELLDENEHILSMRIVGGDHRLKNYSSVISLH	1.38e-49
BnaC05T0005100ZY	Motif 1	75	124	50	LREVNVKSGLPATTSTERLELLDEDEHILGIKIIGGDHRLKNYSSIVTVH	3.77e-49
BnaC05T0005300TA	Motif 1	75	124	50	LREVNVKSGLPATTSTERLELLDEDEHILGIKIIGGDHRLKNYSSIVTVH	3.77e-49
BnaC05T0005400NO	Motif 1	75	124	50	LREVNVKSGLPATTSTERLELLDEDEHILGIKIIGGDHRLKNYSSIVTVH	3.77e-49
BnaC05T0005400SL	Motif 1	75	124	50	LREVNVKSGLPATTSTERLELLDEDEHILGIKIIGGDHRLKNYSSIVTVH	3.77e-49
BnaC05T0005800GG	Motif 1	75	124	50	LREVNVKSGLPATTSTERLELLDEDEHILGIKIIGGDHRLKNYSSIVTVH	3.77e-49
BnaC05T0006800WE	Motif 1	75	124	50	LREVNVKSGLPATTSTERLELLDEDEHILGIKIIGGDHRLKNYSSIVTVH	3.77e-49
BnaC05T0007800ZS	Motif 1	75	124	50	LREVNVKSGLPATTSTERLELLDEDEHILGIKIIGGDHRLKNYSSIVTVH	3.77e-49
BnaA02T0016000QU	Motif 1	99	148	50	LREVMVVSGLPAVSSTERLEILDEERYVISFSVVGGDHRLENYRSVTTLH	4.43e-49
BnaA02T0016000ZY	Motif 1	99	148	50	LREVMVVSGLPAVSSTERLEILDEERYVISFSVVGGDHRLENYRSVTTLH	4.43e-49
BnaA02T0016200GG	Motif 1	99	148	50	LREVMVVSGLPAVSSTERLEILDEERYVISFSVVGGDHRLENYRSVTTLH	4.43e-49
BnaA02T0016700SL	Motif 1	99	148	50	LREVMVVSGLPAVSSTERLEILDEERYVISFSVVGGDHRLENYRSVTTLH	4.43e-49
BnaA02T0018600NO	Motif 1	99	148	50	LREVMVVSGLPAVSSTERLEILDEERYVISFSVVGGDHRLENYRSVTTLH	4.43e-49
BnaA02T0019400WE	Motif 1	99	148	50	LREVMVVSGLPAVSSTERLEILDEERYVISFSVVGGDHRLENYRSVTTLH	4.43e-49
BnaA02T0019500ZS	Motif 1	99	148	50	LREVMVVSGLPAVSSTERLEILDEERYVISFSVVGGDHRLENYRSVTTLH	4.43e-49
BnaA02T0105000TA	Motif 1	76	125	50	VREIDVKSGLPATRSTERLELLDDNEHILSIRIVGGDHRLKNYSSIISLH	4.43e-49
BnaA02T0136800GG	Motif 1	76	125	50	VREIDVKSGLPATRSTERLELLDDNEHILSIRIVGGDHRLKNYSSIISLH	4.43e-49
BnaA02T0140600NO	Motif 1	76	125	50	VREIDVKSGLPATRSTERLELLDDNEHILSIRIVGGDHRLKNYSSIISLH	4.43e-49
BnaA02T0140600QU	Motif 1	76	125	50	VREIDVKSGLPATRSTERLELLDDNEHILSIRIVGGDHRLKNYSSIISLH	4.43e-49
BnaA02T0141100ZS	Motif 1	76	125	50	VREIDVKSGLPATRSTERLELLDDNEHILSIRIVGGDHRLKNYSSIISLH	4.43e-49
BnaA02T0143900SL	Motif 1	76	125	50	VREIDVKSGLPATRSTERLELLDDNEHILSIRIVGGDHRLKNYSSIISLH	4.43e-49
BnaA02T0165200ZY	Motif 1	76	125	50	VREIDVKSGLPATRSTERLELLDDNEHILSIRIVGGDHRLKNYSSIISLH	4.43e-49
BnaC09T0329700WE	Motif 1	72	121	50	VREVDVRSGLPATRSTERLELLDDHEHILSIRIVGGDHRLKNYSSVISLH	1.32e-48
BnaC09T0346800TA	Motif 1	72	121	50	VREVDVRSGLPATRSTERLELLDDHEHILSIRIVGGDHRLKNYSSVISLH	1.32e-48
BnaC09T0349800TA	Motif 1	72	121	50	VREVDVRSGLPATRSTERLELLDDHEHILSIRIVGGDHRLKNYSSVISLH	1.32e-48
BnaC03T0211800SL	Motif 1	79	128	50	LREVNVKSGLPATTSTERLEQLDDNERILGINIIGGDHRLKNYSSILTVH	1.32e-48
BnaC03T0253600NO	Motif 1	79	128	50	LREVNVKSGLPATTSTERLEQLDDNERILGINIIGGDHRLKNYSSILTVH	1.32e-48
BnaC03T0267300WE	Motif 1	79	128	50	LREVNVKSGLPATTSTERLEQLDDNERILGINIIGGDHRLKNYSSILTVH	1.32e-48
BnaC03T0270000ZY	Motif 1	79	128	50	LREVNVKSGLPATTSTERLEQLDDNERILGINIIGGDHRLKNYSSILTVH	1.32e-48
BnaC03T0293300TA	Motif 1	79	128	50	LREVNVKSGLPATTSTERLEQLDDNERILGINIIGGDHRLKNYSSILTVH	1.32e-48
BnaC03T0319600QU	Motif 1	79	128	50	LREVNVKSGLPATTSTERLEQLDDNERILGINIIGGDHRLKNYSSILTVH	1.32e-48
BnaC03T0327700GG	Motif 1	79	128	50	LREVNVKSGLPATTSTERLEQLDDNERILGINIIGGDHRLKNYSSILTVH	1.32e-48
BnaC03T0333800ZS	Motif 1	79	128	50	LREVNVKSGLPATTSTERLEQLDDNERILGINIIGGDHRLKNYSSILTVH	1.32e-48
BnaA03T0121600SL	Motif 1	68	117	50	VREVRVVSGLPATFSLERLEIMDEGHHIMSFSVVGGDHRLQNYRSVTTVN	1.32e-48
BnaA03T0153500GG	Motif 1	68	117	50	VREVRVVSGLPATFSLERLEIMDEGHHIMSFSVVGGDHRLQNYRSVTTVN	1.32e-48
BnaA03T0179300TA	Motif 1	108	157	50	VREVRVVSGLPATFSLERLEIMDEGHHIMSFSVVGGDHRLQNYRSVTTVN	1.32e-48
BnaA03T0189500QU	Motif 1	108	157	50	VREVRVVSGLPATFSLERLEIMDEGHHIMSFSVVGGDHRLQNYRSVTTVN	1.32e-48
BnaA03T0196400NO	Motif 1	108	157	50	VREVRVVSGLPATFSLERLEIMDEGHHIMSFSVVGGDHRLQNYRSVTTVN	1.32e-48
BnaA03T0198000ZS	Motif 1	68	117	50	VREVRVVSGLPATFSLERLEIMDEGHHIMSFSVVGGDHRLQNYRSVTTVN	1.32e-48
BnaA03T0198600SL	Motif 1	79	128	50	LREVNVKSGLPATTSTERLEQLDDNERILGINIIGGDHRLKNYSSILTVH	1.32e-48
BnaA03T0211700WE	Motif 1	108	157	50	VREVRVVSGLPATFSLERLEIMDEGHHIMSFSVVGGDHRLQNYRSVTTVN	1.32e-48
BnaA03T0219400ZY	Motif 1	68	117	50	VREVRVVSGLPATFSLERLEIMDEGHHIMSFSVVGGDHRLQNYRSVTTVN	1.32e-48
BnaA03T0228000GG	Motif 1	79	128	50	LREVNVKSGLPATTSTERLEQLDDNERILGINIIGGDHRLKNYSSILTVH	1.32e-48
BnaA03T0264400QU	Motif 1	79	128	50	LREVNVKSGLPATTSTERLEQLDDNERILGINIIGGDHRLKNYSSILTVH	1.32e-48
BnaA03T0271100TA	Motif 1	79	128	50	LREVNVKSGLPATTSTERLEQLDDNERILGINIIGGDHRLKNYSSILTVH	1.32e-48
BnaA03T0274300NO	Motif 1	79	128	50	LREVNVKSGLPATTSTERLEQLDDNERILGINIIGGDHRLKNYSSILTVH	1.32e-48
BnaA03T0276800ZS	Motif 1	79	128	50	LREVNVKSGLPATTSTERLEQLDDNERILGINIIGGDHRLKNYSSILTVH	1.32e-48
BnaA03T0287200WE	Motif 1	79	128	50	LREVNVKSGLPATTSTERLEQLDDNERILGINIIGGDHRLKNYSSILTVH	1.32e-48
BnaA03T0296200ZY	Motif 1	79	128	50	LREVNVKSGLPATTSTERLEQLDDNERILGINIIGGDHRLKNYSSILTVH	1.32e-48
BnaC01T0116200NO	Motif 1	75	124	50	VREVDVRSGLPATKSTEILEFLDDNQHVLSIRIVGGDHRLKNYSSVISLH	2.4e-48
BnaC01T0147100TA	Motif 1	75	124	50	VREVDVRSGLPATKSTEILEFLDDNQHVLSIRIVGGDHRLKNYSSVISLH	2.4e-48
BnaC01T0147700ZY	Motif 1	75	124	50	VREVDVRSGLPATKSTEILEFLDDNQHVLSIRIVGGDHRLKNYSSVISLH	2.4e-48
BnaC01T0167500WE	Motif 1	75	124	50	VREVDVRSGLPATKSTEILEFLDDNQHVLSIRIVGGDHRLKNYSSVISLH	2.4e-48
BnaC01T0197700SL	Motif 1	75	124	50	VREVDVRSGLPATKSTEILEFLDDNQHVLSIRIVGGDHRLKNYSSVISLH	2.4e-48
BnaC01T0204800GG	Motif 1	75	124	50	VREVDVRSGLPATKSTEILEFLDDNQHVLSIRIVGGDHRLKNYSSVISLH	2.4e-48
BnaC01T0221700ZS	Motif 1	75	124	50	VREVDVRSGLPATKSTEILEFLDDNQHVLSIRIVGGDHRLKNYSSVISLH	2.4e-48
BnaC01T0316300SL	Motif 1	75	124	50	VREVDVRSGLPATKSTEILEFLDDNQHVLSIRIVGGDHRLKNYSSVISLH	2.4e-48
BnaA01T0093100WE	Motif 1	75	124	50	VREVDVRSGLPATKSTEILEFLDDNQHVLSIRIVGGDHRLKNYSSVISLH	2.4e-48
BnaA01T0099400TA	Motif 1	75	124	50	VREVDVRSGLPATKSTEILEFLDDNQHVLSIRIVGGDHRLKNYSSVISLH	2.4e-48
BnaA01T0141000NO	Motif 1	75	124	50	VREVDVRSGLPATKSTEILEFLDDNQHVLSIRIVGGDHRLKNYSSVISLH	2.4e-48
BnaA01T0168800GG	Motif 1	75	124	50	VREVDVRSGLPATKSTEILEFLDDNQHVLSIRIVGGDHRLKNYSSVISLH	2.4e-48
BnaA01T0171500ZY	Motif 1	75	124	50	VREVDVRSGLPATKSTEILEFLDDNQHVLSIRIVGGDHRLKNYSSVISLH	2.4e-48
BnaA01T0173100ZS	Motif 1	74	123	50	VREVDVRSGLPATKSTEILEFLDDNQHVLSIRIVGGDHRLKNYSSVISLH	2.4e-48
BnaC05T0185200TA	Motif 1	75	124	50	LREVDVKSGLPATTSTERLELLDDNEHIFGIKIIGGDHRLKNYSSIVTVH	2.78e-48
BnaA07T0165000ZY	Motif 1	80	129	50	VREVNVRSGLPATTSTERLEFFDDNEHILGIKILGGDHRLKNYSSVVTVH	3.72e-48
BnaA07T0175900QU	Motif 1	80	129	50	VREVNVRSGLPATTSTERLEFFDDNEHILGIKILGGDHRLKNYSSVVTVH	3.72e-48
BnaA07T0202900SL	Motif 1	80	129	50	VREVNVRSGLPATTSTERLEFFDDNEHILGIKILGGDHRLKNYSSVVTVH	3.72e-48
BnaA07T0209700WE	Motif 1	80	129	50	VREVNVRSGLPATTSTERLEFFDDNEHILGIKILGGDHRLKNYSSVVTVH	3.72e-48
BnaA07T0210900TA	Motif 1	80	129	50	VREVNVRSGLPATTSTERLEFFDDNEHILGIKILGGDHRLKNYSSVVTVH	3.72e-48
BnaA07T0211100NO	Motif 1	80	129	50	VREVNVRSGLPATTSTERLEFFDDNEHILGIKILGGDHRLKNYSSVVTVH	3.72e-48
BnaA07T0217100ZS	Motif 1	80	129	50	VREVNVRSGLPATTSTERLEFFDDNEHILGIKILGGDHRLKNYSSVVTVH	3.72e-48
BnaA07T0218800GG	Motif 1	80	129	50	VREVNVRSGLPATTSTERLEFFDDNEHILGIKILGGDHRLKNYSSVVTVH	3.72e-48
BnaC04T0063400TA	Motif 1	107	156	50	VREVRVVSGIPATFSLERLEIMDDDRLVISFSVVGGDHRLQNYKSVTTVH	6.54e-48
BnaC04T0063700NO	Motif 1	107	156	50	VREVRVVSGIPATFSLERLEIMDDDRLVISFSVVGGDHRLQNYKSVTTVH	6.54e-48
BnaC04T0063800QU	Motif 1	107	156	50	VREVRVVSGIPATFSLERLEIMDDDRLVISFSVVGGDHRLQNYKSVTTVH	6.54e-48
BnaC04T0064100SL	Motif 1	107	156	50	VREVRVVSGIPATFSLERLEIMDDDRLVISFSVVGGDHRLQNYKSVTTVH	6.54e-48
BnaC04T0064600ZS	Motif 1	107	156	50	VREVRVVSGIPATFSLERLEIMDDDRLVISFSVVGGDHRLQNYKSVTTVH	6.54e-48
BnaC04T0065100WE	Motif 1	107	156	50	VREVRVVSGIPATFSLERLEIMDDDRLVISFSVVGGDHRLQNYKSVTTVH	6.54e-48
BnaC04T0066100ZY	Motif 1	107	156	50	VREVRVVSGIPATFSLERLEIMDDDRLVISFSVVGGDHRLQNYKSVTTVH	6.54e-48
BnaC04T0066800GG	Motif 1	107	156	50	VREVRVVSGIPATFSLERLEIMDDDRLVISFSVVGGDHRLQNYKSVTTVH	6.54e-48
BnaC06T0187200WE	Motif 1	77	126	50	TRAVNVISGLPANTSTERLDILDDERRVTGFSIIGGEHRLTNYKSVTTVH	1.29e-47
BnaC07T0377900SL	Motif 1	77	126	50	TRAVNVISGLPANTSTERLDILDDERRVTGFSIIGGEHRLTNYKSVTTVH	1.29e-47
BnaC07T0392100ZY	Motif 1	77	126	50	TRAVNVISGLPANTSTERLDILDDERRVTGFSIIGGEHRLTNYKSVTTVH	1.29e-47
BnaC07T0397300NO	Motif 1	77	126	50	TRAVNVISGLPANTSTERLDILDDERRVTGFSIIGGEHRLTNYKSVTTVH	1.29e-47
BnaC07T0397400QU	Motif 1	77	126	50	TRAVNVISGLPANTSTERLDILDDERRVTGFSIIGGEHRLTNYKSVTTVH	1.29e-47
BnaC07T0405100GG	Motif 1	77	126	50	TRAVNVISGLPANTSTERLDILDDERRVTGFSIIGGEHRLTNYKSVTTVH	1.29e-47
BnaC07T0406800TA	Motif 1	77	126	50	TRAVNVISGLPANTSTERLDILDDERRVTGFSIIGGEHRLTNYKSVTTVH	1.29e-47
BnaC07T0418400ZS	Motif 1	77	126	50	TRAVNVISGLPANTSTERLDILDDERRVTGFSIIGGEHRLTNYKSVTTVH	1.29e-47
BnaA03T0358200SL	Motif 1	77	126	50	TRAVNVISGLPANTSTERLDILDDERRVTGFSIIGGEHRLTNYKSVTTVH	1.29e-47
BnaA03T0390100GG	Motif 1	77	126	50	TRAVNVISGLPANTSTERLDILDDERRVTGFSIIGGEHRLTNYKSVTTVH	1.29e-47
BnaA03T0426200QU	Motif 1	77	126	50	TRAVNVISGLPANTSTERLDILDDERRVTGFSIIGGEHRLTNYKSVTTVH	1.29e-47
BnaA03T0431400TA	Motif 1	77	126	50	TRAVNVISGLPANTSTERLDILDDERRVTGFSIIGGEHRLTNYKSVTTVH	1.29e-47
BnaA03T0436900NO	Motif 1	77	126	50	TRAVNVISGLPANTSTERLDILDDERRVTGFSIIGGEHRLTNYKSVTTVH	1.29e-47
BnaA03T0443500ZS	Motif 1	77	126	50	TRAVNVISGLPANTSTERLDILDDERRVTGFSIIGGEHRLTNYKSVTTVH	1.29e-47
BnaA03T0451000WE	Motif 1	77	126	50	TRAVNVISGLPANTSTERLDILDDERRVTGFSIIGGEHRLTNYKSVTTVH	1.29e-47
BnaA03T0453700ZY	Motif 1	77	126	50	TRAVNVISGLPANTSTERLDILDDERRVTGFSIIGGEHRLTNYKSVTTVH	1.29e-47
BnaC01T0026000QU	Motif 1	134	183	50	TRDVIVISGLPANTSTERLDMLDDERRVTGFSIIGGEHRLKNYKSVTTVH	1.78e-46
BnaC07T0214500SL	Motif 1	101	150	50	TRYVDVISGLPANTSRERLDLLDDERRVTGFSITGGEHRLRNYKSVTTVH	2.51e-46
BnaC07T0229100ZY	Motif 1	101	150	50	TRYVDVISGLPANTSRERLDLLDDERRVTGFSITGGEHRLRNYKSVTTVH	2.51e-46
BnaC07T0232500QU	Motif 1	101	150	50	TRYVDVISGLPANTSRERLDLLDDERRVTGFSITGGEHRLRNYKSVTTVH	2.51e-46
BnaC07T0240000GG	Motif 1	101	150	50	TRYVDVISGLPANTSRERLDLLDDERRVTGFSITGGEHRLRNYKSVTTVH	2.51e-46
BnaC07T0243200TA	Motif 1	101	150	50	TRYVDVISGLPANTSRERLDLLDDERRVTGFSITGGEHRLRNYKSVTTVH	2.51e-46
BnaC07T0248300WE	Motif 1	101	150	50	TRYVDVISGLPANTSRERLDLLDDERRVTGFSITGGEHRLRNYKSVTTVH	2.51e-46
BnaC07T0248600NO	Motif 1	101	150	50	TRYVDVISGLPANTSRERLDLLDDERRVTGFSITGGEHRLRNYKSVTTVH	2.51e-46
BnaC07T0252200ZS	Motif 1	101	150	50	TRYVDVISGLPANTSRERLDLLDDERRVTGFSITGGEHRLRNYKSVTTVH	2.51e-46
BnaA06T0389800TA	Motif 1	96	145	50	TRYVDVISGLPANTSRERLDLLDDERRVTGFSITGGEHRLRNYKSVTTVH	2.51e-46
BnaA06T0404000QU	Motif 1	96	145	50	TRYVDVISGLPANTSRERLDLLDDERRVTGFSITGGEHRLRNYKSVTTVH	2.51e-46
BnaA06T0408100SL	Motif 1	96	145	50	TRYVDVISGLPANTSRERLDLLDDERRVTGFSITGGEHRLRNYKSVTTVH	2.51e-46
BnaA06T0411200GG	Motif 1	96	145	50	TRYVDVISGLPANTSRERLDLLDDERRVTGFSITGGEHRLRNYKSVTTVH	2.51e-46
BnaA06T0413800ZY	Motif 1	96	145	50	TRYVDVISGLPANTSRERLDLLDDERRVTGFSITGGEHRLRNYKSVTTVH	2.51e-46
BnaA06T0420600NO	Motif 1	96	145	50	TRYVDVISGLPANTSRERLDLLDDERRVTGFSITGGEHRLRNYKSVTTVH	2.51e-46
BnaA06T0421700ZS	Motif 1	96	145	50	TRYVDVISGLPANTSRERLDLLDDERRVTGFSITGGEHRLRNYKSVTTVH	2.51e-46
BnaA06T0451200WE	Motif 1	96	145	50	TRYVDVISGLPANTSRERLDLLDDERRVTGFSITGGEHRLRNYKSVTTVH	2.51e-46
BnaA08T0077200NO	Motif 1	105	154	50	TRDVIVISGLPANTSTERLDILDDERRVTGFSIIGGEHRLVNYKSVTTVH	2.51e-46
BnaA08T0099800SL	Motif 1	105	154	50	TRDVIVISGLPANTSTERLDILDDERRVTGFSIIGGEHRLVNYKSVTTVH	2.51e-46
BnaA01T0121000QU	Motif 1	75	124	50	VREVDVRSGLPATKSTEILEFLDDTQHVLSIRIVGGDHRLKNYSSVISLH	3.53e-46
BnaC08T0360600GG	Motif 1	81	130	50	VREVTVISGIPASTSTERLEFLDDNHRVLSFRVVGGEHRLNNYKSVTSVN	7.66e-46
BnaC08T0371800WE	Motif 1	81	130	50	VREVTVISGIPASTSTERLEFLDDNHRVLSFRVVGGEHRLNNYKSVTSVN	7.66e-46
BnaC08T0374900ZY	Motif 1	81	130	50	VREVTVISGIPASTSTERLEFLDDNHRVLSFRVVGGEHRLNNYKSVTSVN	7.66e-46
BnaC08T0380200NO	Motif 1	81	130	50	VREVTVISGIPASTSTERLEFLDDNHRVLSFRVVGGEHRLNNYKSVTSVN	7.66e-46
BnaC08T0390300SL	Motif 1	81	130	50	VREVTVISGIPASTSTERLEFLDDNHRVLSFRVVGGEHRLNNYKSVTSVN	7.66e-46
BnaC08T0394100TA	Motif 1	81	130	50	VREVTVISGIPASTSTERLEFLDDNHRVLSFRVVGGEHRLNNYKSVTSVN	7.66e-46
BnaC08T0414800QU	Motif 1	81	130	50	VREVTVISGIPASTSTERLEFLDDNHRVLSFRVVGGEHRLNNYKSVTSVN	7.66e-46
BnaC08T0423600ZS	Motif 1	81	130	50	VREVTVISGIPASTSTERLEFLDDNHRVLSFRVVGGEHRLNNYKSVTSVN	7.66e-46
BnaA09T0548300QU	Motif 1	81	130	50	VREVTVISGIPASTSTERLELLDDNHRVLSFRVVGGEHRLNNYKSVTSVN	8.54e-46
BnaA09T0188800TA	Motif 1	101	150	50	TRYVDVISGLPANTSRERLDMLDDDRRVTGFSITGGEHRLRNYKSVTTVH	1.62e-45
BnaA09T0196100QU	Motif 1	101	150	50	TRYVDVISGLPANTSRERLDMLDDDRRVTGFSITGGEHRLRNYKSVTTVH	1.62e-45
BnaA09T0205200GG	Motif 1	101	150	50	TRYVDVISGLPANTSRERLDMLDDDRRVTGFSITGGEHRLRNYKSVTTVH	1.62e-45
BnaA09T0251500SL	Motif 1	101	150	50	TRYVDVISGLPANTSRERLDMLDDDRRVTGFSITGGEHRLRNYKSVTTVH	1.62e-45
BnaA09T0471600TA	Motif 1	81	130	50	VREVTVISGIPASTSTERLEFLDDDHRVLSFRVVGGEHRLNNYKSVTSVN	1.8e-45
BnaA09T0518700ZY	Motif 1	81	130	50	VREVTVISGIPASTSTERLEFLDDDHRVLSFRVVGGEHRLNNYKSVTSVN	1.8e-45
BnaA09T0572600ZS	Motif 1	81	130	50	VREVTVISGIPASTSTERLEFLDDDHRVLSFRVVGGEHRLNNYKSVTSVN	1.8e-45
BnaA09T0501300NO	Motif 1	81	130	50	IREVTVISGIPASTSTERLEFLDDNHRVLSFRVVGGEHRLNNYKSVTSVN	2.21e-45
BnaA09T0541000WE	Motif 1	81	130	50	IREVTVISGIPASTSTERLELLDDNHRVLSFRVVGGEHRLNNYKSVTSVN	2.45e-45
BnaA09T0571700SL	Motif 1	81	130	50	IREVTVISGIPASTSTERLEFLDDDHRVLSFRVVGGEHRLNNYKSVTSVN	5.01e-45
BnaC07T0207300SL	Motif 1	56	105	50	VRDVTVVSGLPAGYSIERLDELDDESHVMAISIIGGDHRLLNYRSKTTAF	5.09e-44
BnaC07T0222400ZY	Motif 1	56	105	50	VRDVTVVSGLPAGYSIERLDELDDESHVMAISIIGGDHRLLNYRSKTTAF	5.09e-44
BnaC07T0225600QU	Motif 1	56	105	50	VRDVTVVSGLPAGYSIERLDELDDESHVMAISIIGGDHRLLNYRSKTTAF	5.09e-44
BnaC07T0232900GG	Motif 1	56	105	50	VRDVTVVSGLPAGYSIERLDELDDESHVMAISIIGGDHRLLNYRSKTTAF	5.09e-44
BnaC07T0235800TA	Motif 1	56	105	50	VRDVTVVSGLPAGYSIERLDELDDESHVMAISIIGGDHRLLNYRSKTTAF	5.09e-44
BnaC07T0240100NO	Motif 1	56	105	50	VRDVTVVSGLPAGYSIERLDELDDESHVMAISIIGGDHRLLNYRSKTTAF	5.09e-44
BnaC07T0241600WE	Motif 1	56	105	50	VRDVTVVSGLPAGYSIERLDELDDESHVMAISIIGGDHRLLNYRSKTTAF	5.09e-44
BnaC07T0244900ZS	Motif 1	56	105	50	VRDVTVVSGLPAGYSIERLDELDDESHVMAISIIGGDHRLLNYRSKTTAF	5.09e-44
BnaA06T0395300TA	Motif 1	56	105	50	VRDVTVVSGLPAGYSIERLDELDDESHVMAISIIGGDHRLLNYRSKTTAF	5.09e-44
BnaA06T0409700QU	Motif 1	56	105	50	VRDVTVVSGLPAGYSIERLDELDDESHVMAISIIGGDHRLLNYRSKTTAF	5.09e-44
BnaA06T0413400SL	Motif 1	56	105	50	VRDVTVVSGLPAGYSIERLDELDDESHVMAISIIGGDHRLLNYRSKTTAF	5.09e-44
BnaA06T0416600GG	Motif 1	56	105	50	VRDVTVVSGLPAGYSIERLDELDDESHVMAISIIGGDHRLLNYRSKTTAF	5.09e-44
BnaA06T0419300ZY	Motif 1	56	105	50	VRDVTVVSGLPAGYSIERLDELDDESHVMAISIIGGDHRLLNYRSKTTAF	5.09e-44
BnaA06T0426100NO	Motif 1	56	105	50	VRDVTVVSGLPAGYSIERLDELDDESHVMAISIIGGDHRLLNYRSKTTAF	5.09e-44
BnaA06T0427400ZS	Motif 1	56	105	50	VRDVTVVSGLPAGYSIERLDELDDESHVMAISIIGGDHRLLNYRSKTTAF	5.09e-44
BnaA06T0456400WE	Motif 1	56	105	50	VRDVTVVSGLPAGYSIERLDELDDESHVMAISIIGGDHRLLNYRSKTTAF	5.09e-44
BnaA02T0165600TA	Motif 1	97	146	50	IREVSVVSGLPASTSIEILEALDEEKRILSFRVLGGEHRLRNYRSVTSVN	2.88e-43
BnaA02T0194900GG	Motif 1	97	146	50	IREVSVVSGLPASTSIEILEALDEEKRILSFRVLGGEHRLRNYRSVTSVN	2.88e-43
BnaA02T0199600QU	Motif 1	97	146	50	IREVSVVSGLPASTSIEILEALDEEKRILSFRVLGGEHRLRNYRSVTSVN	2.88e-43
BnaA02T0201200WE	Motif 1	97	146	50	IREVSVVSGLPASTSIEILEALDEEKRILSFRVLGGEHRLRNYRSVTSVN	2.88e-43
BnaA02T0201400NO	Motif 1	97	146	50	IREVSVVSGLPASTSIEILEALDEEKRILSFRVLGGEHRLRNYRSVTSVN	2.88e-43
BnaA02T0203400SL	Motif 1	97	146	50	IREVSVVSGLPASTSIEILEALDEEKRILSFRVLGGEHRLRNYRSVTSVN	2.88e-43
BnaA02T0204100ZS	Motif 1	97	146	50	IREVSVVSGLPASTSIEILEALDEEKRILSFRVLGGEHRLRNYRSVTSVN	2.88e-43
BnaA02T0224200ZY	Motif 1	97	146	50	IREVSVVSGLPASTSIEILEALDEEKRILSFRVLGGEHRLRNYRSVTSVN	2.88e-43
BnaC02T0222300NO	Motif 1	97	146	50	IREVSVVSGLPASTSVEILEALDEEKRILSFRVLGGEHRLRNYRSVTSVN	9.83e-43
BnaC02T0097000ZY	Motif 1	97	146	50	IREVSVVSGLPASTSVELLEALDEEKRILSFRVLGGEHRLRNYRSVTSVN	2.74e-42
BnaC02T0180900SL	Motif 1	97	146	50	IREVSVVSGLPASTSVELLEALDEEKRILSFRVLGGEHRLRNYRSVTSVN	2.74e-42
BnaC02T0189500TA	Motif 1	97	146	50	IREVSVVSGLPASTSVELLEALDEEKRILSFRVLGGEHRLRNYRSVTSVN	2.74e-42
BnaC02T0221100QU	Motif 1	97	146	50	IREVSVVSGLPASTSVELLEALDEEKRILSFRVLGGEHRLRNYRSVTSVN	2.74e-42
BnaC02T0238100GG	Motif 1	97	146	50	IREVSVVSGLPASTSVELLEALDEEKRILSFRVLGGEHRLRNYRSVTSVN	2.74e-42
BnaC02T0260300WE	Motif 1	97	146	50	IREVSVVSGLPASTSVELLEALDEEKRILSFRVLGGEHRLRNYRSVTSVN	2.74e-42
BnaC02T0271200ZS	Motif 1	97	146	50	IREVSVVSGLPASTSVELLEALDEEKRILSFRVLGGEHRLRNYRSVTSVN	2.74e-42
BnaA01T0016400WE	Motif 1	58	107	50	VRDVALVSGVPGNFSTERLDELDDESHVMVVSIIGGNHRLVNFTSKTMVV	4.6e-39
BnaA01T0026200TA	Motif 1	58	107	50	VRDVALVSGVPGNFSTERLDELDDESHVMVVSIIGGNHRLVNFTSKTMVV	4.6e-39
BnaA01T0029100QU	Motif 1	58	107	50	VRDVALVSGVPGNFSTERLDELDDESHVMVVSIIGGNHRLVNFTSKTMVV	4.6e-39
BnaA01T0064100NO	Motif 1	58	107	50	VRDVALVSGVPGNFSTERLDELDDESHVMVVSIIGGNHRLVNFTSKTMVV	4.6e-39
BnaA01T0092200GG	Motif 1	58	107	50	VRDVALVSGVPGNFSTERLDELDDESHVMVVSIIGGNHRLVNFTSKTMVV	4.6e-39
BnaA01T0094200ZY	Motif 1	58	107	50	VRDVALVSGVPGNFSTERLDELDDESHVMVVSIIGGNHRLVNFTSKTMVV	4.6e-39
BnaA01T0095600SL	Motif 1	58	107	50	VRDVALVSGVPGNFSTERLDELDDESHVMVVSIIGGNHRLVNFTSKTMVV	4.6e-39
BnaA01T0096400ZS	Motif 1	58	107	50	VRDVALVSGVPGNFSTERLDELDDESHVMVVSIIGGNHRLVNFTSKTMVV	4.6e-39
BnaC01T0014600NO	Motif 1	58	107	50	VRDVALVSGVPGDFSTERLDELDDESHVMVVSIIGGNHRLVNFTSKTMVV	1.57e-38
BnaC01T0034300QU	Motif 1	56	105	50	VRDVALVSGVPGDFSTERLDELDDESHVMVVSIIGGNHRLVNFTSKTMVV	1.57e-38
BnaC01T0046600TA	Motif 1	56	105	50	VRDVALVSGVPGDFSTERLDELDDESHVMVVSIIGGNHRLVNFTSKTMVV	1.57e-38
BnaC01T0047800ZY	Motif 1	58	107	50	VRDVALVSGVPGDFSTERLDELDDESHVMVVSIIGGNHRLVNFTSKTMVV	1.57e-38
BnaC01T0090000WE	Motif 1	58	107	50	VRDVALVSGVPGDFSTERLDELDDESHVMVVSIIGGNHRLVNFTSKTMVV	1.57e-38
BnaC01T0099200SL	Motif 1	58	107	50	VRDVALVSGVPGDFSTERLDELDDESHVMVVSIIGGNHRLVNFTSKTMVV	1.57e-38
BnaC01T0107000GG	Motif 1	58	107	50	VRDVALVSGVPGDFSTERLDELDDESHVMVVSIIGGNHRLVNFTSKTMVV	1.57e-38
BnaC01T0117600ZS	Motif 1	58	107	50	VRDVALVSGVPGDFSTERLDELDDESHVMVVSIIGGNHRLVNFTSKTMVV	1.57e-38
BnaA09T0533200GG	Motif 1	58	107	50	NPQRYKHFVKSCRRVTERLEFLDDDHRVLSFRVVGGEHRLNNYKSVTSVN	6.09e-31
BnaA05T0061200WE	Motif 2	154	194	41	GTVVVESYVVDVPQGNTKEETCDFVDVIVRCNLQSLAKIAE	1.75e-44
BnaA05T0062700TA	Motif 2	154	194	41	GTVVVESYVVDVPQGNTKEETCDFVDVIVRCNLQSLAKIAE	1.75e-44
BnaA05T0068500QU	Motif 2	154	194	41	GTVVVESYVVDVPQGNTKEETCDFVDVIVRCNLQSLAKIAE	1.75e-44
BnaC03T0153900WE	Motif 2	154	194	41	GTVVVESYVVDVPPGNTKEETCDFVDVIVRCNLQSLAKIAE	2.2e-44
BnaC04T0501100GG	Motif 2	151	191	41	GTVVVESYVVDVPPGNTKEETCDFVDVIVRCNLQSLAKIAE	2.2e-44
BnaC04T0504100QU	Motif 2	151	191	41	GTVVVESYVVDVPPGNTKEETCDFVDVIVRCNLQSLAKIAE	2.2e-44
BnaC04T0519000NO	Motif 2	151	191	41	GTVVVESYVVDVPPGNTKEETCDFVDVIVRCNLQSLAKIAE	2.2e-44
BnaC04T0521600ZY	Motif 2	151	191	41	GTVVVESYVVDVPPGNTKEETCDFVDVIVRCNLQSLAKIAE	2.2e-44
BnaC04T0523600TA	Motif 2	151	191	41	GTVVVESYVVDVPPGNTKEETCDFVDVIVRCNLQSLAKIAE	2.2e-44
BnaC04T0546000SL	Motif 2	151	191	41	GTVVVESYVVDVPPGNTKEETCDFVDVIVRCNLQSLAKIAE	2.2e-44
BnaC04T0547500WE	Motif 2	151	191	41	GTVVVESYVVDVPPGNTKEETCDFVDVIVRCNLQSLAKIAE	2.2e-44
BnaC04T0561400ZS	Motif 2	151	191	41	GTVVVESYVVDVPPGNTKEETCDFVDVIVRCNLQSLAKIAE	2.2e-44
BnaA03T0107800SL	Motif 2	154	194	41	GTVVVESYVVDVPPGNTKEETCDFVDVIVRCNLQSLAKIAE	2.2e-44
BnaA03T0140200GG	Motif 2	154	194	41	GTVVVESYVVDVPPGNTKEETCDFVDVIVRCNLQSLAKIAE	2.2e-44
BnaA03T0166000TA	Motif 2	154	194	41	GTVVVESYVVDVPPGNTKEETCDFVDVIVRCNLQSLAKIAE	2.2e-44
BnaA03T0175700QU	Motif 2	154	194	41	GTVVVESYVVDVPPGNTKEETCDFVDVIVRCNLQSLAKIAE	2.2e-44
BnaA03T0183300NO	Motif 2	154	194	41	GTVVVESYVVDVPPGNTKEETCDFVDVIVRCNLQSLAKIAE	2.2e-44
BnaA03T0183900ZS	Motif 2	154	194	41	GTVVVESYVVDVPPGNTKEETCDFVDVIVRCNLQSLAKIAE	2.2e-44
BnaA03T0198400WE	Motif 2	154	194	41	GTVVVESYVVDVPPGNTKEETCDFVDVIVRCNLQSLAKIAE	2.2e-44
BnaA03T0205400ZY	Motif 2	154	194	41	GTVVVESYVVDVPPGNTKEETCDFVDVIVRCNLQSLAKIAE	2.2e-44
BnaA04T0148700ZY	Motif 2	151	191	41	GTVVVESYVVDVPPGNTKEETCDFVDVIVRCNLQSLAKIAE	2.2e-44
BnaA04T0162600SL	Motif 2	151	191	41	GTVVVESYVVDVPPGNTKEETCDFVDVIVRCNLQSLAKIAE	2.2e-44
BnaA04T0191200NO	Motif 2	151	191	41	GTVVVESYVVDVPPGNTKEETCDFVDVIVRCNLQSLAKIAE	2.2e-44
BnaA04T0191300NO	Motif 2	169	209	41	GTVVVESYVVDVPPGNTKEETCDFVDVIVRCNLQSLAKIAE	2.2e-44
BnaA04T0197400GG	Motif 2	151	191	41	GTVVVESYVVDVPPGNTKEETCDFVDVIVRCNLQSLAKIAE	2.2e-44
BnaA04T0199300TA	Motif 2	151	191	41	GTVVVESYVVDVPPGNTKEETCDFVDVIVRCNLQSLAKIAE	2.2e-44
BnaA04T0234000WE	Motif 2	151	191	41	GTVVVESYVVDVPPGNTKEETCDFVDVIVRCNLQSLAKIAE	2.2e-44
BnaA04T0238700QU	Motif 2	151	191	41	GTVVVESYVVDVPPGNTKEETCDFVDVIVRCNLQSLAKIAE	2.2e-44
BnaA04T0246400ZS	Motif 2	151	191	41	GTVVVESYVVDVPPGNTKEETCDFVDVIVRCNLQSLAKIAE	2.2e-44
BnaC09T0329700WE	Motif 2	131	171	41	GTLVIESFVVDVPEGNTKDETCYFVEALIKCNLKSLADISE	1.03e-43
BnaC09T0346800TA	Motif 2	131	171	41	GTLVIESFVVDVPEGNTKDETCYFVEALIKCNLKSLADISE	1.03e-43
BnaC09T0349800TA	Motif 2	131	171	41	GTLVIESFVVDVPEGNTKDETCYFVEALIKCNLKSLADISE	1.03e-43
BnaA10T0028500NO	Motif 2	131	171	41	GTLVIESFVVDVPEGNTKDETCYFVEALIKCNLKSLADISE	1.03e-43
BnaA10T0066000SL	Motif 2	131	171	41	GTLVIESFVVDVPEGNTKDETCYFVEALIKCNLKSLADISE	1.03e-43
BnaA10T0078000ZY	Motif 2	131	171	41	GTLVIESFVVDVPEGNTKDETCYFVEALIKCNLKSLADISE	1.03e-43
BnaA10T0088800QU	Motif 2	131	171	41	GTLVIESFVVDVPEGNTKDETCYFVEALIKCNLKSLADISE	1.03e-43
BnaA10T0091900TA	Motif 2	131	171	41	GTLVIESFVVDVPEGNTKDETCYFVEALIKCNLKSLADISE	1.03e-43
BnaA10T0093200GG	Motif 2	131	171	41	GTLVIESFVVDVPEGNTKDETCYFVEALIKCNLKSLADISE	1.03e-43
BnaA10T0094400WE	Motif 2	131	171	41	GTLVIESFVVDVPEGNTKDETCYFVEALIKCNLKSLADISE	1.03e-43
BnaA10T0097000ZS	Motif 2	124	164	41	GTLVIESFVVDVPEGNTKDETCYFVEALIKCNLKSLADISE	1.03e-43
BnaC03T0112900SL	Motif 2	166	206	41	KTRVVESYVVDVPAGNDKEETCSFADTIVRCNLQSLAKLAE	3.49e-43
BnaC03T0158200ZY	Motif 2	166	206	41	KTRVVESYVVDVPAGNDKEETCSFADTIVRCNLQSLAKLAE	3.49e-43
BnaC03T0170900WE	Motif 2	166	206	41	KTRVVESYVVDVPAGNDKEETCSFADTIVRCNLQSLAKLAE	3.49e-43
BnaC03T0190800TA	Motif 2	166	206	41	KTRVVESYVVDVPAGNDKEETCSFADTIVRCNLQSLAKLAE	3.49e-43
BnaC03T0221500QU	Motif 2	166	206	41	KTRVVESYVVDVPAGNDKEETCSFADTIVRCNLQSLAKLAE	3.49e-43
BnaC03T0227900GG	Motif 2	166	206	41	KTRVVESYVVDVPAGNDKEETCSFADTIVRCNLQSLAKLAE	3.49e-43
BnaC03T0232800ZS	Motif 2	166	206	41	KTRVVESYVVDVPAGNDKEETCSFADTIVRCNLQSLAKLAE	3.49e-43
BnaA03T0121600SL	Motif 2	125	165	41	KTRVVESYVVDVPAGNDKEETCSFADTIVRCNLQSLAKLAE	3.49e-43
BnaA03T0153500GG	Motif 2	125	165	41	KTRVVESYVVDVPAGNDKEETCSFADTIVRCNLQSLAKLAE	3.49e-43
BnaA03T0179300TA	Motif 2	165	205	41	KTRVVESYVVDVPAGNDKEETCSFADTIVRCNLQSLAKLAE	3.49e-43
BnaA03T0189500QU	Motif 2	165	205	41	KTRVVESYVVDVPAGNDKEETCSFADTIVRCNLQSLAKLAE	3.49e-43
BnaA03T0196400NO	Motif 2	165	205	41	KTRVVESYVVDVPAGNDKEETCSFADTIVRCNLQSLAKLAE	3.49e-43
BnaA03T0198000ZS	Motif 2	125	165	41	KTRVVESYVVDVPAGNDKEETCSFADTIVRCNLQSLAKLAE	3.49e-43
BnaA03T0211700WE	Motif 2	165	205	41	KTRVVESYVVDVPAGNDKEETCSFADTIVRCNLQSLAKLAE	3.49e-43
BnaA03T0219400ZY	Motif 2	125	165	41	KTRVVESYVVDVPAGNDKEETCSFADTIVRCNLQSLAKLAE	3.49e-43
BnaC05T0185200TA	Motif 2	133	173	41	GTMVIESFVVDVPQGNTKDETCYFVEALIRCNLKSLAHVSE	5.15e-43
BnaA10T0005600GG	Motif 2	133	173	41	GTMVIESFVVDVPQGNTKDETCYFVEALIRCNLKSLAHVSE	5.15e-43
BnaA10T0005700QU	Motif 2	133	173	41	GTMVIESFVVDVPQGNTKDETCYFVEALIRCNLKSLAHVSE	5.15e-43
BnaA10T0005700ZS	Motif 2	133	173	41	GTMVIESFVVDVPQGNTKDETCYFVEALIRCNLKSLAHVSE	5.15e-43
BnaA10T0005800TA	Motif 2	133	173	41	GTMVIESFVVDVPQGNTKDETCYFVEALIRCNLKSLAHVSE	5.15e-43
BnaA10T0006900WE	Motif 2	135	175	41	GTMVIESFVVDVPQGNTKDETCYFVEALIRCNLKSLAHVSE	5.15e-43
BnaC04T0513500GG	Motif 2	157	197	41	KTRVVESYVVDVPAGNDKDETCSFADTIVRCNLQSLAKLAE	5.15e-43
BnaC04T0516000QU	Motif 2	157	197	41	KTRVVESYVVDVPAGNDKDETCSFADTIVRCNLQSLAKLAE	5.15e-43
BnaC04T0530900NO	Motif 2	157	197	41	KTRVVESYVVDVPAGNDKDETCSFADTIVRCNLQSLAKLAE	5.15e-43
BnaC04T0533700ZY	Motif 2	157	197	41	KTRVVESYVVDVPAGNDKDETCSFADTIVRCNLQSLAKLAE	5.15e-43
BnaC04T0535600TA	Motif 2	157	197	41	KTRVVESYVVDVPAGNDKDETCSFADTIVRCNLQSLAKLAE	5.15e-43
BnaC04T0558400SL	Motif 2	157	197	41	KTRVVESYVVDVPAGNDKDETCSFADTIVRCNLQSLAKLAE	5.15e-43
BnaC04T0559400WE	Motif 2	157	197	41	KTRVVESYVVDVPAGNDKDETCSFADTIVRCNLQSLAKLAE	5.15e-43
BnaC04T0574100ZS	Motif 2	157	197	41	KTRVVESYVVDVPAGNDKDETCSFADTIVRCNLQSLAKLAE	5.15e-43
BnaC05T0005100ZY	Motif 2	133	173	41	GTMVIESFVVDVPQGNTKDETCYFVEALIRCNLKSLAHVSE	5.15e-43
BnaC05T0005300TA	Motif 2	133	173	41	GTMVIESFVVDVPQGNTKDETCYFVEALIRCNLKSLAHVSE	5.15e-43
BnaC05T0005400NO	Motif 2	133	173	41	GTMVIESFVVDVPQGNTKDETCYFVEALIRCNLKSLAHVSE	5.15e-43
BnaC05T0005400SL	Motif 2	133	173	41	GTMVIESFVVDVPQGNTKDETCYFVEALIRCNLKSLAHVSE	5.15e-43
BnaC05T0005800GG	Motif 2	133	173	41	GTMVIESFVVDVPQGNTKDETCYFVEALIRCNLKSLAHVSE	5.15e-43
BnaC05T0006800WE	Motif 2	133	173	41	GTMVIESFVVDVPQGNTKDETCYFVEALIRCNLKSLAHVSE	5.15e-43
BnaC05T0007800ZS	Motif 2	133	173	41	GTMVIESFVVDVPQGNTKDETCYFVEALIRCNLKSLAHVSE	5.15e-43
BnaA04T0159400ZY	Motif 2	158	198	41	KTRVVESYVVDVPAGNDKDETCSFADTIVRCNLQSLAKLAE	5.15e-43
BnaA04T0172200SL	Motif 2	158	198	41	KTRVVESYVVDVPAGNDKDETCSFADTIVRCNLQSLAKLAE	5.15e-43
BnaA04T0202100NO	Motif 2	158	198	41	KTRVVESYVVDVPAGNDKDETCSFADTIVRCNLQSLAKLAE	5.15e-43
BnaA04T0209000GG	Motif 2	158	198	41	KTRVVESYVVDVPAGNDKDETCSFADTIVRCNLQSLAKLAE	5.15e-43
BnaA04T0210700TA	Motif 2	158	198	41	KTRVVESYVVDVPAGNDKDETCSFADTIVRCNLQSLAKLAE	5.15e-43
BnaA04T0245500WE	Motif 2	158	198	41	KTRVVESYVVDVPAGNDKDETCSFADTIVRCNLQSLAKLAE	5.15e-43
BnaA04T0250300QU	Motif 2	158	198	41	KTRVVESYVVDVPAGNDKDETCSFADTIVRCNLQSLAKLAE	5.15e-43
BnaA04T0257000ZS	Motif 2	158	198	41	KTRVVESYVVDVPAGNDKDETCSFADTIVRCNLQSLAKLAE	5.15e-43
BnaC02T0016000ZY	Motif 2	135	175	41	GTLVIESFVVDVPEGNTKDETCYFVEALIKCNLKSLADISQ	7.53e-43
BnaC02T0095700SL	Motif 2	135	175	41	GTLVIESFVVDVPEGNTKDETCYFVEALIKCNLKSLADISQ	7.53e-43
BnaC02T0099600TA	Motif 2	135	175	41	GTLVIESFVVDVPEGNTKDETCYFVEALIKCNLKSLADISQ	7.53e-43
BnaC02T0131500NO	Motif 2	135	175	41	GTLVIESFVVDVPEGNTKDETCYFVEALIKCNLKSLADISQ	7.53e-43
BnaC02T0133000QU	Motif 2	135	175	41	GTLVIESFVVDVPEGNTKDETCYFVEALIKCNLKSLADISQ	7.53e-43
BnaC02T0163000GG	Motif 2	135	175	41	GTLVIESFVVDVPEGNTKDETCYFVEALIKCNLKSLADISQ	7.53e-43
BnaC02T0169100WE	Motif 2	135	175	41	GTLVIESFVVDVPEGNTKDETCYFVEALIKCNLKSLADISQ	7.53e-43
BnaC02T0178700ZS	Motif 2	135	175	41	GTLVIESFVVDVPEGNTKDETCYFVEALIKCNLKSLADISQ	7.53e-43
BnaC03T0097300SL	Motif 2	154	194	41	GTVVVESYVVDVPLGNTKEETCDFVDVIVRCNLQSLAKIAE	1.31e-42
BnaC03T0140400ZY	Motif 2	154	194	41	GTVVVESYVVDVPLGNTKEETCDFVDVIVRCNLQSLAKIAE	1.31e-42
BnaC03T0140700NO	Motif 2	154	194	41	GTVVVESYVVDVPLGNTKEETCDFVDVIVRCNLQSLAKIAE	1.31e-42
BnaC03T0174200TA	Motif 2	154	194	41	GTVVVESYVVDVPLGNTKEETCDFVDVIVRCNLQSLAKIAE	1.31e-42
BnaC03T0204600QU	Motif 2	154	194	41	GTVVVESYVVDVPLGNTKEETCDFVDVIVRCNLQSLAKIAE	1.31e-42
BnaC03T0210500GG	Motif 2	154	194	41	GTVVVESYVVDVPLGNTKEETCDFVDVIVRCNLQSLAKIAE	1.31e-42
BnaC03T0215700ZS	Motif 2	154	194	41	GTVVVESYVVDVPLGNTKEETCDFVDVIVRCNLQSLAKIAE	1.31e-42
BnaC04T0081400TA	Motif 2	154	194	41	GTVVVESYVVDVPQGNTKEETCDFVDVIVRCNLQSLAKIVE	3.2e-42
BnaC04T0081700SL	Motif 2	154	194	41	GTVVVESYVVDVPQGNTKEETCDFVDVIVRCNLQSLAKIVE	3.2e-42
BnaC04T0082300NO	Motif 2	154	194	41	GTVVVESYVVDVPQGNTKEETCDFVDVIVRCNLQSLAKIVE	3.2e-42
BnaC04T0082900ZS	Motif 2	154	194	41	GTVVVESYVVDVPQGNTKEETCDFVDVIVRCNLQSLAKIVE	3.2e-42
BnaC04T0083100QU	Motif 2	154	194	41	GTVVVESYVVDVPQGNTKEETCDFVDVIVRCNLQSLAKIVE	3.2e-42
BnaC04T0083800GG	Motif 2	154	194	41	GTVVVESYVVDVPQGNTKEETCDFVDVIVRCNLQSLAKIVE	3.2e-42
BnaC04T0084000WE	Motif 2	154	194	41	GTVVVESYVVDVPQGNTKEETCDFVDVIVRCNLQSLAKIVE	3.2e-42
BnaC04T0084100ZY	Motif 2	154	194	41	GTVVVESYVVDVPQGNTKEETCDFVDVIVRCNLQSLAKIVE	3.2e-42
BnaC03T0253600NO	Motif 2	137	177	41	GTMVIESFVVDVPQGNTKDETCYFVESLIKCNLKSLACVSE	7.48e-42
BnaA03T0198600SL	Motif 2	137	177	41	GTMVIESFVVDVPQGNTKDETCYFVESLIKCNLKSLACVSE	7.48e-42
BnaA03T0228000GG	Motif 2	137	177	41	GTMVIESFVVDVPQGNTKDETCYFVESLIKCNLKSLACVSE	7.48e-42
BnaA03T0264400QU	Motif 2	137	177	41	GTMVIESFVVDVPQGNTKDETCYFVESLIKCNLKSLACVSE	7.48e-42
BnaA03T0271100TA	Motif 2	137	177	41	GTMVIESFVVDVPQGNTKDETCYFVESLIKCNLKSLACVSE	7.48e-42
BnaA03T0274300NO	Motif 2	137	177	41	GTMVIESFVVDVPQGNTKDETCYFVESLIKCNLKSLACVSE	7.48e-42
BnaA03T0276800ZS	Motif 2	137	177	41	GTMVIESFVVDVPQGNTKDETCYFVESLIKCNLKSLACVSE	7.48e-42
BnaA03T0287200WE	Motif 2	137	177	41	GTMVIESFVVDVPQGNTKDETCYFVESLIKCNLKSLACVSE	7.48e-42
BnaA03T0296200ZY	Motif 2	137	177	41	GTMVIESFVVDVPQGNTKDETCYFVESLIKCNLKSLACVSE	7.48e-42
BnaC09T0175700SL	Motif 2	131	171	41	GTLLIESFVVDVPEGNTKDETCYFVEALIKCNLKSLADISE	1.22e-41
BnaC09T0298900ZY	Motif 2	131	171	41	GTLLIESFVVDVPEGNTKDETCYFVEALIKCNLKSLADISE	1.22e-41
BnaC09T0299100NO	Motif 2	131	171	41	GTLLIESFVVDVPEGNTKDETCYFVEALIKCNLKSLADISE	1.22e-41
BnaC09T0309500GG	Motif 2	131	171	41	GTLLIESFVVDVPEGNTKDETCYFVEALIKCNLKSLADISE	1.22e-41
BnaC09T0334800QU	Motif 2	131	171	41	GTLLIESFVVDVPEGNTKDETCYFVEALIKCNLKSLADISE	1.22e-41
BnaC09T0352400ZS	Motif 2	131	171	41	GTLLIESFVVDVPEGNTKDETCYFVEALIKCNLKSLADISE	1.22e-41
BnaA03T0057900SL	Motif 2	132	172	41	GTLVIESFVVDVPEGNTNEETCYFVEALIKCNLKSLADISQ	1.22e-41
BnaA03T0089800GG	Motif 2	132	172	41	GTLVIESFVVDVPEGNTNEETCYFVEALIKCNLKSLADISQ	1.22e-41
BnaA03T0132000ZS	Motif 2	132	172	41	GTLVIESFVVDVPEGNTNEETCYFVEALIKCNLKSLADISQ	1.22e-41
BnaA03T0133800NO	Motif 2	132	172	41	GTLVIESFVVDVPEGNTNEETCYFVEALIKCNLKSLADISQ	1.22e-41
BnaA03T0147400WE	Motif 2	132	172	41	GTLVIESFVVDVPEGNTNEETCYFVEALIKCNLKSLADISQ	1.22e-41
BnaA03T0155200ZY	Motif 2	132	172	41	GTLVIESFVVDVPEGNTNEETCYFVEALIKCNLKSLADISQ	1.22e-41
BnaC03T0038500SL	Motif 2	132	172	41	GTLVIESFVVDVPEGNTNDETCYFVEALIKCNLKSLADISQ	1.69e-41
BnaC03T0113500TA	Motif 2	132	172	41	GTLVIESFVVDVPEGNTNDETCYFVEALIKCNLKSLADISQ	1.69e-41
BnaA03T0116900TA	Motif 2	105	145	41	GTLVIESFVVDVPEGNTNDETCYFVEALIKCNLKSLADISQ	1.69e-41
BnaA02T0105000TA	Motif 2	135	175	41	GTLVIESFAVDVPEGNTKDETCYFVEALIKCNLKSLADISQ	2.7e-41
BnaA02T0136800GG	Motif 2	135	175	41	GTLVIESFAVDVPEGNTKDETCYFVEALIKCNLKSLADISQ	2.7e-41
BnaA02T0140600NO	Motif 2	135	175	41	GTLVIESFAVDVPEGNTKDETCYFVEALIKCNLKSLADISQ	2.7e-41
BnaA02T0140600QU	Motif 2	135	175	41	GTLVIESFAVDVPEGNTKDETCYFVEALIKCNLKSLADISQ	2.7e-41
BnaA02T0141100WE	Motif 2	135	175	41	GTLVIESFAVDVPEGNTKDETCYFVEALIKCNLKSLADISQ	2.7e-41
BnaA02T0141100ZS	Motif 2	135	175	41	GTLVIESFAVDVPEGNTKDETCYFVEALIKCNLKSLADISQ	2.7e-41
BnaA02T0143900SL	Motif 2	135	175	41	GTLVIESFAVDVPEGNTKDETCYFVEALIKCNLKSLADISQ	2.7e-41
BnaA02T0165200ZY	Motif 2	135	175	41	GTLVIESFAVDVPEGNTKDETCYFVEALIKCNLKSLADISQ	2.7e-41
BnaC05T0184200NO	Motif 2	133	173	41	GTMVIESFVVDVPQGNTKDETCHFVEALIRCNLKSLAHVSE	3.67e-41
BnaC05T0190300ZS	Motif 2	133	173	41	GTMVIESFVVDVPQGNTKDETCHFVEALIRCNLKSLAHVSE	3.67e-41
BnaC05T0208600SL	Motif 2	133	173	41	GTMVIESFVVDVPQGNTKDETCHFVEALIRCNLKSLAHVSE	3.67e-41
BnaC05T0147800QU	Motif 2	133	173	41	GTMVIESFVVDVPQGNTKDETCHFVEALIRCNLKSLAHVSE	3.67e-41
BnaC05T0181700ZY	Motif 2	133	173	41	GTMVIESFVVDVPQGNTKDETCHFVEALIRCNLKSLAHVSE	3.67e-41
BnaC05T0183000WE	Motif 2	133	173	41	GTMVIESFVVDVPQGNTKDETCHFVEALIRCNLKSLAHVSE	3.67e-41
BnaC05T0183400GG	Motif 2	133	173	41	GTMVIESFVVDVPQGNTKDETCHFVEALIRCNLKSLAHVSE	3.67e-41
BnaC06T0213500TA	Motif 2	138	178	41	GTMVIESFVVDVPEGNTKDETCYFVEALIRCNLKSLSSVCE	5.77e-41
BnaC06T0213900NO	Motif 2	138	178	41	GTMVIESFVVDVPEGNTKDETCYFVEALIRCNLKSLSSVCE	5.77e-41
BnaC06T0217200QU	Motif 2	138	178	41	GTMVIESFVVDVPEGNTKDETCYFVEALIRCNLKSLSSVCE	5.77e-41
BnaC06T0218300NO	Motif 2	138	178	41	GTMVIESFVVDVPEGNTKDETCYFVEALIRCNLKSLSSVCE	5.77e-41
BnaA07T0165000ZY	Motif 2	138	178	41	GTMVIESFVVDVPEGNTKDETCYFVEALIRCNLKSLSSVCE	5.77e-41
BnaA07T0175900QU	Motif 2	138	178	41	GTMVIESFVVDVPEGNTKDETCYFVEALIRCNLKSLSSVCE	5.77e-41
BnaA07T0202900SL	Motif 2	138	178	41	GTMVIESFVVDVPEGNTKDETCYFVEALIRCNLKSLSSVCE	5.77e-41
BnaA07T0209700WE	Motif 2	138	178	41	GTMVIESFVVDVPEGNTKDETCYFVEALIRCNLKSLSSVCE	5.77e-41
BnaA07T0210900TA	Motif 2	138	178	41	GTMVIESFVVDVPEGNTKDETCYFVEALIRCNLKSLSSVCE	5.77e-41
BnaA07T0211100NO	Motif 2	138	178	41	GTMVIESFVVDVPEGNTKDETCYFVEALIRCNLKSLSSVCE	5.77e-41
BnaA07T0217100ZS	Motif 2	138	178	41	GTMVIESFVVDVPEGNTKDETCYFVEALIRCNLKSLSSVCE	5.77e-41
BnaA07T0218800GG	Motif 2	138	178	41	GTMVIESFVVDVPEGNTKDETCYFVEALIRCNLKSLSSVCE	5.77e-41
BnaC03T0157600ZY	Motif 2	125	165	41	KTRVVQSYVVDVPAGNDKEETCSFADTIVRCNLQSLAKLAE	6.7e-41
BnaC03T0227300GG	Motif 2	125	165	41	KTRVVQSYVVDVPAGNDKEETCSFADTIVRCNLQSLAKLAE	6.7e-41
BnaC03T0232300ZS	Motif 2	125	165	41	KTRVVQSYVVDVPAGNDKEETCSFADTIVRCNLQSLAKLAE	6.7e-41
BnaC01T0316300SL	Motif 2	133	173	41	GTLVIESFVVDVPEGNTKEETCFFVEALIQCNLKSLAYVSE	7.76e-41
BnaA01T0093100WE	Motif 2	133	173	41	GTLVIESFVVDVPEGNTKEETCFFVEALIQCNLKSLAYVSE	7.76e-41
BnaA01T0099400TA	Motif 2	133	173	41	GTLVIESFVVDVPEGNTKEETCFFVEALIQCNLKSLAYVSE	7.76e-41
BnaA01T0168800GG	Motif 2	133	173	41	GTLVIESFVVDVPEGNTKEETCFFVEALIQCNLKSLAYVSE	7.76e-41
BnaA01T0171500ZY	Motif 2	133	173	41	GTLVIESFVVDVPEGNTKEETCFFVEALIQCNLKSLAYVSE	7.76e-41
BnaA01T0173100ZS	Motif 2	132	172	41	GTLVIESFVVDVPEGNTKEETCFFVEALIQCNLKSLAYVSE	7.76e-41
BnaC06T0202700SL	Motif 2	138	178	41	GTVVIESFVVDVPEGNTKDETCYFVEALIRCNLKSLSSVCE	8.98e-41
BnaC06T0214900ZY	Motif 2	138	178	41	GTVVIESFVVDVPEGNTKDETCYFVEALIRCNLKSLSSVCE	8.98e-41
BnaC06T0216700GG	Motif 2	138	178	41	GTVVIESFVVDVPEGNTKDETCYFVEALIRCNLKSLSSVCE	8.98e-41
BnaC06T0231600ZS	Motif 2	138	178	41	GTVVIESFVVDVPEGNTKDETCYFVEALIRCNLKSLSSVCE	8.98e-41
BnaC06T0257800WE	Motif 2	138	178	41	GTVVIESFVVDVPEGNTKDETCYFVEALIRCNLKSLSSVCE	8.98e-41
BnaC03T0078500ZY	Motif 2	132	172	41	GTLVIESFVVDVPEGNTNDETCYFVEALIKCNLKSLADISH	1.2e-40
BnaC03T0080800NO	Motif 2	132	172	41	GTLVIESFVVDVPEGNTNDETCYFVEALIKCNLKSLADISH	1.2e-40
BnaC03T0094200WE	Motif 2	132	172	41	GTLVIESFVVDVPEGNTNDETCYFVEALIKCNLKSLADISH	1.2e-40
BnaC03T0144500QU	Motif 2	64	104	41	GTLVIESFVVDVPEGNTNDETCYFVEALIKCNLKSLADISH	1.2e-40
BnaC03T0151100GG	Motif 2	132	172	41	GTLVIESFVVDVPEGNTNDETCYFVEALIKCNLKSLADISH	1.2e-40
BnaC03T0153500ZS	Motif 2	132	172	41	GTLVIESFVVDVPEGNTNDETCYFVEALIKCNLKSLADISH	1.2e-40
BnaC04T0063400TA	Motif 2	167	207	41	RARVVESYVVDVPAGNDKEETCSFADTIVRCNLQSLAKLAE	1.2e-40
BnaC04T0063700NO	Motif 2	167	207	41	RARVVESYVVDVPAGNDKEETCSFADTIVRCNLQSLAKLAE	1.2e-40
BnaC04T0063800QU	Motif 2	167	207	41	RARVVESYVVDVPAGNDKEETCSFADTIVRCNLQSLAKLAE	1.2e-40
BnaC04T0064100SL	Motif 2	167	207	41	RARVVESYVVDVPAGNDKEETCSFADTIVRCNLQSLAKLAE	1.2e-40
BnaC04T0064600ZS	Motif 2	167	207	41	RARVVESYVVDVPAGNDKEETCSFADTIVRCNLQSLAKLAE	1.2e-40
BnaC04T0065100WE	Motif 2	167	207	41	RARVVESYVVDVPAGNDKEETCSFADTIVRCNLQSLAKLAE	1.2e-40
BnaC04T0066100ZY	Motif 2	167	207	41	RARVVESYVVDVPAGNDKEETCSFADTIVRCNLQSLAKLAE	1.2e-40
BnaC04T0066800GG	Motif 2	167	207	41	RARVVESYVVDVPAGNDKEETCSFADTIVRCNLQSLAKLAE	1.2e-40
BnaA05T0048000WE	Motif 2	167	207	41	RARVVESYVVDVPAGNDKEETCSFADTIVRCNLQSLAKLAE	1.2e-40
BnaA05T0048800TA	Motif 2	167	207	41	RARVVESYVVDVPAGNDKEETCSFADTIVRCNLQSLAKLAE	1.2e-40
BnaA05T0054700QU	Motif 2	167	207	41	RARVVESYVVDVPAGNDKEETCSFADTIVRCNLQSLAKLAE	1.2e-40
BnaC03T0211800SL	Motif 2	137	177	41	GTMVIESFVVDVPQGNTKDETCYFVESLIKCNLKSLTCVSE	8.08e-40
BnaC03T0267300WE	Motif 2	137	177	41	GTMVIESFVVDVPQGNTKDETCYFVESLIKCNLKSLTCVSE	8.08e-40
BnaC03T0270000ZY	Motif 2	137	177	41	GTMVIESFVVDVPQGNTKDETCYFVESLIKCNLKSLTCVSE	8.08e-40
BnaC03T0293300TA	Motif 2	137	177	41	GTMVIESFVVDVPQGNTKDETCYFVESLIKCNLKSLTCVSE	8.08e-40
BnaC03T0319600QU	Motif 2	137	177	41	GTMVIESFVVDVPQGNTKDETCYFVESLIKCNLKSLTCVSE	8.08e-40
BnaC03T0327700GG	Motif 2	137	177	41	GTMVIESFVVDVPQGNTKDETCYFVESLIKCNLKSLTCVSE	8.08e-40
BnaC03T0333800ZS	Motif 2	137	177	41	GTMVIESFVVDVPQGNTKDETCYFVESLIKCNLKSLTCVSE	8.08e-40
BnaC09T0416900SL	Motif 2	160	200	41	GTVVVESYVVDVPPGNTEEETVSFVDTIVRCNLQSLARSCT	1.05e-39
BnaC09T0529000NO	Motif 2	160	200	41	GTVVVESYVVDVPPGNTEEETVSFVDTIVRCNLQSLARSCT	1.05e-39
BnaC09T0536700GG	Motif 2	160	200	41	GTVVVESYVVDVPPGNTEEETVSFVDTIVRCNLQSLARSCT	1.05e-39
BnaC09T0538600ZY	Motif 2	160	200	41	GTVVVESYVVDVPPGNTEEETVSFVDTIVRCNLQSLARSCT	1.05e-39
BnaC09T0553700QU	Motif 2	122	162	41	GTVVVESYVVDVPPGNTEEETVSFVDTIVRCNLQSLARSCT	1.05e-39
BnaC09T0564200WE	Motif 2	160	200	41	GTVVVESYVVDVPPGNTEEETVSFVDTIVRCNLQSLARSCT	1.05e-39
BnaC09T0570200TA	Motif 2	122	162	41	GTVVVESYVVDVPPGNTEEETVSFVDTIVRCNLQSLARSCT	1.05e-39
BnaC09T0592400ZS	Motif 2	122	162	41	GTVVVESYVVDVPPGNTEEETVSFVDTIVRCNLQSLARSCT	1.05e-39
BnaA10T0217800NO	Motif 2	160	200	41	GTVVVESYIVDVPPGNTEEETVSFVDTIVRCNLQSLARSCT	2.22e-39
BnaA10T0237900SL	Motif 2	160	200	41	GTVVVESYIVDVPPGNTEEETVSFVDTIVRCNLQSLARSCT	2.22e-39
BnaA10T0252700ZY	Motif 2	160	200	41	GTVVVESYIVDVPPGNTEEETVSFVDTIVRCNLQSLARSCT	2.22e-39
BnaA10T0266900QU	Motif 2	160	200	41	GTVVVESYIVDVPPGNTEEETVSFVDTIVRCNLQSLARSCT	2.22e-39
BnaA10T0267900TA	Motif 2	160	200	41	GTVVVESYIVDVPPGNTEEETVSFVDTIVRCNLQSLARSCT	2.22e-39
BnaA10T0269400GG	Motif 2	160	200	41	GTVVVESYIVDVPPGNTEEETVSFVDTIVRCNLQSLARSCT	2.22e-39
BnaA10T0270000WE	Motif 2	160	200	41	GTVVVESYIVDVPPGNTEEETVSFVDTIVRCNLQSLARSCT	2.22e-39
BnaA10T0274900ZS	Motif 2	122	162	41	GTVVVESYIVDVPPGNTEEETVSFVDTIVRCNLQSLARSCT	2.22e-39
BnaC03T0023600ZY	Motif 2	160	200	41	GTVVVESYIVDVPPGNTEEETVSFVDTIVRCNLQSLARSTN	2.84e-39
BnaC03T0023900GG	Motif 2	160	200	41	GTVVVESYIVDVPPGNTEEETVSFVDTIVRCNLQSLARSTN	2.84e-39
BnaC03T0024500ZS	Motif 2	160	200	41	GTVVVESYIVDVPPGNTEEETVSFVDTIVRCNLQSLARSTN	2.84e-39
BnaA02T0016000QU	Motif 2	154	194	41	GTVVVESYVVDVPPGNTEEETLSFVDTIVRCNLQSLARSTN	2.84e-39
BnaA02T0016000ZY	Motif 2	154	194	41	GTVVVESYVVDVPPGNTEEETLSFVDTIVRCNLQSLARSTN	2.84e-39
BnaA02T0016200GG	Motif 2	154	194	41	GTVVVESYVVDVPPGNTEEETLSFVDTIVRCNLQSLARSTN	2.84e-39
BnaA02T0016700SL	Motif 2	154	194	41	GTVVVESYVVDVPPGNTEEETLSFVDTIVRCNLQSLARSTN	2.84e-39
BnaA02T0018600NO	Motif 2	154	194	41	GTVVVESYVVDVPPGNTEEETLSFVDTIVRCNLQSLARSTN	2.84e-39
BnaA02T0019400WE	Motif 2	154	194	41	GTVVVESYVVDVPPGNTEEETLSFVDTIVRCNLQSLARSTN	2.84e-39
BnaA02T0019500ZS	Motif 2	154	194	41	GTVVVESYVVDVPPGNTEEETLSFVDTIVRCNLQSLARSTN	2.84e-39
BnaC07T0214500SL	Motif 2	159	199	41	WTVVLESYVVDVPEGNTEEDTRLFADTVIKLNLQKLASITE	3.2e-39
BnaC07T0229100ZY	Motif 2	159	199	41	WTVVLESYVVDVPEGNTEEDTRLFADTVIKLNLQKLASITE	3.2e-39
BnaC07T0232500QU	Motif 2	159	199	41	WTVVLESYVVDVPEGNTEEDTRLFADTVIKLNLQKLASITE	3.2e-39
BnaC07T0240000GG	Motif 2	159	199	41	WTVVLESYVVDVPEGNTEEDTRLFADTVIKLNLQKLASITE	3.2e-39
BnaC07T0243200TA	Motif 2	159	199	41	WTVVLESYVVDVPEGNTEEDTRLFADTVIKLNLQKLASITE	3.2e-39
BnaC07T0248300WE	Motif 2	159	199	41	WTVVLESYVVDVPEGNTEEDTRLFADTVIKLNLQKLASITE	3.2e-39
BnaC07T0248600NO	Motif 2	159	199	41	WTVVLESYVVDVPEGNTEEDTRLFADTVIKLNLQKLASITE	3.2e-39
BnaC07T0252200ZS	Motif 2	159	199	41	WTVVLESYVVDVPEGNTEEDTRLFADTVIKLNLQKLASITE	3.2e-39
BnaA06T0389800TA	Motif 2	154	194	41	WTVVLESYVVDVPEGNTEEDTRLFADTVIKLNLQKLASITE	3.2e-39
BnaA06T0404000QU	Motif 2	154	194	41	WTVVLESYVVDVPEGNTEEDTRLFADTVIKLNLQKLASITE	3.2e-39
BnaA06T0408100SL	Motif 2	154	194	41	WTVVLESYVVDVPEGNTEEDTRLFADTVIKLNLQKLASITE	3.2e-39
BnaA06T0411200GG	Motif 2	154	194	41	WTVVLESYVVDVPEGNTEEDTRLFADTVIKLNLQKLASITE	3.2e-39
BnaA06T0413800ZY	Motif 2	154	194	41	WTVVLESYVVDVPEGNTEEDTRLFADTVIKLNLQKLASITE	3.2e-39
BnaA06T0420600NO	Motif 2	154	194	41	WTVVLESYVVDVPEGNTEEDTRLFADTVIKLNLQKLASITE	3.2e-39
BnaA06T0421700ZS	Motif 2	154	194	41	WTVVLESYVVDVPEGNTEEDTRLFADTVIKLNLQKLASITE	3.2e-39
BnaA06T0451200WE	Motif 2	154	194	41	WTVVLESYVVDVPEGNTEEDTRLFADTVIKLNLQKLASITE	3.2e-39
BnaC01T0116200NO	Motif 2	133	173	41	GTLVIESFVVDVAEGNTKEETCFFVEALIQCNLKSLAYVSE	4.07e-39
BnaC01T0147100TA	Motif 2	133	173	41	GTLVIESFVVDVAEGNTKEETCFFVEALIQCNLKSLAYVSE	4.07e-39
BnaC01T0147700ZY	Motif 2	133	173	41	GTLVIESFVVDVAEGNTKEETCFFVEALIQCNLKSLAYVSE	4.07e-39
BnaC01T0167500WE	Motif 2	133	173	41	GTLVIESFVVDVAEGNTKEETCFFVEALIQCNLKSLAYVSE	4.07e-39
BnaC01T0197700SL	Motif 2	133	173	41	GTLVIESFVVDVAEGNTKEETCFFVEALIQCNLKSLAYVSE	4.07e-39
BnaC01T0204800GG	Motif 2	133	173	41	GTLVIESFVVDVAEGNTKEETCFFVEALIQCNLKSLAYVSE	4.07e-39
BnaC01T0221700ZS	Motif 2	133	173	41	GTLVIESFVVDVAEGNTKEETCFFVEALIQCNLKSLAYVSE	4.07e-39
BnaA01T0121000QU	Motif 2	133	173	41	GTLVIESFVVDVAEGNTKEETCFFVEALIQCNLKSLAYVSE	4.07e-39
BnaA01T0141000NO	Motif 2	133	173	41	GTLVIESFVVDVAEGNTKEETCFFVEALIQCNLKSLAYVSE	4.07e-39
BnaA05T0048000GG	Motif 2	167	207	41	RARVVESYVVDVPAGNDKEETCSFADTIVRCNLHSLAKLAE	6.53e-39
BnaA05T0051900SL	Motif 2	167	207	41	RARVVESYVVDVPAGNDKEETCSFADTIVRCNLHSLAKLAE	6.53e-39
BnaA05T0057600ZY	Motif 2	167	207	41	RARVVESYVVDVPAGNDKEETCSFADTIVRCNLHSLAKLAE	6.53e-39
BnaA05T0058400ZS	Motif 2	167	207	41	RARVVESYVVDVPAGNDKEETCSFADTIVRCNLHSLAKLAE	6.53e-39
BnaA05T0058900ZS	Motif 2	167	207	41	RARVVESYVVDVPAGNDKEETCSFADTIVRCNLHSLAKLAE	6.53e-39
BnaA03T0018100TA	Motif 2	160	200	41	GTVVVESYIVDIPPGNTEEETVSFVDTIVRCNLQSLARSTN	1.3e-38
BnaA03T0019700ZS	Motif 2	160	200	41	GTVVVESYIVDIPPGNTEEETVSFVDTIVRCNLQSLARSTN	1.3e-38
BnaA03T0020000ZS	Motif 2	160	200	41	GTVVVESYIVDIPPGNTEEETVSFVDTIVRCNLQSLARSTN	1.3e-38
BnaA03T0020200QU	Motif 2	160	200	41	GTVVVESYIVDIPPGNTEEETVSFVDTIVRCNLQSLARSTN	1.3e-38
BnaA03T0020500NO	Motif 2	160	200	41	GTVVVESYIVDIPPGNTEEETVSFVDTIVRCNLQSLARSTN	1.3e-38
BnaA03T0028300WE	Motif 2	160	200	41	GTVVVESYIVDIPPGNTEEETVSFVDTIVRCNLQSLARSTN	1.3e-38
BnaA03T0040000ZY	Motif 2	160	200	41	GTVVVESYIVDIPPGNTEEETVSFVDTIVRCNLQSLARSTN	1.3e-38
BnaC03T0019200QU	Motif 2	160	200	41	GSVVVESYIVDVPPGNTEEETVSFVDTIVRCNLQSLARSTN	4.33e-38
BnaC06T0187200WE	Motif 2	135	175	41	WTVVLESYVVDMPEGNSEDDTRMFADTVVKLNLQKLATVTE	6.61e-38
BnaC07T0377900SL	Motif 2	135	175	41	WTVVLESYVVDMPEGNSEDDTRMFADTVVKLNLQKLATVTE	6.61e-38
BnaC07T0392100ZY	Motif 2	135	175	41	WTVVLESYVVDMPEGNSEDDTRMFADTVVKLNLQKLATVTE	6.61e-38
BnaC07T0397300NO	Motif 2	135	175	41	WTVVLESYVVDMPEGNSEDDTRMFADTVVKLNLQKLATVTE	6.61e-38
BnaC07T0397400QU	Motif 2	135	175	41	WTVVLESYVVDMPEGNSEDDTRMFADTVVKLNLQKLATVTE	6.61e-38
BnaC07T0405100GG	Motif 2	135	175	41	WTVVLESYVVDMPEGNSEDDTRMFADTVVKLNLQKLATVTE	6.61e-38
BnaC07T0406800TA	Motif 2	135	175	41	WTVVLESYVVDMPEGNSEDDTRMFADTVVKLNLQKLATVTE	6.61e-38
BnaC07T0418400ZS	Motif 2	135	175	41	WTVVLESYVVDMPEGNSEDDTRMFADTVVKLNLQKLATVTE	6.61e-38
BnaC01T0026000QU	Motif 2	192	232	41	WTVVLESYVVDMPEGNSEDDTRMFADTVVKLNLQKLATVTE	6.61e-38
BnaA03T0358200SL	Motif 2	135	175	41	WTVVLESYVVDMPEGNSEDDTRMFADTVVKLNLQKLATVTE	6.61e-38
BnaA03T0390100GG	Motif 2	135	175	41	WTVVLESYVVDMPEGNSEDDTRMFADTVVKLNLQKLATVTE	6.61e-38
BnaA03T0426200QU	Motif 2	135	175	41	WTVVLESYVVDMPEGNSEDDTRMFADTVVKLNLQKLATVTE	6.61e-38
BnaA03T0431400TA	Motif 2	135	175	41	WTVVLESYVVDMPEGNSEDDTRMFADTVVKLNLQKLATVTE	6.61e-38
BnaA03T0436900NO	Motif 2	135	175	41	WTVVLESYVVDMPEGNSEDDTRMFADTVVKLNLQKLATVTE	6.61e-38
BnaA03T0443500ZS	Motif 2	135	175	41	WTVVLESYVVDMPEGNSEDDTRMFADTVVKLNLQKLATVTE	6.61e-38
BnaA03T0451000WE	Motif 2	135	175	41	WTVVLESYVVDMPEGNSEDDTRMFADTVVKLNLQKLATVTE	6.61e-38
BnaA03T0453700ZY	Motif 2	135	175	41	WTVVLESYVVDMPEGNSEDDTRMFADTVVKLNLQKLATVTE	6.61e-38
BnaA08T0077200NO	Motif 2	163	203	41	WTVVLESYVVDMPEGNSEDDTRMFADTVVKLNLQKLATVTE	6.61e-38
BnaA08T0099800SL	Motif 2	163	203	41	WTVVLESYVVDMPEGNSEDDTRMFADTVVKLNLQKLATVTE	6.61e-38
BnaC03T0156300NO	Motif 2	166	206	41	KTRVVESYVVDVPAGNDKEETCSFADTIVRCNLQSLAKRLF	4.9e-37
BnaC07T0207300SL	Motif 2	113	153	41	KTVVVESYMVDVPKGNSVEETTSFADTIVGFNLKSLAKLSE	5.94e-37
BnaC07T0222400ZY	Motif 2	113	153	41	KTVVVESYMVDVPKGNSVEETTSFADTIVGFNLKSLAKLSE	5.94e-37
BnaC07T0225600QU	Motif 2	113	153	41	KTVVVESYMVDVPKGNSVEETTSFADTIVGFNLKSLAKLSE	5.94e-37
BnaC07T0232900GG	Motif 2	113	153	41	KTVVVESYMVDVPKGNSVEETTSFADTIVGFNLKSLAKLSE	5.94e-37
BnaC07T0235800TA	Motif 2	113	153	41	KTVVVESYMVDVPKGNSVEETTSFADTIVGFNLKSLAKLSE	5.94e-37
BnaC07T0240100NO	Motif 2	113	153	41	KTVVVESYMVDVPKGNSVEETTSFADTIVGFNLKSLAKLSE	5.94e-37
BnaC07T0241600WE	Motif 2	113	153	41	KTVVVESYMVDVPKGNSVEETTSFADTIVGFNLKSLAKLSE	5.94e-37
BnaC07T0244900ZS	Motif 2	113	153	41	KTVVVESYMVDVPKGNSVEETTSFADTIVGFNLKSLAKLSE	5.94e-37
BnaA06T0395300TA	Motif 2	113	153	41	KTVVVESYMVDVPKGNSVEETTSFADTIVGFNLKSLAKLSE	5.94e-37
BnaA06T0409700QU	Motif 2	113	153	41	KTVVVESYMVDVPKGNSVEETTSFADTIVGFNLKSLAKLSE	5.94e-37
BnaA06T0413400SL	Motif 2	113	153	41	KTVVVESYMVDVPKGNSVEETTSFADTIVGFNLKSLAKLSE	5.94e-37
BnaA06T0416600GG	Motif 2	113	153	41	KTVVVESYMVDVPKGNSVEETTSFADTIVGFNLKSLAKLSE	5.94e-37
BnaA06T0419300ZY	Motif 2	113	153	41	KTVVVESYMVDVPKGNSVEETTSFADTIVGFNLKSLAKLSE	5.94e-37
BnaA06T0426100NO	Motif 2	113	153	41	KTVVVESYMVDVPKGNSVEETTSFADTIVGFNLKSLAKLSE	5.94e-37
BnaA06T0427400ZS	Motif 2	113	153	41	KTVVVESYMVDVPKGNSVEETTSFADTIVGFNLKSLAKLSE	5.94e-37
BnaA06T0456400WE	Motif 2	113	153	41	KTVVVESYMVDVPKGNSVEETTSFADTIVGFNLKSLAKLSE	5.94e-37
BnaC01T0014600NO	Motif 2	116	156	41	KTVVVESYIVDVPEGNSEEDTILFVDTIIRYNLVSLAKLTK	8.69e-37
BnaC01T0034300QU	Motif 2	114	154	41	KTVVVESYIVDVPEGNSEEDTILFVDTIIRYNLVSLAKLTK	8.69e-37
BnaC01T0046600TA	Motif 2	114	154	41	KTVVVESYIVDVPEGNSEEDTILFVDTIIRYNLVSLAKLTK	8.69e-37
BnaC01T0047800ZY	Motif 2	116	156	41	KTVVVESYIVDVPEGNSEEDTILFVDTIIRYNLVSLAKLTK	8.69e-37
BnaC01T0090000WE	Motif 2	116	156	41	KTVVVESYIVDVPEGNSEEDTILFVDTIIRYNLVSLAKLTK	8.69e-37
BnaC01T0099200SL	Motif 2	116	156	41	KTVVVESYIVDVPEGNSEEDTILFVDTIIRYNLVSLAKLTK	8.69e-37
BnaC01T0107000GG	Motif 2	116	156	41	KTVVVESYIVDVPEGNSEEDTILFVDTIIRYNLVSLAKLTK	8.69e-37
BnaC01T0117600ZS	Motif 2	116	156	41	KTVVVESYIVDVPEGNSEEDTILFVDTIIRYNLVSLAKLTK	8.69e-37
BnaA01T0016400WE	Motif 2	116	156	41	KTVVVESYIVDVPEGNSEEDTILFVDTIIRYNLVSLAKLTK	8.69e-37
BnaA01T0026200TA	Motif 2	116	156	41	KTVVVESYIVDVPEGNSEEDTILFVDTIIRYNLVSLAKLTK	8.69e-37
BnaA01T0029100QU	Motif 2	116	156	41	KTVVVESYIVDVPEGNSEEDTILFVDTIIRYNLVSLAKLTK	8.69e-37
BnaA01T0092200GG	Motif 2	116	156	41	KTVVVESYIVDVPEGNSEEDTILFVDTIIRYNLVSLAKLTK	8.69e-37
BnaA01T0094200ZY	Motif 2	116	156	41	KTVVVESYIVDVPEGNSEEDTILFVDTIIRYNLVSLAKLTK	8.69e-37
BnaA01T0095600SL	Motif 2	116	156	41	KTVVVESYIVDVPEGNSEEDTILFVDTIIRYNLVSLAKLTK	8.69e-37
BnaA01T0096400ZS	Motif 2	116	156	41	KTVVVESYIVDVPEGNSEEDTILFVDTIIRYNLVSLAKLTK	8.69e-37
BnaC08T0360600GG	Motif 2	141	181	41	YTVVLESYTVDVPEGNTVEDTRMFVDTVVKLNLQKLGVIAT	2.2e-36
BnaC08T0371800WE	Motif 2	141	181	41	YTVVLESYTVDVPEGNTVEDTRMFVDTVVKLNLQKLGVIAT	2.2e-36
BnaC08T0374900ZY	Motif 2	141	181	41	YTVVLESYTVDVPEGNTVEDTRMFVDTVVKLNLQKLGVIAT	2.2e-36
BnaC08T0380200NO	Motif 2	141	181	41	YTVVLESYTVDVPEGNTVEDTRMFVDTVVKLNLQKLGVIAT	2.2e-36
BnaC08T0390300SL	Motif 2	141	181	41	YTVVLESYTVDVPEGNTVEDTRMFVDTVVKLNLQKLGVIAT	2.2e-36
BnaC08T0394100TA	Motif 2	141	181	41	YTVVLESYTVDVPEGNTVEDTRMFVDTVVKLNLQKLGVIAT	2.2e-36
BnaC08T0414800QU	Motif 2	141	181	41	YTVVLESYTVDVPEGNTVEDTRMFVDTVVKLNLQKLGVIAT	2.2e-36
BnaC08T0423600ZS	Motif 2	141	181	41	YTVVLESYTVDVPEGNTVEDTRMFVDTVVKLNLQKLGVIAT	2.2e-36
BnaA09T0471600TA	Motif 2	141	181	41	YTVVLESYTVDVPEGNTVEDTRMFVDTVVKLNLQKLGVIAT	2.2e-36
BnaA09T0501300NO	Motif 2	141	181	41	YTVVLESYTVDVPEGNTVEDTRMFVDTVVKLNLQKLGVIAT	2.2e-36
BnaA09T0518700ZY	Motif 2	141	181	41	YTVVLESYTVDVPEGNTVEDTRMFVDTVVKLNLQKLGVIAT	2.2e-36
BnaA09T0533200GG	Motif 2	118	158	41	YTVVLESYTVDVPEGNTVEDTRMFVDTVVKLNLQKLGVIAT	2.2e-36
BnaA09T0541000WE	Motif 2	141	181	41	YTVVLESYTVDVPEGNTVEDTRMFVDTVVKLNLQKLGVIAT	2.2e-36
BnaA09T0548300QU	Motif 2	141	181	41	YTVVLESYTVDVPEGNTVEDTRMFVDTVVKLNLQKLGVIAT	2.2e-36
BnaA09T0571700SL	Motif 2	141	181	41	YTVVLESYTVDVPEGNTVEDTRMFVDTVVKLNLQKLGVIAT	2.2e-36
BnaA09T0572600ZS	Motif 2	141	181	41	YTVVLESYTVDVPEGNTVEDTRMFVDTVVKLNLQKLGVIAT	2.2e-36
BnaA09T0188800TA	Motif 2	159	199	41	SSVVLESYVVDVPAGNTEEDTRLFADTVVKLNLQKLASVAE	4.16e-36
BnaA09T0196100QU	Motif 2	159	199	41	SSVVLESYVVDVPAGNTEEDTRLFADTVVKLNLQKLASVAE	4.16e-36
BnaA09T0205200GG	Motif 2	159	199	41	SSVVLESYVVDVPAGNTEEDTRLFADTVVKLNLQKLASVAE	4.16e-36
BnaA09T0251500SL	Motif 2	159	199	41	SSVVLESYVVDVPAGNTEEDTRLFADTVVKLNLQKLASVAE	4.16e-36
BnaC02T0097000ZY	Motif 2	160	200	41	YSVVLESYIVDIPKGNTEEDTRMFVDTVVKSNLQNLAVVSM	2.03e-35
BnaC02T0180900SL	Motif 2	160	200	41	YSVVLESYIVDIPKGNTEEDTRMFVDTVVKSNLQNLAVVSM	2.03e-35
BnaC02T0189500TA	Motif 2	160	200	41	YSVVLESYIVDIPKGNTEEDTRMFVDTVVKSNLQNLAVVSM	2.03e-35
BnaC02T0221100QU	Motif 2	160	200	41	YSVVLESYIVDIPKGNTEEDTRMFVDTVVKSNLQNLAVVSM	2.03e-35
BnaC02T0222300NO	Motif 2	160	200	41	YSVVLESYIVDIPKGNTEEDTRMFVDTVVKSNLQNLAVVSM	2.03e-35
BnaC02T0238100GG	Motif 2	160	200	41	YSVVLESYIVDIPKGNTEEDTRMFVDTVVKSNLQNLAVVSM	2.03e-35
BnaC02T0260300WE	Motif 2	160	200	41	YSVVLESYIVDIPKGNTEEDTRMFVDTVVKSNLQNLAVVSM	2.03e-35
BnaC02T0271200ZS	Motif 2	160	200	41	YSVVLESYIVDIPKGNTEEDTRMFVDTVVKSNLQNLAVVSM	2.03e-35
BnaA02T0165600TA	Motif 2	160	200	41	YSVVLESYIVDIPKGNTEEDTRMFVDTVVKSNLQNLAVVSM	2.03e-35
BnaA02T0194900GG	Motif 2	160	200	41	YSVVLESYIVDIPKGNTEEDTRMFVDTVVKSNLQNLAVVSM	2.03e-35
BnaA02T0199600QU	Motif 2	160	200	41	YSVVLESYIVDIPKGNTEEDTRMFVDTVVKSNLQNLAVVSM	2.03e-35
BnaA02T0201200WE	Motif 2	160	200	41	YSVVLESYIVDIPKGNTEEDTRMFVDTVVKSNLQNLAVVSM	2.03e-35
BnaA02T0201400NO	Motif 2	160	200	41	YSVVLESYIVDIPKGNTEEDTRMFVDTVVKSNLQNLAVVSM	2.03e-35
BnaA02T0203400SL	Motif 2	160	200	41	YSVVLESYIVDIPKGNTEEDTRMFVDTVVKSNLQNLAVVSM	2.03e-35
BnaA02T0204100ZS	Motif 2	160	200	41	YSVVLESYIVDIPKGNTEEDTRMFVDTVVKSNLQNLAVVSM	2.03e-35
BnaA02T0224200ZY	Motif 2	160	200	41	YSVVLESYIVDIPKGNTEEDTRMFVDTVVKSNLQNLAVVSM	2.03e-35
BnaA01T0064100NO	Motif 2	116	156	41	KTVVVESYIVDVPEGNSEEDTILLVDTIIRYNLVSLAKLTK	7.83e-35
BnaA05T0061200GG	Motif 2	80	120	41	KHFLKSCSVIGGDGGNTKEETCDFVDVIVRCNLQSLAKIAE	3.55e-26
BnaC02T0016000ZY	Motif 3	28	67	40	NQCSSTLVKHIQAPVHIVWSLVRRFDQPQKYKPFISRCVV	2.47e-45
BnaC02T0095700SL	Motif 3	28	67	40	NQCSSTLVKHIQAPVHIVWSLVRRFDQPQKYKPFISRCVV	2.47e-45
BnaC02T0099600TA	Motif 3	28	67	40	NQCSSTLVKHIQAPVHIVWSLVRRFDQPQKYKPFISRCVV	2.47e-45
BnaC02T0131500NO	Motif 3	28	67	40	NQCSSTLVKHIQAPVHIVWSLVRRFDQPQKYKPFISRCVV	2.47e-45
BnaC02T0133000QU	Motif 3	28	67	40	NQCSSTLVKHIQAPVHIVWSLVRRFDQPQKYKPFISRCVV	2.47e-45
BnaC02T0163000GG	Motif 3	28	67	40	NQCSSTLVKHIQAPVHIVWSLVRRFDQPQKYKPFISRCVV	2.47e-45
BnaC02T0169100WE	Motif 3	28	67	40	NQCSSTLVKHIQAPVHIVWSLVRRFDQPQKYKPFISRCVV	2.47e-45
BnaC02T0178700ZS	Motif 3	28	67	40	NQCSSTLVKHIQAPVHIVWSLVRRFDQPQKYKPFISRCVV	2.47e-45
BnaC03T0078500ZY	Motif 3	25	64	40	NQCSSTLVKHIQAPVHIVWSLVRRFDQPQKYKPFISRCVV	2.47e-45
BnaC03T0080800NO	Motif 3	25	64	40	NQCSSTLVKHIQAPVHIVWSLVRRFDQPQKYKPFISRCVV	2.47e-45
BnaC03T0094200WE	Motif 3	25	64	40	NQCSSTLVKHIQAPVHIVWSLVRRFDQPQKYKPFISRCVV	2.47e-45
BnaC03T0151100GG	Motif 3	25	64	40	NQCSSTLVKHIQAPVHIVWSLVRRFDQPQKYKPFISRCVV	2.47e-45
BnaC03T0153500ZS	Motif 3	25	64	40	NQCSSTLVKHIQAPVHIVWSLVRRFDQPQKYKPFISRCVV	2.47e-45
BnaA02T0105000TA	Motif 3	28	67	40	NQCSSTLVKHIQAPVHIVWSLVRRFDQPQKYKPFISRCVV	2.47e-45
BnaA02T0136800GG	Motif 3	28	67	40	NQCSSTLVKHIQAPVHIVWSLVRRFDQPQKYKPFISRCVV	2.47e-45
BnaA02T0140600NO	Motif 3	28	67	40	NQCSSTLVKHIQAPVHIVWSLVRRFDQPQKYKPFISRCVV	2.47e-45
BnaA02T0140600QU	Motif 3	28	67	40	NQCSSTLVKHIQAPVHIVWSLVRRFDQPQKYKPFISRCVV	2.47e-45
BnaA02T0141100WE	Motif 3	28	67	40	NQCSSTLVKHIQAPVHIVWSLVRRFDQPQKYKPFISRCVV	2.47e-45
BnaA02T0141100ZS	Motif 3	28	67	40	NQCSSTLVKHIQAPVHIVWSLVRRFDQPQKYKPFISRCVV	2.47e-45
BnaA02T0143900SL	Motif 3	28	67	40	NQCSSTLVKHIQAPVHIVWSLVRRFDQPQKYKPFISRCVV	2.47e-45
BnaA02T0165200ZY	Motif 3	28	67	40	NQCSSTLVKHIQAPVHIVWSLVRRFDQPQKYKPFISRCVV	2.47e-45
BnaA03T0057900SL	Motif 3	25	64	40	NQCSSTLVKHIQAPVHIVWSLVRRFDQPQKYKPFISRCVV	2.47e-45
BnaA03T0089800GG	Motif 3	25	64	40	NQCSSTLVKHIQAPVHIVWSLVRRFDQPQKYKPFISRCVV	2.47e-45
BnaA03T0116900TA	Motif 3	25	64	40	NQCSSTLVKHIQAPVHIVWSLVRRFDQPQKYKPFISRCVV	2.47e-45
BnaA03T0132000ZS	Motif 3	25	64	40	NQCSSTLVKHIQAPVHIVWSLVRRFDQPQKYKPFISRCVV	2.47e-45
BnaA03T0133800NO	Motif 3	25	64	40	NQCSSTLVKHIQAPVHIVWSLVRRFDQPQKYKPFISRCVV	2.47e-45
BnaA03T0147400WE	Motif 3	25	64	40	NQCSSTLVKHIQAPVHIVWSLVRRFDQPQKYKPFISRCVV	2.47e-45
BnaA03T0155200ZY	Motif 3	25	64	40	NQCSSTLVKHIQAPVHIVWSLVRRFDQPQKYKPFISRCVV	2.47e-45
BnaC06T0202700SL	Motif 3	32	71	40	NQCSSVLVKHIKAPVHLVWSLVRRFDQPQKYKPFVSRCVM	2.74e-43
BnaC06T0213500TA	Motif 3	32	71	40	NQCSSVLVKHIKAPVHLVWSLVRRFDQPQKYKPFVSRCVM	2.74e-43
BnaC06T0213900NO	Motif 3	32	71	40	NQCSSVLVKHIKAPVHLVWSLVRRFDQPQKYKPFVSRCVM	2.74e-43
BnaC06T0214900ZY	Motif 3	32	71	40	NQCSSVLVKHIKAPVHLVWSLVRRFDQPQKYKPFVSRCVM	2.74e-43
BnaC06T0216700GG	Motif 3	32	71	40	NQCSSVLVKHIKAPVHLVWSLVRRFDQPQKYKPFVSRCVM	2.74e-43
BnaC06T0217200QU	Motif 3	32	71	40	NQCSSVLVKHIKAPVHLVWSLVRRFDQPQKYKPFVSRCVM	2.74e-43
BnaC06T0218300NO	Motif 3	32	71	40	NQCSSVLVKHIKAPVHLVWSLVRRFDQPQKYKPFVSRCVM	2.74e-43
BnaC06T0231600ZS	Motif 3	32	71	40	NQCSSVLVKHIKAPVHLVWSLVRRFDQPQKYKPFVSRCVM	2.74e-43
BnaC06T0257800WE	Motif 3	32	71	40	NQCSSVLVKHIKAPVHLVWSLVRRFDQPQKYKPFVSRCVM	2.74e-43
BnaC03T0211800SL	Motif 3	31	70	40	NQCTSVLVKYIKAPVHLVWSLVRRFDQPQKYKPFVSRCTV	4.41e-43
BnaC03T0253600NO	Motif 3	31	70	40	NQCTSVLVKYIKAPVHLVWSLVRRFDQPQKYKPFVSRCTV	4.41e-43
BnaC03T0267300WE	Motif 3	31	70	40	NQCTSVLVKYIKAPVHLVWSLVRRFDQPQKYKPFVSRCTV	4.41e-43
BnaC03T0270000ZY	Motif 3	31	70	40	NQCTSVLVKYIKAPVHLVWSLVRRFDQPQKYKPFVSRCTV	4.41e-43
BnaC03T0293300TA	Motif 3	31	70	40	NQCTSVLVKYIKAPVHLVWSLVRRFDQPQKYKPFVSRCTV	4.41e-43
BnaC03T0319600QU	Motif 3	31	70	40	NQCTSVLVKYIKAPVHLVWSLVRRFDQPQKYKPFVSRCTV	4.41e-43
BnaC03T0327700GG	Motif 3	31	70	40	NQCTSVLVKYIKAPVHLVWSLVRRFDQPQKYKPFVSRCTV	4.41e-43
BnaC03T0333800ZS	Motif 3	31	70	40	NQCTSVLVKYIKAPVHLVWSLVRRFDQPQKYKPFVSRCTV	4.41e-43
BnaC03T0038500SL	Motif 3	25	64	40	NQCSSTLVKHIQAPVHIVWSLVRRFDQPQKYKPFISKCVV	1.37e-42
BnaC03T0113500TA	Motif 3	25	64	40	NQCSSTLVKHIQAPVHIVWSLVRRFDQPQKYKPFISKCVV	1.37e-42
BnaC04T0081400TA	Motif 3	49	88	40	NQCCSAVVQEISAPISTVWSVVRRFDNPQAYKHFLKSCSV	1.37e-42
BnaC04T0081700SL	Motif 3	49	88	40	NQCCSAVVQEISAPISTVWSVVRRFDNPQAYKHFLKSCSV	1.37e-42
BnaC04T0082300NO	Motif 3	49	88	40	NQCCSAVVQEISAPISTVWSVVRRFDNPQAYKHFLKSCSV	1.37e-42
BnaC04T0082900ZS	Motif 3	49	88	40	NQCCSAVVQEISAPISTVWSVVRRFDNPQAYKHFLKSCSV	1.37e-42
BnaC04T0083100QU	Motif 3	49	88	40	NQCCSAVVQEISAPISTVWSVVRRFDNPQAYKHFLKSCSV	1.37e-42
BnaC04T0083800GG	Motif 3	49	88	40	NQCCSAVVQEISAPISTVWSVVRRFDNPQAYKHFLKSCSV	1.37e-42
BnaC04T0084000WE	Motif 3	49	88	40	NQCCSAVVQEISAPISTVWSVVRRFDNPQAYKHFLKSCSV	1.37e-42
BnaC04T0084100ZY	Motif 3	49	88	40	NQCCSAVVQEISAPISTVWSVVRRFDNPQAYKHFLKSCSV	1.37e-42
BnaA05T0061200WE	Motif 3	49	88	40	NQCCSAVVQEISAPISTVWSVVRRFDNPQAYKHFLKSCSV	1.37e-42
BnaA03T0264400QU	Motif 3	31	70	40	NQCTSVLVKYIKAPVHLVWSLVRRFDEPQKYKPFVSRCTV	3.24e-42
BnaA03T0271100TA	Motif 3	31	70	40	NQCTSVLVKYIKAPVHLVWSLVRRFDEPQKYKPFVSRCTV	3.24e-42
BnaA03T0274300NO	Motif 3	31	70	40	NQCTSVLVKYIKAPVHLVWSLVRRFDEPQKYKPFVSRCTV	3.24e-42
BnaA03T0276800ZS	Motif 3	31	70	40	NQCTSVLVKYIKAPVHLVWSLVRRFDEPQKYKPFVSRCTV	3.24e-42
BnaA03T0287200WE	Motif 3	31	70	40	NQCTSVLVKYIKAPVHLVWSLVRRFDEPQKYKPFVSRCTV	3.24e-42
BnaA07T0165000ZY	Motif 3	32	71	40	NQCSSVLVKHIKAPVHLVWSLVRRFDQPQIYKPFVSRCVM	3.98e-42
BnaA07T0175900QU	Motif 3	32	71	40	NQCSSVLVKHIKAPVHLVWSLVRRFDQPQIYKPFVSRCVM	3.98e-42
BnaA07T0202900SL	Motif 3	32	71	40	NQCSSVLVKHIKAPVHLVWSLVRRFDQPQIYKPFVSRCVM	3.98e-42
BnaA07T0209700WE	Motif 3	32	71	40	NQCSSVLVKHIKAPVHLVWSLVRRFDQPQIYKPFVSRCVM	3.98e-42
BnaA07T0217100ZS	Motif 3	32	71	40	NQCSSVLVKHIKAPVHLVWSLVRRFDQPQIYKPFVSRCVM	3.98e-42
BnaA07T0218800GG	Motif 3	32	71	40	NQCSSVLVKHIKAPVHLVWSLVRRFDQPQIYKPFVSRCVM	3.98e-42
BnaC01T0116200NO	Motif 3	26	65	40	SQCSSTLVKHIKAPLHLVWSLVRRFDQPQKYKPFISGCVV	6e-42
BnaC01T0316300SL	Motif 3	26	65	40	SQCSSTLVKHIKAPLHLVWSLVRRFDQPQKYKPFISGCVV	6e-42
BnaC04T0501100GG	Motif 3	46	85	40	NQCCSAVIQEISAPISTVWSVVRRFDNPQAYKHFLKSCSV	6e-42
BnaC04T0504100QU	Motif 3	46	85	40	NQCCSAVIQEISAPISTVWSVVRRFDNPQAYKHFLKSCSV	6e-42
BnaC04T0519000NO	Motif 3	46	85	40	NQCCSAVIQEISAPISTVWSVVRRFDNPQAYKHFLKSCSV	6e-42
BnaC04T0521600ZY	Motif 3	46	85	40	NQCCSAVIQEISAPISTVWSVVRRFDNPQAYKHFLKSCSV	6e-42
BnaC04T0523600TA	Motif 3	46	85	40	NQCCSAVIQEISAPISTVWSVVRRFDNPQAYKHFLKSCSV	6e-42
BnaC04T0546000SL	Motif 3	46	85	40	NQCCSAVIQEISAPISTVWSVVRRFDNPQAYKHFLKSCSV	6e-42
BnaC04T0547500WE	Motif 3	46	85	40	NQCCSAVIQEISAPISTVWSVVRRFDNPQAYKHFLKSCSV	6e-42
BnaC04T0561400ZS	Motif 3	46	85	40	NQCCSAVIQEISAPISTVWSVVRRFDNPQAYKHFLKSCSV	6e-42
BnaA01T0093100WE	Motif 3	26	65	40	SQCSSTLVKHIKAPLHLVWSLVRRFDQPQKYKPFISGCVV	6e-42
BnaA01T0099400TA	Motif 3	26	65	40	SQCSSTLVKHIKAPLHLVWSLVRRFDQPQKYKPFISGCVV	6e-42
BnaA01T0121000QU	Motif 3	26	65	40	SQCSSTLVKHIKAPLHLVWSLVRRFDQPQKYKPFISGCVV	6e-42
BnaA01T0141000NO	Motif 3	26	65	40	SQCSSTLVKHIKAPLHLVWSLVRRFDQPQKYKPFISGCVV	6e-42
BnaA01T0168800GG	Motif 3	26	65	40	SQCSSTLVKHIKAPLHLVWSLVRRFDQPQKYKPFISGCVV	6e-42
BnaA01T0171500ZY	Motif 3	26	65	40	SQCSSTLVKHIKAPLHLVWSLVRRFDQPQKYKPFISGCVV	6e-42
BnaA01T0173100ZS	Motif 3	25	64	40	SQCSSTLVKHIKAPLHLVWSLVRRFDQPQKYKPFISGCVV	6e-42
BnaA04T0148700ZY	Motif 3	46	85	40	NQCCSAVIQEISAPISTVWSVVRRFDNPQAYKHFLKSCSV	6e-42
BnaA04T0162600SL	Motif 3	46	85	40	NQCCSAVIQEISAPISTVWSVVRRFDNPQAYKHFLKSCSV	6e-42
BnaA04T0191200NO	Motif 3	46	85	40	NQCCSAVIQEISAPISTVWSVVRRFDNPQAYKHFLKSCSV	6e-42
BnaA04T0191300NO	Motif 3	64	103	40	NQCCSAVIQEISAPISTVWSVVRRFDNPQAYKHFLKSCSV	6e-42
BnaA04T0197400GG	Motif 3	46	85	40	NQCCSAVIQEISAPISTVWSVVRRFDNPQAYKHFLKSCSV	6e-42
BnaA04T0199300TA	Motif 3	46	85	40	NQCCSAVIQEISAPISTVWSVVRRFDNPQAYKHFLKSCSV	6e-42
BnaA04T0234000WE	Motif 3	46	85	40	NQCCSAVIQEISAPISTVWSVVRRFDNPQAYKHFLKSCSV	6e-42
BnaA04T0238700QU	Motif 3	46	85	40	NQCCSAVIQEISAPISTVWSVVRRFDNPQAYKHFLKSCSV	6e-42
BnaA04T0246400ZS	Motif 3	46	85	40	NQCCSAVIQEISAPISTVWSVVRRFDNPQAYKHFLKSCSV	6e-42
BnaC03T0097300SL	Motif 3	49	88	40	NQCCSAVIQEISAPISAVWSVVRRFDNPQAYKHFLKSCNV	7.33e-42
BnaC03T0140400ZY	Motif 3	49	88	40	NQCCSAVIQEISAPISAVWSVVRRFDNPQAYKHFLKSCNV	7.33e-42
BnaC03T0140700NO	Motif 3	49	88	40	NQCCSAVIQEISAPISAVWSVVRRFDNPQAYKHFLKSCNV	7.33e-42
BnaC03T0174200TA	Motif 3	49	88	40	NQCCSAVIQEISAPISAVWSVVRRFDNPQAYKHFLKSCNV	7.33e-42
BnaC03T0204600QU	Motif 3	49	88	40	NQCCSAVIQEISAPISAVWSVVRRFDNPQAYKHFLKSCNV	7.33e-42
BnaC03T0210500GG	Motif 3	49	88	40	NQCCSAVIQEISAPISAVWSVVRRFDNPQAYKHFLKSCNV	7.33e-42
BnaC03T0215700ZS	Motif 3	49	88	40	NQCCSAVIQEISAPISAVWSVVRRFDNPQAYKHFLKSCNV	7.33e-42
BnaA03T0107800SL	Motif 3	49	88	40	NQCCSAVIQEISAPISAVWSVVRRFDNPQAYKHFLKSCNV	7.33e-42
BnaA03T0140200GG	Motif 3	49	88	40	NQCCSAVIQEISAPISAVWSVVRRFDNPQAYKHFLKSCNV	7.33e-42
BnaA03T0166000TA	Motif 3	49	88	40	NQCCSAVIQEISAPISAVWSVVRRFDNPQAYKHFLKSCNV	7.33e-42
BnaA03T0175700QU	Motif 3	49	88	40	NQCCSAVIQEISAPISAVWSVVRRFDNPQAYKHFLKSCNV	7.33e-42
BnaA03T0183300NO	Motif 3	49	88	40	NQCCSAVIQEISAPISAVWSVVRRFDNPQAYKHFLKSCNV	7.33e-42
BnaA03T0183900ZS	Motif 3	49	88	40	NQCCSAVIQEISAPISAVWSVVRRFDNPQAYKHFLKSCNV	7.33e-42
BnaA03T0198400WE	Motif 3	49	88	40	NQCCSAVIQEISAPISAVWSVVRRFDNPQAYKHFLKSCNV	7.33e-42
BnaA03T0205400ZY	Motif 3	49	88	40	NQCCSAVIQEISAPISAVWSVVRRFDNPQAYKHFLKSCNV	7.33e-42
BnaC09T0175700SL	Motif 3	24	63	40	NQCSTTLVKHINAPVHIVWSLVRRFDEPQKYKPFISRCVV	1.09e-41
BnaC09T0298900ZY	Motif 3	24	63	40	NQCSTTLVKHINAPVHIVWSLVRRFDEPQKYKPFISRCVV	1.09e-41
BnaC09T0299100NO	Motif 3	24	63	40	NQCSTTLVKHINAPVHIVWSLVRRFDEPQKYKPFISRCVV	1.09e-41
BnaC09T0309500GG	Motif 3	24	63	40	NQCSTTLVKHINAPVHIVWSLVRRFDEPQKYKPFISRCVV	1.09e-41
BnaC09T0329700WE	Motif 3	24	63	40	NQCSTTLVKHINAPVHIVWSLVRRFDEPQKYKPFISRCVV	1.09e-41
BnaC09T0334800QU	Motif 3	24	63	40	NQCSTTLVKHINAPVHIVWSLVRRFDEPQKYKPFISRCVV	1.09e-41
BnaC09T0346800TA	Motif 3	24	63	40	NQCSTTLVKHINAPVHIVWSLVRRFDEPQKYKPFISRCVV	1.09e-41
BnaC09T0349800TA	Motif 3	24	63	40	NQCSTTLVKHINAPVHIVWSLVRRFDEPQKYKPFISRCVV	1.09e-41
BnaC09T0352400ZS	Motif 3	24	63	40	NQCSTTLVKHINAPVHIVWSLVRRFDEPQKYKPFISRCVV	1.09e-41
BnaA10T0028500NO	Motif 3	24	63	40	NQCSTTLVKHINAPVHIVWSLVRRFDEPQKYKPFISRCVV	1.09e-41
BnaA10T0066000SL	Motif 3	24	63	40	NQCSTTLVKHINAPVHIVWSLVRRFDEPQKYKPFISRCVV	1.09e-41
BnaA10T0078000ZY	Motif 3	24	63	40	NQCSTTLVKHINAPVHIVWSLVRRFDEPQKYKPFISRCVV	1.09e-41
BnaA10T0088800QU	Motif 3	24	63	40	NQCSTTLVKHINAPVHIVWSLVRRFDEPQKYKPFISRCVV	1.09e-41
BnaA10T0091900TA	Motif 3	24	63	40	NQCSTTLVKHINAPVHIVWSLVRRFDEPQKYKPFISRCVV	1.09e-41
BnaA10T0093200GG	Motif 3	24	63	40	NQCSTTLVKHINAPVHIVWSLVRRFDEPQKYKPFISRCVV	1.09e-41
BnaA10T0094400WE	Motif 3	24	63	40	NQCSTTLVKHINAPVHIVWSLVRRFDEPQKYKPFISRCVV	1.09e-41
BnaA10T0097000ZS	Motif 3	24	63	40	NQCSTTLVKHINAPVHIVWSLVRRFDEPQKYKPFISRCVV	1.09e-41
BnaC05T0005100ZY	Motif 3	27	66	40	DQCTSALVKHIKAPLHLVWSVVRRFDEPQKYKPFVSRCTV	1.32e-41
BnaC05T0005300TA	Motif 3	27	66	40	DQCTSALVKHIKAPLHLVWSVVRRFDEPQKYKPFVSRCTV	1.32e-41
BnaC05T0005400NO	Motif 3	27	66	40	DQCTSALVKHIKAPLHLVWSVVRRFDEPQKYKPFVSRCTV	1.32e-41
BnaC05T0005400SL	Motif 3	27	66	40	DQCTSALVKHIKAPLHLVWSVVRRFDEPQKYKPFVSRCTV	1.32e-41
BnaC05T0005800GG	Motif 3	27	66	40	DQCTSALVKHIKAPLHLVWSVVRRFDEPQKYKPFVSRCTV	1.32e-41
BnaC05T0006800WE	Motif 3	27	66	40	DQCTSALVKHIKAPLHLVWSVVRRFDEPQKYKPFVSRCTV	1.32e-41
BnaC05T0007800ZS	Motif 3	27	66	40	DQCTSALVKHIKAPLHLVWSVVRRFDEPQKYKPFVSRCTV	1.32e-41
BnaA07T0210900TA	Motif 3	32	71	40	NQCSSVLVKYIKAPVHLVWSLVRRFDQPQIYKPFVSRCVM	1.94e-41
BnaA07T0211100NO	Motif 3	32	71	40	NQCSSVLVKYIKAPVHLVWSLVRRFDQPQIYKPFVSRCVM	1.94e-41
BnaA03T0198600SL	Motif 3	31	70	40	NQCTSFLVKYIKAPVHLVWSLVRRFDEPQKYKPFVSRCTV	5.83e-41
BnaA03T0228000GG	Motif 3	31	70	40	NQCTSFLVKYIKAPVHLVWSLVRRFDEPQKYKPFVSRCTV	5.83e-41
BnaA03T0296200ZY	Motif 3	31	70	40	NQCTSFLVKYIKAPVHLVWSLVRRFDEPQKYKPFVSRCTV	5.83e-41
BnaA10T0005600GG	Motif 3	27	66	40	DQCTSALVKHIKAPLRLVWSVVRRFDEPQKYKPFVSRCTV	2.3e-40
BnaA10T0005700QU	Motif 3	27	66	40	DQCTSALVKHIKAPLRLVWSVVRRFDEPQKYKPFVSRCTV	2.3e-40
BnaA10T0005700ZS	Motif 3	27	66	40	DQCTSALVKHIKAPLRLVWSVVRRFDEPQKYKPFVSRCTV	2.3e-40
BnaA10T0005800TA	Motif 3	27	66	40	DQCTSALVKHIKAPLRLVWSVVRRFDEPQKYKPFVSRCTV	2.3e-40
BnaA10T0006900WE	Motif 3	29	68	40	DQCTSALVKHIKAPLRLVWSVVRRFDEPQKYKPFVSRCTV	2.3e-40
BnaC03T0153900WE	Motif 3	49	88	40	NQCCSAVIQEISSPISAVWSVVRRFDNPQAYKHFLKSCNV	4.42e-40
BnaA05T0062700TA	Motif 3	49	88	40	NQCCSAVIQEISAPITTVWSVVRRFDNPQAYKHFLKSCSV	5.18e-40
BnaA05T0068500QU	Motif 3	49	88	40	NQCCSAVIQEISAPITTVWSVVRRFDNPQAYKHFLKSCSV	5.18e-40
BnaC01T0147100TA	Motif 3	26	65	40	SHCSSTLVKHIKAPLHLVWSLVRRFDQPQKYKPFISGCVV	8.29e-40
BnaC01T0147700ZY	Motif 3	26	65	40	SHCSSTLVKHIKAPLHLVWSLVRRFDQPQKYKPFISGCVV	8.29e-40
BnaC01T0167500WE	Motif 3	26	65	40	SHCSSTLVKHIKAPLHLVWSLVRRFDQPQKYKPFISGCVV	8.29e-40
BnaC01T0197700SL	Motif 3	26	65	40	SHCSSTLVKHIKAPLHLVWSLVRRFDQPQKYKPFISGCVV	8.29e-40
BnaC01T0204800GG	Motif 3	26	65	40	SHCSSTLVKHIKAPLHLVWSLVRRFDQPQKYKPFISGCVV	8.29e-40
BnaC01T0221700ZS	Motif 3	26	65	40	SHCSSTLVKHIKAPLHLVWSLVRRFDQPQKYKPFISGCVV	8.29e-40
BnaC05T0184200NO	Motif 3	27	66	40	DQCTSALVKHIKVPVHLVWSVVRRFDEPQKYKPFVSRCTV	1.77e-39
BnaC05T0185200TA	Motif 3	27	66	40	DQCTSALVKHIKVPVHLVWSVVRRFDEPQKYKPFVSRCTV	1.77e-39
BnaC05T0190300ZS	Motif 3	27	66	40	DQCTSALVKHIKVPVHLVWSVVRRFDEPQKYKPFVSRCTV	1.77e-39
BnaC05T0208600SL	Motif 3	27	66	40	DQCTSALVKHIKVPVHLVWSVVRRFDEPQKYKPFVSRCTV	1.77e-39
BnaC05T0147800QU	Motif 3	27	66	40	DQCTSALVKHIKVPVHLVWSVVRRFDEPQKYKPFVSRCTV	1.77e-39
BnaC05T0181700ZY	Motif 3	27	66	40	DQCTSALVKHIKVPVHLVWSVVRRFDEPQKYKPFVSRCTV	1.77e-39
BnaC05T0183000WE	Motif 3	27	66	40	DQCTSALVKHIKVPVHLVWSVVRRFDEPQKYKPFVSRCTV	1.77e-39
BnaC05T0183400GG	Motif 3	27	66	40	DQCTSALVKHIKVPVHLVWSVVRRFDEPQKYKPFVSRCTV	1.77e-39
BnaC06T0187200WE	Motif 3	27	66	40	GSCSSLHAQRIHAPPEIVWSVVRRFDKPQTYKHFIKSCSV	1.46e-38
BnaC07T0377900SL	Motif 3	27	66	40	GSCSSLHAQRIHAPPEIVWSVVRRFDKPQTYKHFIKSCSV	1.46e-38
BnaC07T0392100ZY	Motif 3	27	66	40	GSCSSLHAQRIHAPPEIVWSVVRRFDKPQTYKHFIKSCSV	1.46e-38
BnaC07T0397300NO	Motif 3	27	66	40	GSCSSLHAQRIHAPPEIVWSVVRRFDKPQTYKHFIKSCSV	1.46e-38
BnaC07T0397400QU	Motif 3	27	66	40	GSCSSLHAQRIHAPPEIVWSVVRRFDKPQTYKHFIKSCSV	1.46e-38
BnaC07T0405100GG	Motif 3	27	66	40	GSCSSLHAQRIHAPPEIVWSVVRRFDKPQTYKHFIKSCSV	1.46e-38
BnaC07T0406800TA	Motif 3	27	66	40	GSCSSLHAQRIHAPPEIVWSVVRRFDKPQTYKHFIKSCSV	1.46e-38
BnaC07T0418400ZS	Motif 3	27	66	40	GSCSSLHAQRIHAPPEIVWSVVRRFDKPQTYKHFIKSCSV	1.46e-38
BnaA03T0358200SL	Motif 3	27	66	40	GSCSSLHAQRIHAPPEIVWSVVRRFDKPQTYKHFIKSCSV	1.46e-38
BnaA03T0390100GG	Motif 3	27	66	40	GSCSSLHAQRIHAPPEIVWSVVRRFDKPQTYKHFIKSCSV	1.46e-38
BnaA03T0426200QU	Motif 3	27	66	40	GSCSSLHAQRIHAPPEIVWSVVRRFDKPQTYKHFIKSCSV	1.46e-38
BnaA03T0431400TA	Motif 3	27	66	40	GSCSSLHAQRIHAPPEIVWSVVRRFDKPQTYKHFIKSCSV	1.46e-38
BnaA03T0436900NO	Motif 3	27	66	40	GSCSSLHAQRIHAPPEIVWSVVRRFDKPQTYKHFIKSCSV	1.46e-38
BnaA03T0443500ZS	Motif 3	27	66	40	GSCSSLHAQRIHAPPEIVWSVVRRFDKPQTYKHFIKSCSV	1.46e-38
BnaA03T0451000WE	Motif 3	27	66	40	GSCSSLHAQRIHAPPEIVWSVVRRFDKPQTYKHFIKSCSV	1.46e-38
BnaA03T0453700ZY	Motif 3	27	66	40	GSCSSLHAQRIHAPPEIVWSVVRRFDKPQTYKHFIKSCSV	1.46e-38
BnaC04T0513500GG	Motif 3	50	89	40	SQCFSVVVQDVDAPASAVWSILSRFEHPQAYKHFVRSCHV	2.81e-38
BnaC04T0516000QU	Motif 3	50	89	40	SQCFSVVVQDVDAPASAVWSILSRFEHPQAYKHFVRSCHV	2.81e-38
BnaC04T0530900NO	Motif 3	50	89	40	SQCFSVVVQDVDAPASAVWSILSRFEHPQAYKHFVRSCHV	2.81e-38
BnaC04T0533700ZY	Motif 3	50	89	40	SQCFSVVVQDVDAPASAVWSILSRFEHPQAYKHFVRSCHV	2.81e-38
BnaC04T0535600TA	Motif 3	50	89	40	SQCFSVVVQDVDAPASAVWSILSRFEHPQAYKHFVRSCHV	2.81e-38
BnaC04T0558400SL	Motif 3	50	89	40	SQCFSVVVQDVDAPASAVWSILSRFEHPQAYKHFVRSCHV	2.81e-38
BnaC04T0559400WE	Motif 3	50	89	40	SQCFSVVVQDVDAPASAVWSILSRFEHPQAYKHFVRSCHV	2.81e-38
BnaC04T0574100ZS	Motif 3	50	89	40	SQCFSVVVQDVDAPASAVWSILSRFEHPQAYKHFVRSCHV	2.81e-38
BnaA04T0159400ZY	Motif 3	51	90	40	SQCFSVVVQDVDAPASAVWSILSRFEHPQAYKHFVRSCHV	2.81e-38
BnaA04T0172200SL	Motif 3	51	90	40	SQCFSVVVQDVDAPASAVWSILSRFEHPQAYKHFVRSCHV	2.81e-38
BnaA04T0202100NO	Motif 3	51	90	40	SQCFSVVVQDVDAPASAVWSILSRFEHPQAYKHFVRSCHV	2.81e-38
BnaA04T0209000GG	Motif 3	51	90	40	SQCFSVVVQDVDAPASAVWSILSRFEHPQAYKHFVRSCHV	2.81e-38
BnaA04T0210700TA	Motif 3	51	90	40	SQCFSVVVQDVDAPASAVWSILSRFEHPQAYKHFVRSCHV	2.81e-38
BnaA04T0245500WE	Motif 3	51	90	40	SQCFSVVVQDVDAPASAVWSILSRFEHPQAYKHFVRSCHV	2.81e-38
BnaA04T0250300QU	Motif 3	51	90	40	SQCFSVVVQDVDAPASAVWSILSRFEHPQAYKHFVRSCHV	2.81e-38
BnaA04T0257000ZS	Motif 3	51	90	40	SQCFSVVVQDVDAPASAVWSILSRFEHPQAYKHFVRSCHV	2.81e-38
BnaA09T0188800TA	Motif 3	51	90	40	GRCSSLLVQRIKSPPETVWSVVRRFDRPQTYKHFIKSCSV	5.31e-38
BnaA09T0196100QU	Motif 3	51	90	40	GRCSSLLVQRIKSPPETVWSVVRRFDRPQTYKHFIKSCSV	5.31e-38
BnaA09T0205200GG	Motif 3	51	90	40	GRCSSLLVQRIKSPPETVWSVVRRFDRPQTYKHFIKSCSV	5.31e-38
BnaA09T0251500SL	Motif 3	51	90	40	GRCSSLLVQRIKSPPETVWSVVRRFDRPQTYKHFIKSCSV	5.31e-38
BnaC07T0214500SL	Motif 3	51	90	40	GRCSSLLAQRIQSPPETVWSVVRRFDRPQIYKHFIKRCSV	6.81e-38
BnaC07T0229100ZY	Motif 3	51	90	40	GRCSSLLAQRIQSPPETVWSVVRRFDRPQIYKHFIKRCSV	6.81e-38
BnaC07T0232500QU	Motif 3	51	90	40	GRCSSLLAQRIQSPPETVWSVVRRFDRPQIYKHFIKRCSV	6.81e-38
BnaC07T0240000GG	Motif 3	51	90	40	GRCSSLLAQRIQSPPETVWSVVRRFDRPQIYKHFIKRCSV	6.81e-38
BnaC07T0243200TA	Motif 3	51	90	40	GRCSSLLAQRIQSPPETVWSVVRRFDRPQIYKHFIKRCSV	6.81e-38
BnaC07T0248300WE	Motif 3	51	90	40	GRCSSLLAQRIQSPPETVWSVVRRFDRPQIYKHFIKRCSV	6.81e-38
BnaC07T0248600NO	Motif 3	51	90	40	GRCSSLLAQRIQSPPETVWSVVRRFDRPQIYKHFIKRCSV	6.81e-38
BnaC07T0252200ZS	Motif 3	51	90	40	GRCSSLLAQRIQSPPETVWSVVRRFDRPQIYKHFIKRCSV	6.81e-38
BnaA06T0389800TA	Motif 3	46	85	40	GRCSSLLAQRIQSPPETVWSVVRRFDRPQIYKHFIKRCSV	6.81e-38
BnaA06T0404000QU	Motif 3	46	85	40	GRCSSLLAQRIQSPPETVWSVVRRFDRPQIYKHFIKRCSV	6.81e-38
BnaA06T0408100SL	Motif 3	46	85	40	GRCSSLLAQRIQSPPETVWSVVRRFDRPQIYKHFIKRCSV	6.81e-38
BnaA06T0411200GG	Motif 3	46	85	40	GRCSSLLAQRIQSPPETVWSVVRRFDRPQIYKHFIKRCSV	6.81e-38
BnaA06T0413800ZY	Motif 3	46	85	40	GRCSSLLAQRIQSPPETVWSVVRRFDRPQIYKHFIKRCSV	6.81e-38
BnaA06T0420600NO	Motif 3	46	85	40	GRCSSLLAQRIQSPPETVWSVVRRFDRPQIYKHFIKRCSV	6.81e-38
BnaA06T0421700ZS	Motif 3	46	85	40	GRCSSLLAQRIQSPPETVWSVVRRFDRPQIYKHFIKRCSV	6.81e-38
BnaA06T0451200WE	Motif 3	46	85	40	GRCSSLLAQRIQSPPETVWSVVRRFDRPQIYKHFIKRCSV	6.81e-38
BnaA03T0018100TA	Motif 3	55	94	40	DQCCSSVVKTIHAPPESVWSLLRRFDNPRAYKNFIRQCRI	7.7e-38
BnaA03T0019700ZS	Motif 3	55	94	40	DQCCSSVVKTIHAPPESVWSLLRRFDNPRAYKNFIRQCRI	7.7e-38
BnaA03T0020000ZS	Motif 3	55	94	40	DQCCSSVVKTIHAPPESVWSLLRRFDNPRAYKNFIRQCRI	7.7e-38
BnaA03T0020200QU	Motif 3	55	94	40	DQCCSSVVKTIHAPPESVWSLLRRFDNPRAYKNFIRQCRI	7.7e-38
BnaA03T0020500NO	Motif 3	55	94	40	DQCCSSVVKTIHAPPESVWSLLRRFDNPRAYKNFIRQCRI	7.7e-38
BnaA03T0028300WE	Motif 3	55	94	40	DQCCSSVVKTIHAPPESVWSLLRRFDNPRAYKNFIRQCRI	7.7e-38
BnaA03T0040000ZY	Motif 3	55	94	40	DQCCSSVVKTIHAPPESVWSLLRRFDNPRAYKNFIRQCRI	7.7e-38
BnaC03T0157600ZY	Motif 3	18	57	40	SQCFSVVVQDVDAPSSAVWSILSRFEHPQAYKHFVRSCHV	1.41e-37
BnaC03T0227300GG	Motif 3	18	57	40	SQCFSVVVQDVDAPSSAVWSILSRFEHPQAYKHFVRSCHV	1.41e-37
BnaC03T0232300ZS	Motif 3	18	57	40	SQCFSVVVQDVDAPSSAVWSILSRFEHPQAYKHFVRSCHV	1.41e-37
BnaA03T0121600SL	Motif 3	18	57	40	SQCFSVVVQDVDAPSSAVWSILSRFEHPQAYKHFVRSCHV	1.41e-37
BnaA03T0153500GG	Motif 3	18	57	40	SQCFSVVVQDVDAPSSAVWSILSRFEHPQAYKHFVRSCHV	1.41e-37
BnaA03T0179300TA	Motif 3	58	97	40	SQCFSVVVQDVDAPSSAVWSILSRFEHPQAYKHFVRSCHV	1.41e-37
BnaA03T0189500QU	Motif 3	58	97	40	SQCFSVVVQDVDAPSSAVWSILSRFEHPQAYKHFVRSCHV	1.41e-37
BnaA03T0196400NO	Motif 3	58	97	40	SQCFSVVVQDVDAPSSAVWSILSRFEHPQAYKHFVRSCHV	1.41e-37
BnaA03T0198000ZS	Motif 3	18	57	40	SQCFSVVVQDVDAPSSAVWSILSRFEHPQAYKHFVRSCHV	1.41e-37
BnaA03T0211700WE	Motif 3	58	97	40	SQCFSVVVQDVDAPSSAVWSILSRFEHPQAYKHFVRSCHV	1.41e-37
BnaA03T0219400ZY	Motif 3	18	57	40	SQCFSVVVQDVDAPSSAVWSILSRFEHPQAYKHFVRSCHV	1.41e-37
BnaC09T0416900SL	Motif 3	55	94	40	DQCCSSVVQMIHAPPESVWALVRRFDNPKVYKNFIRQCRI	1.79e-37
BnaC09T0529000NO	Motif 3	55	94	40	DQCCSSVVQMIHAPPESVWALVRRFDNPKVYKNFIRQCRI	1.79e-37
BnaC09T0536700GG	Motif 3	55	94	40	DQCCSSVVQMIHAPPESVWALVRRFDNPKVYKNFIRQCRI	1.79e-37
BnaC09T0538600ZY	Motif 3	55	94	40	DQCCSSVVQMIHAPPESVWALVRRFDNPKVYKNFIRQCRI	1.79e-37
BnaC09T0553700QU	Motif 3	17	56	40	DQCCSSVVQMIHAPPESVWALVRRFDNPKVYKNFIRQCRI	1.79e-37
BnaC09T0564200WE	Motif 3	55	94	40	DQCCSSVVQMIHAPPESVWALVRRFDNPKVYKNFIRQCRI	1.79e-37
BnaC09T0570200TA	Motif 3	17	56	40	DQCCSSVVQMIHAPPESVWALVRRFDNPKVYKNFIRQCRI	1.79e-37
BnaC09T0592400ZS	Motif 3	17	56	40	DQCCSSVVQMIHAPPESVWALVRRFDNPKVYKNFIRQCRI	1.79e-37
BnaA10T0217800NO	Motif 3	55	94	40	DQCCSSVVQMIHAPPESVWALVRRFDNPKVYKNFIRQCRI	1.79e-37
BnaA10T0266900QU	Motif 3	55	94	40	DQCCSSVVQMIHAPPESVWALVRRFDNPKVYKNFIRQCRI	1.79e-37
BnaA10T0267900TA	Motif 3	55	94	40	DQCCSSVVQMIHAPPESVWALVRRFDNPKVYKNFIRQCRI	1.79e-37
BnaA10T0270000WE	Motif 3	55	94	40	DQCCSSVVQMIHAPPESVWALVRRFDNPKVYKNFIRQCRI	1.79e-37
BnaA05T0048000GG	Motif 3	57	96	40	SQCFSVVVQDVDASASAVWSILSRFEHPQAYKHFVKSCHV	3.19e-37
BnaA05T0051900SL	Motif 3	57	96	40	SQCFSVVVQDVDASASAVWSILSRFEHPQAYKHFVKSCHV	3.19e-37
BnaA05T0054700QU	Motif 3	57	96	40	SQCFSVVVQDVDASASAVWSILSRFEHPQAYKHFVKSCHV	3.19e-37
BnaA05T0057600ZY	Motif 3	57	96	40	SQCFSVVVQDVDASASAVWSILSRFEHPQAYKHFVKSCHV	3.19e-37
BnaA05T0058400ZS	Motif 3	57	96	40	SQCFSVVVQDVDASASAVWSILSRFEHPQAYKHFVKSCHV	3.19e-37
BnaA05T0058900ZS	Motif 3	57	96	40	SQCFSVVVQDVDASASAVWSILSRFEHPQAYKHFVKSCHV	3.19e-37
BnaC04T0063400TA	Motif 3	57	96	40	SQCFSVVVQDVDASASAVWSILSRFEHPQAYKHFVRSCHV	7.01e-37
BnaC04T0063700NO	Motif 3	57	96	40	SQCFSVVVQDVDASASAVWSILSRFEHPQAYKHFVRSCHV	7.01e-37
BnaC04T0063800QU	Motif 3	57	96	40	SQCFSVVVQDVDASASAVWSILSRFEHPQAYKHFVRSCHV	7.01e-37
BnaC04T0064100SL	Motif 3	57	96	40	SQCFSVVVQDVDASASAVWSILSRFEHPQAYKHFVRSCHV	7.01e-37
BnaC04T0064600ZS	Motif 3	57	96	40	SQCFSVVVQDVDASASAVWSILSRFEHPQAYKHFVRSCHV	7.01e-37
BnaC04T0065100WE	Motif 3	57	96	40	SQCFSVVVQDVDASASAVWSILSRFEHPQAYKHFVRSCHV	7.01e-37
BnaC04T0066100ZY	Motif 3	57	96	40	SQCFSVVVQDVDASASAVWSILSRFEHPQAYKHFVRSCHV	7.01e-37
BnaC04T0066800GG	Motif 3	57	96	40	SQCFSVVVQDVDASASAVWSILSRFEHPQAYKHFVRSCHV	7.01e-37
BnaC03T0112900SL	Motif 3	59	98	40	SQCFSVVVQDVDAPSSAVWSILSRFEHPQAYKHFVRSCDV	7.83e-37
BnaC03T0158200ZY	Motif 3	59	98	40	SQCFSVVVQDVDAPSSAVWSILSRFEHPQAYKHFVRSCDV	7.83e-37
BnaC03T0170900WE	Motif 3	59	98	40	SQCFSVVVQDVDAPSSAVWSILSRFEHPQAYKHFVRSCDV	7.83e-37
BnaC03T0190800TA	Motif 3	59	98	40	SQCFSVVVQDVDAPSSAVWSILSRFEHPQAYKHFVRSCDV	7.83e-37
BnaC03T0221500QU	Motif 3	59	98	40	SQCFSVVVQDVDAPSSAVWSILSRFEHPQAYKHFVRSCDV	7.83e-37
BnaC03T0227900GG	Motif 3	59	98	40	SQCFSVVVQDVDAPSSAVWSILSRFEHPQAYKHFVRSCDV	7.83e-37
BnaC03T0232800ZS	Motif 3	59	98	40	SQCFSVVVQDVDAPSSAVWSILSRFEHPQAYKHFVRSCDV	7.83e-37
BnaA08T0077200NO	Motif 3	55	94	40	GSCSSLHAQRINAPPEIVWSVVRQFDKPQTYKHFIKSCSV	7.83e-37
BnaA08T0099800SL	Motif 3	55	94	40	GSCSSLHAQRINAPPEIVWSVVRQFDKPQTYKHFIKSCSV	7.83e-37
BnaA10T0237900SL	Motif 3	55	94	40	DQCCSSVVQMIHAPPGSVWALVRRFDNPKVYKNFIRQCRI	1.5e-36
BnaA10T0252700ZY	Motif 3	55	94	40	DQCCSSVVQMIHAPPGSVWALVRRFDNPKVYKNFIRQCRI	1.5e-36
BnaA10T0269400GG	Motif 3	55	94	40	DQCCSSVVQMIHAPPGSVWALVRRFDNPKVYKNFIRQCRI	1.5e-36
BnaA10T0274900ZS	Motif 3	17	56	40	DQCCSSVVQMIHAPPGSVWALVRRFDNPKVYKNFIRQCRI	1.5e-36
BnaA05T0048000WE	Motif 3	57	96	40	YQCFSVVVQDVDASASAVWSILSRFEHPQAYKHFVKSCHV	1.5e-36
BnaA05T0048800TA	Motif 3	57	96	40	YQCFSVVVQDVDASASAVWSILSRFEHPQAYKHFVKSCHV	1.5e-36
BnaC01T0026000QU	Motif 3	84	123	40	LTCSSLHAQRIHAPPEIVWSVVRQFDKPQTYKHFIKSCSV	4.27e-36
BnaC08T0360600GG	Motif 3	32	71	40	TTCTSLVAQRIDAPASIVWPLIRSFDNPQRYKHFVKSCRR	7.84e-36
BnaC08T0371800WE	Motif 3	32	71	40	TTCTSLVAQRIDAPASIVWPLIRSFDNPQRYKHFVKSCRR	7.84e-36
BnaC08T0374900ZY	Motif 3	32	71	40	TTCTSLVAQRIDAPASIVWPLIRSFDNPQRYKHFVKSCRR	7.84e-36
BnaC08T0380200NO	Motif 3	32	71	40	TTCTSLVAQRIDAPASIVWPLIRSFDNPQRYKHFVKSCRR	7.84e-36
BnaC08T0390300SL	Motif 3	32	71	40	TTCTSLVAQRIDAPASIVWPLIRSFDNPQRYKHFVKSCRR	7.84e-36
BnaC08T0394100TA	Motif 3	32	71	40	TTCTSLVAQRIDAPASIVWPLIRSFDNPQRYKHFVKSCRR	7.84e-36
BnaC08T0414800QU	Motif 3	32	71	40	TTCTSLVAQRIDAPASIVWPLIRSFDNPQRYKHFVKSCRR	7.84e-36
BnaC08T0423600ZS	Motif 3	32	71	40	TTCTSLVAQRIDAPASIVWPLIRSFDNPQRYKHFVKSCRR	7.84e-36
BnaC03T0019200QU	Motif 3	55	94	40	DQCCSSVVKTTHAPPESVWALLRRFDNPRAYKNFIRQCRI	8.66e-36
BnaC03T0156300NO	Motif 3	59	98	40	SQCFSVVVQDVDAPSSAVWSILSRFEHPRAYKHFVRSCDV	1.17e-35
BnaC03T0023600ZY	Motif 3	55	94	40	DQCCSSVVKTTHAPPECVWALLRRFDNPRAYKNFIRQCRI	1.73e-35
BnaC03T0023900GG	Motif 3	55	94	40	DQCCSSVVKTTHAPPECVWALLRRFDNPRAYKNFIRQCRI	1.73e-35
BnaC03T0024500ZS	Motif 3	55	94	40	DQCCSSVVKTTHAPPECVWALLRRFDNPRAYKNFIRQCRI	1.73e-35
BnaA02T0016000QU	Motif 3	49	88	40	GKCCSSVVQTIHAPLESVWALVRRFDNPKLYKNFVKQCRI	2.31e-35
BnaA02T0016000ZY	Motif 3	49	88	40	GKCCSSVVQTIHAPLESVWALVRRFDNPKLYKNFVKQCRI	2.31e-35
BnaA02T0016200GG	Motif 3	49	88	40	GKCCSSVVQTIHAPLESVWALVRRFDNPKLYKNFVKQCRI	2.31e-35
BnaA02T0016700SL	Motif 3	49	88	40	GKCCSSVVQTIHAPLESVWALVRRFDNPKLYKNFVKQCRI	2.31e-35
BnaA02T0018600NO	Motif 3	49	88	40	GKCCSSVVQTIHAPLESVWALVRRFDNPKLYKNFVKQCRI	2.31e-35
BnaA02T0019400WE	Motif 3	49	88	40	GKCCSSVVQTIHAPLESVWALVRRFDNPKLYKNFVKQCRI	2.31e-35
BnaA02T0019500ZS	Motif 3	49	88	40	GKCCSSVVQTIHAPLESVWALVRRFDNPKLYKNFVKQCRI	2.31e-35
BnaA09T0471600TA	Motif 3	32	71	40	TTCTSLVAQRIDAPASVVWPLIRSFDNPQRYKHFVKSCRR	6.54e-35
BnaA09T0501300NO	Motif 3	32	71	40	TTCTSLVAQRIDAPASVVWPLIRSFDNPQRYKHFVKSCRR	6.54e-35
BnaA09T0518700ZY	Motif 3	32	71	40	TTCTSLVAQRIDAPASVVWPLIRSFDNPQRYKHFVKSCRR	6.54e-35
BnaA09T0541000WE	Motif 3	32	71	40	TTCTSLVAQRIDAPASVVWPLIRSFDNPQRYKHFVKSCRR	6.54e-35
BnaA09T0548300QU	Motif 3	32	71	40	TTCTSLVAQRIDAPASVVWPLIRSFDNPQRYKHFVKSCRR	6.54e-35
BnaA09T0571700SL	Motif 3	32	71	40	TTCTSLVAQRIDAPASVVWPLIRSFDNPQRYKHFVKSCRR	6.54e-35
BnaA09T0572600ZS	Motif 3	32	71	40	TTCTSLVAQRIDAPASVVWPLIRSFDNPQRYKHFVKSCRR	6.54e-35
BnaC02T0097000ZY	Motif 3	46	85	40	NTCTSLIAHRVDAPARTIWRFVRDFANPNKYKHFIKSCTI	8.13e-34
BnaC02T0180900SL	Motif 3	46	85	40	NTCTSLIAHRVDAPARTIWRFVRDFANPNKYKHFIKSCTI	8.13e-34
BnaC02T0189500TA	Motif 3	46	85	40	NTCTSLIAHRVDAPARTIWRFVRDFANPNKYKHFIKSCTI	8.13e-34
BnaC02T0221100QU	Motif 3	46	85	40	NTCTSLIAHRVDAPARTIWRFVRDFANPNKYKHFIKSCTI	8.13e-34
BnaC02T0222300NO	Motif 3	46	85	40	NTCTSLIAHRVDAPARTIWRFVRDFANPNKYKHFIKSCTI	8.13e-34
BnaC02T0238100GG	Motif 3	46	85	40	NTCTSLIAHRVDAPARTIWRFVRDFANPNKYKHFIKSCTI	8.13e-34
BnaC02T0260300WE	Motif 3	46	85	40	NTCTSLIAHRVDAPARTIWRFVRDFANPNKYKHFIKSCTI	8.13e-34
BnaC02T0271200ZS	Motif 3	46	85	40	NTCTSLIAHRVDAPARTIWRFVRDFANPNKYKHFIKSCTI	8.13e-34
BnaA02T0165600TA	Motif 3	46	85	40	NTCTSLIAHRVDAPARTIWRFVRDFANPNKYKHFIKSCTI	8.13e-34
BnaA02T0199600QU	Motif 3	46	85	40	NTCTSLIAHRVDAPARTIWRFVRDFANPNKYKHFIKSCTI	8.13e-34
BnaA02T0204100ZS	Motif 3	46	85	40	NTCTSLIAHRVDAPARTIWRFVRDFANPNKYKHFIKSCTI	8.13e-34
BnaA02T0224200ZY	Motif 3	46	85	40	NTCTSLIAHRVDAPARTIWRFVRDFANPNKYKHFIKSCTI	8.13e-34
BnaA02T0194900GG	Motif 3	46	85	40	NTCTSLIAHRVDTPARTIWRFVRDFANPNKYKHFIKSCTI	1.21e-32
BnaA02T0201200WE	Motif 3	46	85	40	NTCTSLIAHRVDTPARTIWRFVRDFANPNKYKHFIKSCTI	1.21e-32
BnaA02T0201400NO	Motif 3	46	85	40	NTCTSLIAHRVDTPARTIWRFVRDFANPNKYKHFIKSCTI	1.21e-32
BnaA02T0203400SL	Motif 3	46	85	40	NTCTSLIAHRVDTPARTIWRFVRDFANPNKYKHFIKSCTI	1.21e-32
BnaC03T0623700SL	Motif 4	7	46	40	LRWEGKKVAQVNGVTAEQIWSVVSDFCNIHKWLPTIDTCY	2.77e-41
BnaC03T0655000WE	Motif 4	7	46	40	LRWEGKKVAQVNGVTAEQIWSVVSDFCNIHKWLPTIDTCY	2.77e-41
BnaC03T0661100NO	Motif 4	7	46	40	LRWEGKKVAQVNGVTAEQIWSVVSDFCNIHKWLPTIDTCY	2.77e-41
BnaC03T0665500ZY	Motif 4	7	46	40	LRWEGKKVAQVNGVTAEQIWSVVSDFCNIHKWLPTIDTCY	2.77e-41
BnaC03T0709300TA	Motif 4	7	46	40	LRWEGKKVAQVNGVTAEQIWSVVSDFCNIHKWLPTIDTCY	2.77e-41
BnaC03T0720400QU	Motif 4	7	46	40	LRWEGKKVAQVNGVTAEQIWSVVSDFCNIHKWLPTIDTCY	2.77e-41
BnaC03T0740600GG	Motif 4	7	46	40	LRWEGKKVAQVNGVTAEQIWSVVSDFCNIHKWLPTIDTCY	2.77e-41
BnaC03T0757400ZS	Motif 4	7	46	40	LRWEGKKVAQVNGVTAEQIWSVVSDFCNIHKWLPTIDTCY	2.77e-41
BnaA08T0114600NO	Motif 4	7	46	40	LRWEGKKVAQVNGVTAEQIWSVVSDFCNIHKWLPTIDTCY	2.77e-41
BnaA08T0126400WE	Motif 4	7	46	40	LRWEGKKVAQVNGVTAEQIWSVVSDFCNIHKWLPTIDTCY	2.77e-41
BnaA08T0132100TA	Motif 4	7	46	40	LRWEGKKVAQVNGVTAEQIWSVVSDFCNIHKWLPTIDTCY	2.77e-41
BnaA08T0135200SL	Motif 4	7	46	40	LRWEGKKVAQVNGVTAEQIWSVVSDFCNIHKWLPTIDTCY	2.77e-41
BnaA08T0137200GG	Motif 4	7	46	40	LRWEGKKVAQVNGVTAEQIWSVVSDFCNIHKWLPTIDTCY	2.77e-41
BnaA08T0138400ZY	Motif 4	7	46	40	LRWEGKKVAQVNGVTAEQIWSVVSDFCNIHKWLPTIDTCY	2.77e-41
BnaA08T0139300QU	Motif 4	7	46	40	LRWEGKKVAQVNGVTAEQIWSVVSDFCNIHKWLPTIDTCY	2.77e-41
BnaA08T0143800ZS	Motif 4	7	46	40	LRWEGKKVAQVNGVTAEQIWSVVSDFCNIHKWLPTIDTCY	2.77e-41
BnaC07T0452700WE	Motif 4	7	46	40	SKWEGKQAVQVNGVTEEQAWSVVSDFCNVHEWFPTVDTCH	3.45e-41
BnaC07T0468000SL	Motif 4	7	46	40	SKWEGKQAVQVNGVTEEQAWSVVSDFCNVHEWFPTVDTCH	3.45e-41
BnaC07T0481700ZY	Motif 4	7	46	40	SKWEGKQAVQVNGVTEEQAWSVVSDFCNVHEWFPTVDTCH	3.45e-41
BnaC07T0486200QU	Motif 4	7	46	40	SKWEGKQAVQVNGVTEEQAWSVVSDFCNVHEWFPTVDTCH	3.45e-41
BnaC07T0493400GG	Motif 4	7	46	40	SKWEGKQAVQVNGVTEEQAWSVVSDFCNVHEWFPTVDTCH	3.45e-41
BnaC07T0496000TA	Motif 4	7	46	40	SKWEGKQAVQVNGVTEEQAWSVVSDFCNVHEWFPTVDTCH	3.45e-41
BnaC07T0510900ZS	Motif 4	7	46	40	SKWEGKQAVQVNGVTEEQAWSVVSDFCNVHEWFPTVDTCH	3.45e-41
BnaA10T0077400NO	Motif 4	7	46	40	SKWEGKQAVQVNGVTVEQAWSVVSDFCNVHEWFPTVDTCH	4.29e-41
BnaA01T0048100SL	Motif 4	7	46	40	FKWEGKQAAQVNGVTAEQAWLVVSDFCNVHKWFPTVDTCS	4.29e-41
BnaA01T0048800GG	Motif 4	7	46	40	FKWEGKQAAQVNGVTAEQAWLVVSDFCNVHKWFPTVDTCS	4.29e-41
BnaA01T0049300ZY	Motif 4	7	46	40	FKWEGKQAAQVNGVTAEQAWLVVSDFCNVHKWFPTVDTCS	4.29e-41
BnaA01T0049800ZS	Motif 4	7	46	40	FKWEGKQAAQVNGVTAEQAWLVVSDFCNVHKWFPTVDTCS	4.29e-41
BnaA03T0446400SL	Motif 4	7	46	40	SKWEGKQAVQVNGVTVEQAWSVVSDFCNVHEWFPTVDTCH	4.29e-41
BnaA03T0476900GG	Motif 4	7	46	40	SKWEGKQAVQVNGVTVEQAWSVVSDFCNVHEWFPTVDTCH	4.29e-41
BnaA03T0515000QU	Motif 4	7	46	40	SKWEGKQAVQVNGVTVEQAWSVVSDFCNVHEWFPTVDTCH	4.29e-41
BnaA03T0525100TA	Motif 4	7	46	40	SKWEGKQAVQVNGVTVEQAWSVVSDFCNVHEWFPTVDTCH	4.29e-41
BnaA03T0533900ZS	Motif 4	7	46	40	SKWEGKQAVQVNGVTVEQAWSVVSDFCNVHEWFPTVDTCH	4.29e-41
BnaA03T0539200WE	Motif 4	7	46	40	SKWEGKQAVQVNGVTVEQAWSVVSDFCNVHEWFPTVDTCH	4.29e-41
BnaA03T0544400ZY	Motif 4	7	46	40	SKWEGKQAVQVNGVTVEQAWSVVSDFCNVHEWFPTVDTCH	4.29e-41
BnaC01T0037300WE	Motif 4	7	46	40	FKWEGKQAAQVNGVTAEQAWLVVSDFCNVHEWFPTVDTCS	2.76e-40
BnaC01T0046000SL	Motif 4	7	46	40	FKWEGKQAAQVNGVTAEQAWLVVSDFCNVHEWFPTVDTCS	2.76e-40
BnaC01T0054800GG	Motif 4	7	46	40	FKWEGKQAAQVNGVTAEQAWLVVSDFCNVHEWFPTVDTCS	2.76e-40
BnaC01T0058600ZS	Motif 4	7	46	40	FKWEGKQAAQVNGVTAEQAWLVVSDFCNVHEWFPTVDTCS	2.76e-40
BnaC07T0487300NO	Motif 4	7	46	40	SKWEGKQAVQVNRVTVEQAWSVVSDFCNVHEWFPTVDTCH	8.26e-39
BnaC07T0207300SL	Motif 4	6	45	40	QHRCGSTLVQTINAPLPLVWSILRRFDYPQAYKQFVKTCD	6.01e-38
BnaC07T0222400ZY	Motif 4	6	45	40	QHRCGSTLVQTINAPLPLVWSILRRFDYPQAYKQFVKTCD	6.01e-38
BnaC07T0225600QU	Motif 4	6	45	40	QHRCGSTLVQTINAPLPLVWSILRRFDYPQAYKQFVKTCD	6.01e-38
BnaC07T0232900GG	Motif 4	6	45	40	QHRCGSTLVQTINAPLPLVWSILRRFDYPQAYKQFVKTCD	6.01e-38
BnaC07T0235800TA	Motif 4	6	45	40	QHRCGSTLVQTINAPLPLVWSILRRFDYPQAYKQFVKTCD	6.01e-38
BnaC07T0240100NO	Motif 4	6	45	40	QHRCGSTLVQTINAPLPLVWSILRRFDYPQAYKQFVKTCD	6.01e-38
BnaC07T0241600WE	Motif 4	6	45	40	QHRCGSTLVQTINAPLPLVWSILRRFDYPQAYKQFVKTCD	6.01e-38
BnaC07T0244900ZS	Motif 4	6	45	40	QHRCGSTLVQTINAPLPLVWSILRRFDYPQAYKQFVKTCD	6.01e-38
BnaA06T0395300TA	Motif 4	6	45	40	QHRCGSTLVQTINAPLPLVWSILRRFDYPQAYKQFVKTCD	6.01e-38
BnaA06T0409700QU	Motif 4	6	45	40	QHRCGSTLVQTINAPLPLVWSILRRFDYPQAYKQFVKTCD	6.01e-38
BnaA06T0413400SL	Motif 4	6	45	40	QHRCGSTLVQTINAPLPLVWSILRRFDYPQAYKQFVKTCD	6.01e-38
BnaA06T0416600GG	Motif 4	6	45	40	QHRCGSTLVQTINAPLPLVWSILRRFDYPQAYKQFVKTCD	6.01e-38
BnaA06T0419300ZY	Motif 4	6	45	40	QHRCGSTLVQTINAPLPLVWSILRRFDYPQAYKQFVKTCD	6.01e-38
BnaA06T0426100NO	Motif 4	6	45	40	QHRCGSTLVQTINAPLPLVWSILRRFDYPQAYKQFVKTCD	6.01e-38
BnaA06T0427400ZS	Motif 4	6	45	40	QHRCGSTLVQTINAPLPLVWSILRRFDYPQAYKQFVKTCD	6.01e-38
BnaA06T0456400WE	Motif 4	6	45	40	QHRCGSTLVQTINAPLPLVWSILRRFDYPQAYKQFVKTCD	6.01e-38
BnaA09T0472300TA	Motif 4	7	46	40	EKWQAKVSVTLTKAKPNQIWLLFTDFFNFNKWLQTLTTCH	8.95e-36
BnaA09T0501800NO	Motif 4	7	46	40	EKWQAKVSVTLTKAKPNQIWLLFTDFFNFNKWLQTLTTCH	8.95e-36
BnaA09T0519200ZY	Motif 4	7	46	40	EKWQAKVSVTLTKAKPNQIWLLFTDFFNFNKWLQTLTTCH	8.95e-36
BnaA09T0541500WE	Motif 4	7	46	40	EKWQAKVSVTLTKAKPNQIWLLFTDFFNFNKWLQTLTTCH	8.95e-36
BnaA09T0548800QU	Motif 4	7	46	40	EKWQAKVSVTLTKAKPNQIWLLFTDFFNFNKWLQTLTTCH	8.95e-36
BnaA09T0572200SL	Motif 4	7	46	40	EKWQAKVSVTLTKAKPNQIWLLFTDFFNFNKWLQTLTTCH	8.95e-36
BnaA09T0573100ZS	Motif 4	7	46	40	EKWQAKVSVTLTKAKPNQIWLLFTDFFNFNKWLQTLTTCH	8.95e-36
BnaC08T0380700NO	Motif 4	7	46	40	EKWQAKVSVTLTKSKPNQIWLLFTDFFNFNKWLQTLTTCH	5.23e-35
BnaC08T0361200GG	Motif 4	7	46	40	EKWQAKVSVTLTKSKPDQIWLLFTDFFNFNKWLQTLTTCH	8.65e-35
BnaC08T0372300WE	Motif 4	7	46	40	EKWQAKVSVTLTKSKPDQIWLLFTDFFNFNKWLQTLTTCH	8.65e-35
BnaC08T0375400ZY	Motif 4	7	46	40	EKWQAKVSVTLTKSKPDQIWLLFTDFFNFNKWLQTLTTCH	8.65e-35
BnaC08T0391000SL	Motif 4	7	46	40	EKWQAKVSVTLTKSKPDQIWLLFTDFFNFNKWLQTLTTCH	8.65e-35
BnaC08T0394700TA	Motif 4	7	46	40	EKWQAKVSVTLTKSKPDQIWLLFTDFFNFNKWLQTLTTCH	8.65e-35
BnaC08T0415300QU	Motif 4	7	46	40	EKWQAKVSVTLTKSKPDQIWLLFTDFFNFNKWLQTLTTCH	8.65e-35
BnaC08T0424400ZS	Motif 4	7	46	40	EKWQAKVSVTLTKSKPDQIWLLFTDFFNFNKWLQTLTTCH	8.65e-35
BnaC01T0034300QU	Motif 4	5	44	40	RKRCRSTVVETIEAPLSLVWSILRRFDRPHAYKRFVKSCT	1.29e-34
BnaC01T0046600TA	Motif 4	5	44	40	RKRCRSTVVETIEAPLSLVWSILRRFDRPHAYKRFVKSCT	1.29e-34
BnaC01T0014600NO	Motif 4	5	44	40	RKRCRSTVVETIEAPLSLVWSILRRFDRPQAYKRFVKSCT	1.42e-34
BnaC01T0047800ZY	Motif 4	5	44	40	RKRCRSTVVETIEAPLSLVWSILRRFDRPQAYKRFVKSCT	1.42e-34
BnaC01T0090000WE	Motif 4	5	44	40	RKRCRSTVVETIEAPLSLVWSILRRFDRPQAYKRFVKSCT	1.42e-34
BnaC01T0099200SL	Motif 4	5	44	40	RKRCRSTVVETIEAPLSLVWSILRRFDRPQAYKRFVKSCT	1.42e-34
BnaC01T0107000GG	Motif 4	5	44	40	RKRCRSTVVETIEAPLSLVWSILRRFDRPQAYKRFVKSCT	1.42e-34
BnaC01T0117600ZS	Motif 4	5	44	40	RKRCRSTVVETIEAPLSLVWSILRRFDRPQAYKRFVKSCT	1.42e-34
BnaA01T0016400WE	Motif 4	5	44	40	RKRCRSTVVETIEAPLSLVWSILRRFDRPQAYKRFVKSCT	1.42e-34
BnaA01T0026200TA	Motif 4	5	44	40	RKRCRSTVVETIEAPLSLVWSILRRFDRPQAYKRFVKSCT	1.42e-34
BnaA01T0029100QU	Motif 4	5	44	40	RKRCRSTVVETIEAPLSLVWSILRRFDRPQAYKRFVKSCT	1.42e-34
BnaA01T0064100NO	Motif 4	5	44	40	RKRCRSTVVETIEAPLSLVWSILRRFDRPQAYKRFVKSCT	1.42e-34
BnaA01T0092200GG	Motif 4	5	44	40	RKRCRSTVVETIEAPLSLVWSILRRFDRPQAYKRFVKSCT	1.42e-34
BnaA01T0094200ZY	Motif 4	5	44	40	RKRCRSTVVETIEAPLSLVWSILRRFDRPQAYKRFVKSCT	1.42e-34
BnaA01T0095600SL	Motif 4	5	44	40	RKRCRSTVVETIEAPLSLVWSILRRFDRPQAYKRFVKSCT	1.42e-34
BnaA01T0096400ZS	Motif 4	5	44	40	RKRCRSTVVETIEAPLSLVWSILRRFDRPQAYKRFVKSCT	1.42e-34
BnaA09T0533700GG	Motif 4	7	46	40	EKWQAKVSVTLTKSKPGQIWLLFTDFFNFNKWLQTLTTCH	3.43e-34
BnaC09T0416900SL	Motif 5	38	52	15	MHVPEHVAMHHTHDV	2.85e-15
BnaC09T0529000NO	Motif 5	38	52	15	MHVPEHVAMHHTHDV	2.85e-15
BnaC09T0536700GG	Motif 5	38	52	15	MHVPEHVAMHHTHDV	2.85e-15
BnaC09T0538600ZY	Motif 5	38	52	15	MHVPEHVAMHHTHDV	2.85e-15
BnaC09T0553700QU	Motif 5	0	14	15	MHVPEHVAMHHTHDV	2.85e-15
BnaC09T0564200WE	Motif 5	38	52	15	MHVPEHVAMHHTHDV	2.85e-15
BnaC09T0570200TA	Motif 5	0	14	15	MHVPEHVAMHHTHDV	2.85e-15
BnaC09T0592400ZS	Motif 5	0	14	15	MHVPEHVAMHHTHDV	2.85e-15
BnaA10T0217800NO	Motif 5	38	52	15	MHVPEHVAMHHTHDV	2.85e-15
BnaA10T0237900SL	Motif 5	38	52	15	MHVPEHVAMHHTHDV	2.85e-15
BnaA10T0252700ZY	Motif 5	38	52	15	MHVPEHVAMHHTHDV	2.85e-15
BnaA10T0266900QU	Motif 5	38	52	15	MHVPEHVAMHHTHDV	2.85e-15
BnaA10T0267900TA	Motif 5	38	52	15	MHVPEHVAMHHTHDV	2.85e-15
BnaA10T0269400GG	Motif 5	38	52	15	MHVPEHVAMHHTHDV	2.85e-15
BnaA10T0270000WE	Motif 5	38	52	15	MHVPEHVAMHHTHDV	2.85e-15
BnaA10T0274900ZS	Motif 5	0	14	15	MHVPEHVAMHHTHDV	2.85e-15
BnaA02T0016000QU	Motif 5	32	46	15	MHVPEHVAMHHTHDL	2.85e-15
BnaA02T0016000ZY	Motif 5	32	46	15	MHVPEHVAMHHTHDL	2.85e-15
BnaA02T0016200GG	Motif 5	32	46	15	MHVPEHVAMHHTHDL	2.85e-15
BnaA02T0016700SL	Motif 5	32	46	15	MHVPEHVAMHHTHDL	2.85e-15
BnaA02T0018600NO	Motif 5	32	46	15	MHVPEHVAMHHTHDL	2.85e-15
BnaA02T0019400WE	Motif 5	32	46	15	MHVPEHVAMHHTHDL	2.85e-15
BnaA02T0019500ZS	Motif 5	32	46	15	MHVPEHVAMHHTHDL	2.85e-15
BnaC03T0019200QU	Motif 5	38	52	15	MHVPEHVAMHHTYDV	5.23e-15
BnaA03T0018100TA	Motif 5	38	52	15	MHVPEHVAMHHTYDV	5.23e-15
BnaA03T0019700ZS	Motif 5	38	52	15	MHVPEHVAMHHTYDV	5.23e-15
BnaA03T0020000ZS	Motif 5	38	52	15	MHVPEHVAMHHTYDV	5.23e-15
BnaA03T0020200QU	Motif 5	38	52	15	MHVPEHVAMHHTYDV	5.23e-15
BnaA03T0020500NO	Motif 5	38	52	15	MHVPEHVAMHHTYDV	5.23e-15
BnaA03T0028300WE	Motif 5	38	52	15	MHVPEHVAMHHTYDV	5.23e-15
BnaA03T0040000ZY	Motif 5	38	52	15	MHVPEHVAMHHTYDV	5.23e-15
BnaC04T0063400TA	Motif 5	40	54	15	ADVPEHVEIFHTHVV	1.78e-13
BnaC04T0063700NO	Motif 5	40	54	15	ADVPEHVEIFHTHVV	1.78e-13
BnaC04T0063800QU	Motif 5	40	54	15	ADVPEHVEIFHTHVV	1.78e-13
BnaC04T0064100SL	Motif 5	40	54	15	ADVPEHVEIFHTHVV	1.78e-13
BnaC04T0064600ZS	Motif 5	40	54	15	ADVPEHVEIFHTHVV	1.78e-13
BnaC04T0065100WE	Motif 5	40	54	15	ADVPEHVEIFHTHVV	1.78e-13
BnaC04T0066100ZY	Motif 5	40	54	15	ADVPEHVEIFHTHVV	1.78e-13
BnaC04T0066800GG	Motif 5	40	54	15	ADVPEHVEIFHTHVV	1.78e-13
BnaA05T0048000GG	Motif 5	40	54	15	ADVPEHVEIFHTHVV	1.78e-13
BnaA05T0048000WE	Motif 5	40	54	15	ADVPEHVEIFHTHVV	1.78e-13
BnaA05T0048800TA	Motif 5	40	54	15	ADVPEHVEIFHTHVV	1.78e-13
BnaA05T0051900SL	Motif 5	40	54	15	ADVPEHVEIFHTHVV	1.78e-13
BnaA05T0054700QU	Motif 5	40	54	15	ADVPEHVEIFHTHVV	1.78e-13
BnaA05T0057600ZY	Motif 5	40	54	15	ADVPEHVEIFHTHVV	1.78e-13
BnaA05T0058400ZS	Motif 5	40	54	15	ADVPEHVEIFHTHVV	1.78e-13
BnaA05T0058900ZS	Motif 5	40	54	15	ADVPEHVEIFHTHVV	1.78e-13
BnaC03T0023600ZY	Motif 5	38	52	15	MHVPEHVAMHHSYDV	4.12e-13
BnaC03T0023900GG	Motif 5	38	52	15	MHVPEHVAMHHSYDV	4.12e-13
BnaC03T0024500ZS	Motif 5	38	52	15	MHVPEHVAMHHSYDV	4.12e-13
BnaC09T0329700WE	Motif 5	6	20	15	MEEREYIRRHHKHEL	7.44e-13
BnaC09T0346800TA	Motif 5	6	20	15	MEEREYIRRHHKHEL	7.44e-13
BnaC09T0349800TA	Motif 5	6	20	15	MEEREYIRRHHKHEL	7.44e-13
BnaC09T0175700SL	Motif 5	6	20	15	NQEREYIRRHHKHEL	2.23e-12
BnaC09T0298900ZY	Motif 5	6	20	15	NQEREYIRRHHKHEL	2.23e-12
BnaC09T0299100NO	Motif 5	6	20	15	NQEREYIRRHHKHEL	2.23e-12
BnaC09T0309500GG	Motif 5	6	20	15	NQEREYIRRHHKHEL	2.23e-12
BnaC09T0334800QU	Motif 5	6	20	15	NQEREYIRRHHKHEL	2.23e-12
BnaC09T0352400ZS	Motif 5	6	20	15	NQEREYIRRHHKHEL	2.23e-12
BnaA10T0028500NO	Motif 5	6	20	15	NQEREYIRRHHKHEL	2.23e-12
BnaA10T0078000ZY	Motif 5	6	20	15	NQEREYIRRHHKHEL	2.23e-12
BnaA10T0091900TA	Motif 5	6	20	15	NQEREYIRRHHKHEL	2.23e-12
BnaA10T0093200GG	Motif 5	6	20	15	NQEREYIRRHHKHEL	2.23e-12
BnaA10T0094400WE	Motif 5	6	20	15	NQEREYIRRHHKHEL	2.23e-12
BnaA10T0097000ZS	Motif 5	6	20	15	NQEREYIRRHHKHEL	2.23e-12
BnaC05T0184200NO	Motif 5	10	24	15	LETMQYVRRHHQHNC	7.09e-12
BnaC05T0185200TA	Motif 5	10	24	15	LETMQYVRRHHQHNC	7.09e-12
BnaC05T0190300ZS	Motif 5	10	24	15	LETMQYVRRHHQHNC	7.09e-12
BnaC05T0208600SL	Motif 5	10	24	15	LETMQYVRRHHQHNC	7.09e-12
BnaA10T0005600GG	Motif 5	10	24	15	LETMQYVRRHHQHNC	7.09e-12
BnaA10T0005700QU	Motif 5	10	24	15	LETMQYVRRHHQHNC	7.09e-12
BnaA10T0005700ZS	Motif 5	10	24	15	LETMQYVRRHHQHNC	7.09e-12
BnaA10T0005800TA	Motif 5	10	24	15	LETMQYVRRHHQHNC	7.09e-12
BnaC04T0513500GG	Motif 5	33	47	15	ADVPEHVELSHTHVV	7.09e-12
BnaC04T0516000QU	Motif 5	33	47	15	ADVPEHVELSHTHVV	7.09e-12
BnaC04T0530900NO	Motif 5	33	47	15	ADVPEHVELSHTHVV	7.09e-12
BnaC04T0533700ZY	Motif 5	33	47	15	ADVPEHVELSHTHVV	7.09e-12
BnaC04T0535600TA	Motif 5	33	47	15	ADVPEHVELSHTHVV	7.09e-12
BnaC04T0558400SL	Motif 5	33	47	15	ADVPEHVELSHTHVV	7.09e-12
BnaC04T0559400WE	Motif 5	33	47	15	ADVPEHVELSHTHVV	7.09e-12
BnaC04T0574100ZS	Motif 5	33	47	15	ADVPEHVELSHTHVV	7.09e-12
BnaC05T0147800QU	Motif 5	10	24	15	LETMQYVRRHHQHNC	7.09e-12
BnaC05T0181700ZY	Motif 5	10	24	15	LETMQYVRRHHQHNC	7.09e-12
BnaC05T0183000WE	Motif 5	10	24	15	LETMQYVRRHHQHNC	7.09e-12
BnaC05T0183400GG	Motif 5	10	24	15	LETMQYVRRHHQHNC	7.09e-12
BnaA03T0121600SL	Motif 5	1	15	15	ADVPEHVELSHTHVV	7.09e-12
BnaA03T0153500GG	Motif 5	1	15	15	ADVPEHVELSHTHVV	7.09e-12
BnaA03T0179300TA	Motif 5	41	55	15	ADVPEHVELSHTHVV	7.09e-12
BnaA03T0189500QU	Motif 5	41	55	15	ADVPEHVELSHTHVV	7.09e-12
BnaA03T0198000ZS	Motif 5	1	15	15	ADVPEHVELSHTHVV	7.09e-12
BnaA03T0211700WE	Motif 5	41	55	15	ADVPEHVELSHTHVV	7.09e-12
BnaA03T0219400ZY	Motif 5	1	15	15	ADVPEHVELSHTHVV	7.09e-12
BnaA04T0159400ZY	Motif 5	34	48	15	ADVPEHVELSHTHVV	7.09e-12
BnaA04T0172200SL	Motif 5	34	48	15	ADVPEHVELSHTHVV	7.09e-12
BnaA04T0202100NO	Motif 5	34	48	15	ADVPEHVELSHTHVV	7.09e-12
BnaA04T0209000GG	Motif 5	34	48	15	ADVPEHVELSHTHVV	7.09e-12
BnaA04T0210700TA	Motif 5	34	48	15	ADVPEHVELSHTHVV	7.09e-12
BnaA04T0245500WE	Motif 5	34	48	15	ADVPEHVELSHTHVV	7.09e-12
BnaA04T0250300QU	Motif 5	34	48	15	ADVPEHVELSHTHVV	7.09e-12
BnaA04T0257000ZS	Motif 5	34	48	15	ADVPEHVELSHTHVV	7.09e-12
BnaC03T0038500SL	Motif 5	8	22	15	NQEREYIRRHHKHAL	9.67e-12
BnaC03T0078500ZY	Motif 5	8	22	15	NQEREYIRRHHKHAL	9.67e-12
BnaC03T0080800NO	Motif 5	8	22	15	NQEREYIRRHHKHAL	9.67e-12
BnaC03T0094200WE	Motif 5	8	22	15	NQEREYIRRHHKHAL	9.67e-12
BnaC03T0113500TA	Motif 5	8	22	15	NQEREYIRRHHKHAL	9.67e-12
BnaC03T0151100GG	Motif 5	8	22	15	NQEREYIRRHHKHAL	9.67e-12
BnaC03T0153500ZS	Motif 5	8	22	15	NQEREYIRRHHKHAL	9.67e-12
BnaA03T0057900SL	Motif 5	8	22	15	NQEREYIRRHHKHAL	9.67e-12
BnaA03T0089800GG	Motif 5	8	22	15	NQEREYIRRHHKHAL	9.67e-12
BnaA03T0116900TA	Motif 5	8	22	15	NQEREYIRRHHKHAL	9.67e-12
BnaA03T0132000ZS	Motif 5	8	22	15	NQEREYIRRHHKHAL	9.67e-12
BnaA03T0133800NO	Motif 5	8	22	15	NQEREYIRRHHKHAL	9.67e-12
BnaA03T0147400WE	Motif 5	8	22	15	NQEREYIRRHHKHAL	9.67e-12
BnaA03T0155200ZY	Motif 5	8	22	15	NQEREYIRRHHKHAL	9.67e-12
BnaA03T0196400NO	Motif 5	41	55	15	ADVPEHVKLSHTHVV	1.75e-11
BnaC03T0112900SL	Motif 5	42	56	15	ADVPDHVELSHTHVV	4.04e-11
BnaC03T0156300NO	Motif 5	42	56	15	ADVPDHVELSHTHVV	4.04e-11
BnaC03T0157600ZY	Motif 5	1	15	15	ADVPDHVELSHTHVV	4.04e-11
BnaC03T0158200ZY	Motif 5	42	56	15	ADVPDHVELSHTHVV	4.04e-11
BnaC03T0170900WE	Motif 5	42	56	15	ADVPDHVELSHTHVV	4.04e-11
BnaC03T0190800TA	Motif 5	42	56	15	ADVPDHVELSHTHVV	4.04e-11
BnaC03T0221500QU	Motif 5	42	56	15	ADVPDHVELSHTHVV	4.04e-11
BnaC03T0227300GG	Motif 5	1	15	15	ADVPDHVELSHTHVV	4.04e-11
BnaC03T0227900GG	Motif 5	42	56	15	ADVPDHVELSHTHVV	4.04e-11
BnaC03T0232300ZS	Motif 5	1	15	15	ADVPDHVELSHTHVV	4.04e-11
BnaC03T0232800ZS	Motif 5	42	56	15	ADVPDHVELSHTHVV	4.04e-11
BnaC04T0081400TA	Motif 5	32	46	15	LSRDTTAARFHTHEV	4.62e-11
BnaC04T0081700SL	Motif 5	32	46	15	LSRDTTAARFHTHEV	4.62e-11
BnaC04T0082300NO	Motif 5	32	46	15	LSRDTTAARFHTHEV	4.62e-11
BnaC04T0082900ZS	Motif 5	32	46	15	LSRDTTAARFHTHEV	4.62e-11
BnaC04T0083100QU	Motif 5	32	46	15	LSRDTTAARFHTHEV	4.62e-11
BnaC04T0083800GG	Motif 5	32	46	15	LSRDTTAARFHTHEV	4.62e-11
BnaC04T0084000WE	Motif 5	32	46	15	LSRDTTAARFHTHEV	4.62e-11
BnaC04T0084100ZY	Motif 5	32	46	15	LSRDTTAARFHTHEV	4.62e-11
BnaC05T0005100ZY	Motif 5	10	24	15	LETMQYVRRHHQHSC	4.62e-11
BnaC05T0005300TA	Motif 5	10	24	15	LETMQYVRRHHQHSC	4.62e-11
BnaC05T0005400SL	Motif 5	10	24	15	LETMQYVRRHHQHSC	4.62e-11
BnaC05T0007800ZS	Motif 5	10	24	15	LETMQYVRRHHQHSC	4.62e-11
BnaA05T0061200WE	Motif 5	32	46	15	LSRDTTAARFHTHEV	4.62e-11
BnaA05T0062700TA	Motif 5	32	46	15	LSRDTTAARFHTHEV	4.62e-11
BnaA05T0068500QU	Motif 5	32	46	15	LSRDTTAARFHTHEV	4.62e-11
BnaA10T0066000SL	Motif 5	6	20	15	NQEREYLRRHHKHEL	6e-11
BnaA10T0088800QU	Motif 5	6	20	15	NQEREYLRRHHKHEL	6e-11
BnaA04T0148700ZY	Motif 5	29	43	15	LSRDATAARFHTHEV	6e-11
BnaA04T0162600SL	Motif 5	29	43	15	LSRDATAARFHTHEV	6e-11
BnaA04T0191200NO	Motif 5	29	43	15	LSRDATAARFHTHEV	6e-11
BnaA04T0191300NO	Motif 5	47	61	15	LSRDATAARFHTHEV	6e-11
BnaA04T0197400GG	Motif 5	29	43	15	LSRDATAARFHTHEV	6e-11
BnaA04T0199300TA	Motif 5	29	43	15	LSRDATAARFHTHEV	6e-11
BnaA04T0234000WE	Motif 5	29	43	15	LSRDATAARFHTHEV	6e-11
BnaA04T0238700QU	Motif 5	29	43	15	LSRDATAARFHTHEV	6e-11
BnaA04T0246400ZS	Motif 5	29	43	15	LSRDATAARFHTHEV	6e-11
BnaA03T0198600SL	Motif 5	14	28	15	LVTAQYARLHHRHHC	8.79e-11
BnaA03T0228000GG	Motif 5	14	28	15	LVTAQYARLHHRHHC	8.79e-11
BnaA03T0264400QU	Motif 5	14	28	15	LVTAQYARLHHRHHC	8.79e-11
BnaA03T0271100TA	Motif 5	14	28	15	LVTAQYARLHHRHHC	8.79e-11
BnaA03T0274300NO	Motif 5	14	28	15	LVTAQYARLHHRHHC	8.79e-11
BnaA03T0276800ZS	Motif 5	14	28	15	LVTAQYARLHHRHHC	8.79e-11
BnaA03T0287200WE	Motif 5	14	28	15	LVTAQYARLHHRHHC	8.79e-11
BnaA03T0296200ZY	Motif 5	14	28	15	LVTAQYARLHHRHHC	8.79e-11
BnaC06T0187200WE	Motif 5	10	24	15	SELAQSIAEFHTYHL	9.95e-11
BnaC07T0377900SL	Motif 5	10	24	15	SELAQSIAEFHTYHL	9.95e-11
BnaC07T0392100ZY	Motif 5	10	24	15	SELAQSIAEFHTYHL	9.95e-11
BnaC07T0397300NO	Motif 5	10	24	15	SELAQSIAEFHTYHL	9.95e-11
BnaC07T0397400QU	Motif 5	10	24	15	SELAQSIAEFHTYHL	9.95e-11
BnaC07T0405100GG	Motif 5	10	24	15	SELAQSIAEFHTYHL	9.95e-11
BnaC07T0406800TA	Motif 5	10	24	15	SELAQSIAEFHTYHL	9.95e-11
BnaC07T0418400ZS	Motif 5	10	24	15	SELAQSIAEFHTYHL	9.95e-11
BnaC04T0501100GG	Motif 5	29	43	15	LSCDATAARFHTHEV	9.95e-11
BnaC04T0504100QU	Motif 5	29	43	15	LSCDATAARFHTHEV	9.95e-11
BnaC04T0519000NO	Motif 5	29	43	15	LSCDATAARFHTHEV	9.95e-11
BnaC04T0521600ZY	Motif 5	29	43	15	LSCDATAARFHTHEV	9.95e-11
BnaC04T0523600TA	Motif 5	29	43	15	LSCDATAARFHTHEV	9.95e-11
BnaC04T0546000SL	Motif 5	29	43	15	LSCDATAARFHTHEV	9.95e-11
BnaC04T0547500WE	Motif 5	29	43	15	LSCDATAARFHTHEV	9.95e-11
BnaC04T0561400ZS	Motif 5	29	43	15	LSCDATAARFHTHEV	9.95e-11
BnaA03T0358200SL	Motif 5	10	24	15	SELAQSIAEFHTYHL	9.95e-11
BnaA03T0390100GG	Motif 5	10	24	15	SELAQSIAEFHTYHL	9.95e-11
BnaA03T0426200QU	Motif 5	10	24	15	SELAQSIAEFHTYHL	9.95e-11
BnaA03T0431400TA	Motif 5	10	24	15	SELAQSIAEFHTYHL	9.95e-11
BnaA03T0436900NO	Motif 5	10	24	15	SELAQSIAEFHTYHL	9.95e-11
BnaA03T0443500ZS	Motif 5	10	24	15	SELAQSIAEFHTYHL	9.95e-11
BnaA03T0451000WE	Motif 5	10	24	15	SELAQSIAEFHTYHL	9.95e-11
BnaA03T0453700ZY	Motif 5	10	24	15	SELAQSIAEFHTYHL	9.95e-11
BnaC03T0097300SL	Motif 5	32	46	15	LSRDTTAASFHTHEV	3.57e-10
BnaC03T0140400ZY	Motif 5	32	46	15	LSRDTTAASFHTHEV	3.57e-10
BnaC03T0140700NO	Motif 5	32	46	15	LSRDTTAASFHTHEV	3.57e-10
BnaC03T0153900WE	Motif 5	32	46	15	LSRDTTAASFHTHEV	3.57e-10
BnaC03T0174200TA	Motif 5	32	46	15	LSRDTTAASFHTHEV	3.57e-10
BnaC03T0204600QU	Motif 5	32	46	15	LSRDTTAASFHTHEV	3.57e-10
BnaC03T0210500GG	Motif 5	32	46	15	LSRDTTAASFHTHEV	3.57e-10
BnaC03T0215700ZS	Motif 5	32	46	15	LSRDTTAASFHTHEV	3.57e-10
BnaC07T0214500SL	Motif 5	34	48	15	AELTDSITEFHTYQL	8.3e-10
BnaC07T0229100ZY	Motif 5	34	48	15	AELTDSITEFHTYQL	8.3e-10
BnaC07T0232500QU	Motif 5	34	48	15	AELTDSITEFHTYQL	8.3e-10
BnaC07T0240000GG	Motif 5	34	48	15	AELTDSITEFHTYQL	8.3e-10
BnaC07T0243200TA	Motif 5	34	48	15	AELTDSITEFHTYQL	8.3e-10
BnaC07T0248300WE	Motif 5	34	48	15	AELTDSITEFHTYQL	8.3e-10
BnaC07T0248600NO	Motif 5	34	48	15	AELTDSITEFHTYQL	8.3e-10
BnaC07T0252200ZS	Motif 5	34	48	15	AELTDSITEFHTYQL	8.3e-10
BnaA01T0048100SL	Motif 5	91	105	15	YEVLENNVGFRTYVA	8.3e-10
BnaA01T0048800GG	Motif 5	91	105	15	YEVLENNVGFRTYVA	8.3e-10
BnaA01T0049300ZY	Motif 5	91	105	15	YEVLENNVGFRTYVA	8.3e-10
BnaA01T0049800ZS	Motif 5	91	105	15	YEVLENNVGFRTYVA	8.3e-10
BnaA06T0389800TA	Motif 5	29	43	15	AELTDSITEFHTYQL	8.3e-10
BnaA06T0404000QU	Motif 5	29	43	15	AELTDSITEFHTYQL	8.3e-10
BnaA06T0408100SL	Motif 5	29	43	15	AELTDSITEFHTYQL	8.3e-10
BnaA06T0411200GG	Motif 5	29	43	15	AELTDSITEFHTYQL	8.3e-10
BnaA06T0413800ZY	Motif 5	29	43	15	AELTDSITEFHTYQL	8.3e-10
BnaA06T0421700ZS	Motif 5	29	43	15	AELTDSITEFHTYQL	8.3e-10
BnaA06T0451200WE	Motif 5	29	43	15	AELTDSITEFHTYQL	8.3e-10
BnaA09T0188800TA	Motif 5	34	48	15	AELTDSITEFHTYQL	8.3e-10
BnaA09T0196100QU	Motif 5	34	48	15	AELTDSITEFHTYQL	8.3e-10
BnaA09T0205200GG	Motif 5	34	48	15	AELTDSITEFHTYQL	8.3e-10
BnaA09T0251500SL	Motif 5	34	48	15	AELTDSITEFHTYQL	8.3e-10
BnaA03T0107800SL	Motif 5	32	46	15	LSRDTAAASFHTHEV	1.12e-09
BnaA03T0140200GG	Motif 5	32	46	15	LSRDTAAASFHTHEV	1.12e-09
BnaA03T0166000TA	Motif 5	32	46	15	LSRDTAAASFHTHEV	1.12e-09
BnaA03T0175700QU	Motif 5	32	46	15	LSRDTAAASFHTHEV	1.12e-09
BnaA03T0183300NO	Motif 5	32	46	15	LSRDTAAASFHTHEV	1.12e-09
BnaA03T0183900ZS	Motif 5	32	46	15	LSRDTAAASFHTHEV	1.12e-09
BnaA03T0198400WE	Motif 5	32	46	15	LSRDTAAASFHTHEV	1.12e-09
BnaA03T0205400ZY	Motif 5	32	46	15	LSRDTAAASFHTHEV	1.12e-09
BnaC03T0211800SL	Motif 5	14	28	15	LVTAQYARLHHRQHC	1.36e-09
BnaC03T0253600NO	Motif 5	14	28	15	LVTAQYARLHHRQHC	1.36e-09
BnaC03T0267300WE	Motif 5	14	28	15	LVTAQYARLHHRQHC	1.36e-09
BnaC03T0270000ZY	Motif 5	14	28	15	LVTAQYARLHHRQHC	1.36e-09
BnaC03T0293300TA	Motif 5	14	28	15	LVTAQYARLHHRQHC	1.36e-09
BnaC03T0319600QU	Motif 5	14	28	15	LVTAQYARLHHRQHC	1.36e-09
BnaC03T0327700GG	Motif 5	14	28	15	LVTAQYARLHHRQHC	1.36e-09
BnaC03T0333800ZS	Motif 5	14	28	15	LVTAQYARLHHRQHC	1.36e-09
BnaC05T0005400NO	Motif 5	10	24	15	LETMRYVRRHHQHSC	1.5e-09
BnaC05T0005800GG	Motif 5	10	24	15	LETMRYVRRHHQHSC	1.5e-09
BnaC05T0006800WE	Motif 5	10	24	15	LETMRYVRRHHQHSC	1.5e-09
BnaA01T0121000QU	Motif 5	8	22	15	NVESEYIKMHHMHGE	2.41e-09
BnaC07T0487300NO	Motif 5	90	104	15	YEVLENNVGFRSYVA	4.51e-09
BnaC01T0037300WE	Motif 5	91	105	15	YEVLENNVGFRSYVA	4.51e-09
BnaC01T0046000SL	Motif 5	91	105	15	YEVLENNVGFRSYVA	4.51e-09
BnaC01T0054800GG	Motif 5	91	105	15	YEVLENNVGFRSYVA	4.51e-09
BnaC01T0058600ZS	Motif 5	91	105	15	YEVLENNVGFRSYVA	4.51e-09
BnaC03T0623700SL	Motif 5	91	105	15	YEVLENNVGFRSYVA	4.51e-09
BnaC03T0655000WE	Motif 5	91	105	15	YEVLENNVGFRSYVA	4.51e-09
BnaC03T0661100NO	Motif 5	91	105	15	YEVLENNVGFRSYVA	4.51e-09
BnaC03T0665500ZY	Motif 5	91	105	15	YEVLENNVGFRSYVA	4.51e-09
BnaC03T0709300TA	Motif 5	91	105	15	YEVLENNVGFRSYVA	4.51e-09
BnaC03T0720400QU	Motif 5	91	105	15	YEVLENNVGFRSYVA	4.51e-09
BnaC03T0740600GG	Motif 5	91	105	15	YEVLENNVGFRSYVA	4.51e-09
BnaC03T0757400ZS	Motif 5	91	105	15	YEVLENNVGFRSYVA	4.51e-09
BnaA08T0114600NO	Motif 5	91	105	15	YEVLENNVGFRSYVA	4.51e-09
BnaA08T0126400WE	Motif 5	91	105	15	YEVLENNVGFRSYVA	4.51e-09
BnaA08T0132100TA	Motif 5	91	105	15	YEVLENNVGFRSYVA	4.51e-09
BnaA08T0135200SL	Motif 5	91	105	15	YEVLENNVGFRSYVA	4.51e-09
BnaA08T0137200GG	Motif 5	91	105	15	YEVLENNVGFRSYVA	4.51e-09
BnaA08T0138400ZY	Motif 5	91	105	15	YEVLENNVGFRSYVA	4.51e-09
BnaA08T0139300QU	Motif 5	91	105	15	YEVLENNVGFRSYVA	4.51e-09
BnaA08T0143800ZS	Motif 5	91	105	15	YEVLENNVGFRSYVA	4.51e-09
BnaC01T0116200NO	Motif 5	8	22	15	NVESEYIKMHHAHGE	4.92e-09
BnaC01T0147100TA	Motif 5	8	22	15	NVESEYIKMHHAHGE	4.92e-09
BnaC01T0147700ZY	Motif 5	8	22	15	NVESEYIKMHHAHGE	4.92e-09
BnaC01T0167500WE	Motif 5	8	22	15	NVESEYIKMHHAHGE	4.92e-09
BnaC01T0197700SL	Motif 5	8	22	15	NVESEYIKMHHAHGE	4.92e-09
BnaC01T0204800GG	Motif 5	8	22	15	NVESEYIKMHHAHGE	4.92e-09
BnaC01T0221700ZS	Motif 5	8	22	15	NVESEYIKMHHAHGE	4.92e-09
BnaC01T0316300SL	Motif 5	8	22	15	NVESDYIKMHHMHGE	6.93e-09
BnaA01T0093100WE	Motif 5	8	22	15	NVESDYIKMHHMHGE	6.93e-09
BnaA01T0099400TA	Motif 5	8	22	15	NVESDYIKMHHMHGE	6.93e-09
BnaA01T0141000NO	Motif 5	8	22	15	NVESDYIKMHHMHGE	6.93e-09
BnaA01T0168800GG	Motif 5	8	22	15	NVESDYIKMHHMHGE	6.93e-09
BnaA01T0171500ZY	Motif 5	8	22	15	NVESDYIKMHHMHGE	6.93e-09
BnaA01T0173100ZS	Motif 5	7	21	15	NVESDYIKMHHMHGE	6.93e-09
BnaA10T0077400NO	Motif 5	90	104	15	YEVLENNVGFGSYVA	1.14e-08
BnaA03T0446400SL	Motif 5	90	104	15	YEVLENNVGFGSYVA	1.14e-08
BnaA03T0476900GG	Motif 5	90	104	15	YEVLENNVGFGSYVA	1.14e-08
BnaA03T0515000QU	Motif 5	90	104	15	YEVLENNVGFGSYVA	1.14e-08
BnaA03T0525100TA	Motif 5	90	104	15	YEVLENNVGFGSYVA	1.14e-08
BnaA03T0533900ZS	Motif 5	90	104	15	YEVLENNVGFGSYVA	1.14e-08
BnaA03T0539200WE	Motif 5	90	104	15	YEVLENNVGFGSYVA	1.14e-08
BnaA03T0544400ZY	Motif 5	90	104	15	YEVLENNVGFGSYVA	1.14e-08
BnaA07T0165000ZY	Motif 5	13	27	15	GGAAEFIQIRLNHRH	3.64e-07
BnaA07T0175900QU	Motif 5	13	27	15	GGAAEFIQIRLNHRH	3.64e-07
BnaA07T0202900SL	Motif 5	13	27	15	GGAAEFIQIRLNHRH	3.64e-07
BnaA07T0209700WE	Motif 5	13	27	15	GGAAEFIQIRLNHRH	3.64e-07
BnaA07T0210900TA	Motif 5	13	27	15	GGAAEFIQIRLNHRH	3.64e-07
BnaA07T0211100NO	Motif 5	13	27	15	GGAAEFIQIRLNHRH	3.64e-07
BnaA07T0217100ZS	Motif 5	13	27	15	GGAAEFIQIRLNHRH	3.64e-07
BnaA07T0218800GG	Motif 5	13	27	15	GGAAEFIQIRLNHRH	3.64e-07
BnaA10T0006900WE	Motif 5	12	26	15	TMQCQYVRRHHQHNC	4.39e-07
BnaC06T0202700SL	Motif 5	13	27	15	GGAAEFLQIRLNHRH	1.36e-06
BnaC06T0213500TA	Motif 5	13	27	15	GGAAEFLQIRLNHRH	1.36e-06
BnaC06T0213900NO	Motif 5	13	27	15	GGAAEFLQIRLNHRH	1.36e-06
BnaC06T0214900ZY	Motif 5	13	27	15	GGAAEFLQIRLNHRH	1.36e-06
BnaC06T0216700GG	Motif 5	13	27	15	GGAAEFLQIRLNHRH	1.36e-06
BnaC06T0217200QU	Motif 5	13	27	15	GGAAEFLQIRLNHRH	1.36e-06
BnaC06T0218300NO	Motif 5	13	27	15	GGAAEFLQIRLNHRH	1.36e-06
BnaC06T0231600ZS	Motif 5	13	27	15	GGAAEFLQIRLNHRH	1.36e-06
BnaC06T0257800WE	Motif 5	13	27	15	GGAAEFLQIRLNHRH	1.36e-06
BnaA02T0141100WE	Motif 5	3	17	15	SDGMEMNNLEREYIR	0.000219
BnaA02T0165200ZY	Motif 5	3	17	15	SDGMEMNNLEREYIR	0.000219
BnaA06T0420600NO	Motif 5	6	20	15	IREEEQETLHHQMIP	0.00119
BnaA05T0061200GG	Motif 5	156	170	15	GQVKASINMQMINIT	0.0014
BnaA08T0077200NO	Motif 5	39	53	15	ALAQSIAEFHTYQLG	0.00237
BnaA08T0099800SL	Motif 5	39	53	15	ALAQSIAEFHTYQLG	0.00237
BnaC01T0037300WE	Motif 6	122	162	41	KVCRIEWSFVSDPVDGWKKEDLESYVGFCLKHMANKMEMNL	1.27e-50
BnaC01T0046000SL	Motif 6	122	162	41	KVCRIEWSFVSDPVDGWKKEDLESYVGFCLKHMANKMEMNL	1.27e-50
BnaC01T0054800GG	Motif 6	122	162	41	KVCRIEWSFVSDPVDGWKKEDLESYVGFCLKHMANKMEMNL	1.27e-50
BnaC01T0058600ZS	Motif 6	122	162	41	KVCRIEWSFVSDPVDGWKKEDLESYVGFCLKHMANKMEMNL	1.27e-50
BnaA01T0048100SL	Motif 6	122	162	41	KVCRIEWSFVSDPVDGWKKEDLESYVGFCLKHMANKMEMNL	1.27e-50
BnaA01T0048800GG	Motif 6	122	162	41	KVCRIEWSFVSDPVDGWKKEDLESYVGFCLKHMANKMEMNL	1.27e-50
BnaA01T0049300ZY	Motif 6	122	162	41	KVCRIEWSFVSDPVDGWKKEDLESYVGFCLKHMANKMEMNL	1.27e-50
BnaA01T0049800ZS	Motif 6	122	162	41	KVCRIEWSFVSDPVDGWKKEDLESYVGFCLKHMANKMEMNL	1.27e-50
BnaC03T0623700SL	Motif 6	122	162	41	KVCLLEWSFASDPVDGWKKEDLESFVDFFLKHWASKMEMNL	1.78e-49
BnaC03T0655000WE	Motif 6	122	162	41	KVCLLEWSFASDPVDGWKKEDLESFVDFFLKHWASKMEMNL	1.78e-49
BnaC03T0665500ZY	Motif 6	122	162	41	KVCLLEWSFASDPVDGWKKEDLESFVDFFLKHWASKMEMNL	1.78e-49
BnaC03T0709300TA	Motif 6	122	162	41	KVCLLEWSFASDPVDGWKKEDLESFVDFFLKHWASKMEMNL	1.78e-49
BnaC03T0740600GG	Motif 6	122	162	41	KVCLLEWSFASDPVDGWKKEDLESFVDFFLKHWASKMEMNL	1.78e-49
BnaC03T0757400ZS	Motif 6	122	162	41	KVCLLEWSFASDPVDGWKKEDLESFVDFFLKHWASKMEMNL	1.78e-49
BnaA08T0114600NO	Motif 6	122	162	41	KVCLLEWSFASDPVDGWKKEDLESFVDFFLKHWASKMEMNL	1.78e-49
BnaA08T0126400WE	Motif 6	122	162	41	KVCLLEWSFASDPVDGWKKEDLESFVDFFLKHWASKMEMNL	1.78e-49
BnaA08T0132100TA	Motif 6	122	162	41	KVCLLEWSFASDPVDGWKKEDLESFVDFFLKHWASKMEMNL	1.78e-49
BnaA08T0135200SL	Motif 6	122	162	41	KVCLLEWSFASDPVDGWKKEDLESFVDFFLKHWASKMEMNL	1.78e-49
BnaA08T0137200GG	Motif 6	122	162	41	KVCLLEWSFASDPVDGWKKEDLESFVDFFLKHWASKMEMNL	1.78e-49
BnaA08T0138400ZY	Motif 6	122	162	41	KVCLLEWSFASDPVDGWKKEDLESFVDFFLKHWASKMEMNL	1.78e-49
BnaA08T0139300QU	Motif 6	122	162	41	KVCLLEWSFASDPVDGWKKEDLESFVDFFLKHWASKMEMNL	1.78e-49
BnaA08T0143800ZS	Motif 6	122	162	41	KVCLLEWSFASDPVDGWKKEDLESFVDFFLKHWASKMEMNL	1.78e-49
BnaA10T0077400NO	Motif 6	120	160	41	KICRIEWSFVSDPVDGWTKENLESYVGFCLQHMADKMEMNL	2.06e-47
BnaC03T0661100NO	Motif 6	122	162	41	KVCLLEWSFASDPVDGWKKEDLGSFVDFFLKHWASKMEMNL	2.06e-47
BnaC03T0720400QU	Motif 6	122	162	41	KVCLLEWSFASDPVDGWKKEDLGSFVDFFLKHWASKMEMNL	2.06e-47
BnaA03T0446400SL	Motif 6	120	160	41	KICRIEWSFVSDPVDGWTKENLESYVGFCLQHMADKMEMNL	2.06e-47
BnaA03T0476900GG	Motif 6	120	160	41	KICRIEWSFVSDPVDGWTKENLESYVGFCLQHMADKMEMNL	2.06e-47
BnaA03T0515000QU	Motif 6	120	160	41	KICRIEWSFVSDPVDGWTKENLESYVGFCLQHMADKMEMNL	2.06e-47
BnaA03T0525100TA	Motif 6	120	160	41	KICRIEWSFVSDPVDGWTKENLESYVGFCLQHMADKMEMNL	2.06e-47
BnaA03T0533900ZS	Motif 6	120	160	41	KICRIEWSFVSDPVDGWTKENLESYVGFCLQHMADKMEMNL	2.06e-47
BnaA03T0539200WE	Motif 6	120	160	41	KICRIEWSFVSDPVDGWTKENLESYVGFCLQHMADKMEMNL	2.06e-47
BnaA03T0544400ZY	Motif 6	120	160	41	KICRIEWSFVSDPVDGWTKENLESYVGFCLQHMADKMEMNL	2.06e-47
BnaC08T0391000SL	Motif 6	118	158	41	EGCVIEWGFTVDPVGGWSLDDLVKKYEKALGIIAKNMEEAL	6.24e-42
BnaA09T0472300TA	Motif 6	118	158	41	EGCVIEWGFTVDPVGGWSLDDLVKKYEKALGIIAKNMEEAL	6.24e-42
BnaA09T0501800NO	Motif 6	118	158	41	EGCVIEWGFTVDPVGGWSLDDLVKKYEKALGIIAKNMEEAL	6.24e-42
BnaA09T0519200ZY	Motif 6	118	158	41	EGCVIEWGFTVDPVGGWSLDDLVKKYEKALGIIAKNMEEAL	6.24e-42
BnaA09T0548800QU	Motif 6	118	158	41	EGCVIEWGFTVDPVGGWSLDDLVKKYEKALGIIAKNMEEAL	6.24e-42
BnaA09T0572200SL	Motif 6	118	158	41	EGCVIEWGFTVDPVGGWSLDDLVKKYEKALGIIAKNMEEAL	6.24e-42
BnaA09T0573100ZS	Motif 6	118	158	41	EGCVIEWGFTVDPVGGWSLDDLVKKYEKALGIIAKNMEEAL	6.24e-42
BnaA09T0541500WE	Motif 6	118	158	41	EGCVIEWGFTVDPVGGWSLDDLVKKYEKALGIIANNMEEAL	7.61e-42
BnaC08T0375400ZY	Motif 6	118	158	41	EGCVIEWGFTVDPVGGWSLDDLVKKYEKALEIIAKNMEEAL	1.13e-41
BnaC08T0415300QU	Motif 6	118	158	41	EGCVIEWGFTVDPVGGWSLDDLVKKYEKALEIIAKNMEEAL	1.13e-41
BnaC08T0361200GG	Motif 6	118	158	41	EGCVIEWGFTVDPVGGWSLHDLVKKYEKALEIIAKNMEEAL	2.22e-41
BnaC08T0372300WE	Motif 6	118	158	41	EGCVIEWGFTVDPVGGWSLHDLVKKYEKALEIIAKNMEEAL	2.22e-41
BnaC08T0394700TA	Motif 6	118	158	41	EGCVIEWGFTVDPVGGWSLHDLVKKYEKALEIIAKNMEEAL	2.22e-41
BnaC08T0424400ZS	Motif 6	118	158	41	EGCVIEWGFTVDPVGGWSLHDLVKKYEKALEIIAKNMEEAL	2.22e-41
BnaC08T0380700NO	Motif 6	118	158	41	EGCVIEWGFTVDPVGGWSLDDLVKKYEKALGIISKNMEEAL	1.99e-40
BnaA09T0533700GG	Motif 6	118	158	41	EGCVIEWGFTVDPVGGWSVDDLVKKYELALGIIAKNMEEAL	7.92e-40
BnaC07T0487300NO	Motif 6	120	160	41	KICRIEWSFVSDPVDGWTKENLESYVGFCLQHMADTFDFHD	5.83e-38
BnaC04T0081400TA	Motif 7	1	21	21	LAVHRPSSAVSNGDTVQIPMM	3.03e-21
BnaC04T0081700SL	Motif 7	1	21	21	LAVHRPSSAVSNGDTVQIPMM	3.03e-21
BnaC04T0082300NO	Motif 7	1	21	21	LAVHRPSSAVSNGDTVQIPMM	3.03e-21
BnaC04T0082900ZS	Motif 7	1	21	21	LAVHRPSSAVSNGDTVQIPMM	3.03e-21
BnaC04T0083100QU	Motif 7	1	21	21	LAVHRPSSAVSNGDTVQIPMM	3.03e-21
BnaC04T0083800GG	Motif 7	1	21	21	LAVHRPSSAVSNGDTVQIPMM	3.03e-21
BnaC04T0084000WE	Motif 7	1	21	21	LAVHRPSSAVSNGDTVQIPMM	3.03e-21
BnaC04T0084100ZY	Motif 7	1	21	21	LAVHRPSSAVSNGDTVQIPMM	3.03e-21
BnaA05T0061200GG	Motif 7	1	21	21	LAVHRPSSAVSNGDSVQIPMM	2.34e-20
BnaC04T0501100GG	Motif 7	1	21	21	LAVHRPSSAVSDGDTVQIPTM	2.34e-20
BnaC04T0504100QU	Motif 7	1	21	21	LAVHRPSSAVSDGDTVQIPTM	2.34e-20
BnaC04T0519000NO	Motif 7	1	21	21	LAVHRPSSAVSDGDTVQIPTM	2.34e-20
BnaC04T0521600ZY	Motif 7	1	21	21	LAVHRPSSAVSDGDTVQIPTM	2.34e-20
BnaC04T0523600TA	Motif 7	1	21	21	LAVHRPSSAVSDGDTVQIPTM	2.34e-20
BnaC04T0546000SL	Motif 7	1	21	21	LAVHRPSSAVSDGDTVQIPTM	2.34e-20
BnaC04T0547500WE	Motif 7	1	21	21	LAVHRPSSAVSDGDTVQIPTM	2.34e-20
BnaC04T0561400ZS	Motif 7	1	21	21	LAVHRPSSAVSDGDTVQIPTM	2.34e-20
BnaA04T0148700ZY	Motif 7	1	21	21	LAVHRPSSAVSDGDTVQIPTM	2.34e-20
BnaA04T0162600SL	Motif 7	1	21	21	LAVHRPSSAVSDGDTVQIPTM	2.34e-20
BnaA04T0191200NO	Motif 7	1	21	21	LAVHRPSSAVSDGDTVQIPTM	2.34e-20
BnaA04T0197400GG	Motif 7	1	21	21	LAVHRPSSAVSDGDTVQIPTM	2.34e-20
BnaA04T0199300TA	Motif 7	1	21	21	LAVHRPSSAVSDGDTVQIPTM	2.34e-20
BnaA04T0234000WE	Motif 7	1	21	21	LAVHRPSSAVSDGDTVQIPTM	2.34e-20
BnaA04T0238700QU	Motif 7	1	21	21	LAVHRPSSAVSDGDTVQIPTM	2.34e-20
BnaA04T0246400ZS	Motif 7	1	21	21	LAVHRPSSAVSDGDTVQIPTM	2.34e-20
BnaA05T0061200WE	Motif 7	1	21	21	LAVHRPSSAVSNGDSVQIPMM	2.34e-20
BnaA05T0062700TA	Motif 7	1	21	21	LAVHRPSSAVSNGDSVQIPMM	2.34e-20
BnaA05T0068500QU	Motif 7	1	21	21	LAVHRPSSAVSNGDSVQIPMM	2.34e-20
BnaC03T0097300SL	Motif 7	1	21	21	LAVHRPSSAVTDGDSVQVPMM	9.9e-20
BnaC03T0140400ZY	Motif 7	1	21	21	LAVHRPSSAVTDGDSVQVPMM	9.9e-20
BnaC03T0140700NO	Motif 7	1	21	21	LAVHRPSSAVTDGDSVQVPMM	9.9e-20
BnaC03T0174200TA	Motif 7	1	21	21	LAVHRPSSAVTDGDSVQVPMM	9.9e-20
BnaC03T0204600QU	Motif 7	1	21	21	LAVHRPSSAVTDGDSVQVPMM	9.9e-20
BnaC03T0210500GG	Motif 7	1	21	21	LAVHRPSSAVTDGDSVQVPMM	9.9e-20
BnaC03T0215700ZS	Motif 7	1	21	21	LAVHRPSSAVTDGDSVQVPMM	9.9e-20
BnaA03T0107800SL	Motif 7	1	21	21	LAVHRPSSAVTDGDSVQVPMM	9.9e-20
BnaA03T0140200GG	Motif 7	1	21	21	LAVHRPSSAVTDGDSVQVPMM	9.9e-20
BnaA03T0166000TA	Motif 7	1	21	21	LAVHRPSSAVTDGDSVQVPMM	9.9e-20
BnaA03T0175700QU	Motif 7	1	21	21	LAVHRPSSAVTDGDSVQVPMM	9.9e-20
BnaA03T0183300NO	Motif 7	1	21	21	LAVHRPSSAVTDGDSVQVPMM	9.9e-20
BnaA03T0183900ZS	Motif 7	1	21	21	LAVHRPSSAVTDGDSVQVPMM	9.9e-20
BnaA03T0198400WE	Motif 7	1	21	21	LAVHRPSSAVTDGDSVQVPMM	9.9e-20
BnaA03T0205400ZY	Motif 7	1	21	21	LAVHRPSSAVTDGDSVQVPMM	9.9e-20
BnaC03T0153900WE	Motif 7	1	21	21	LAVHRPSSAVTDGDSVHVPMM	8.78e-19
BnaC04T0513500GG	Motif 7	4	24	21	LQFQRPSTAAESANHHHKQLQ	9.69e-18
BnaC04T0516000QU	Motif 7	4	24	21	LQFQRPSTAAESANHHHKQLQ	9.69e-18
BnaC04T0533700ZY	Motif 7	4	24	21	LQFQRPSTAAESANHHHKQLQ	9.69e-18
BnaC04T0558400SL	Motif 7	4	24	21	LQFQRPSTAAESANHHHKQLQ	9.69e-18
BnaC04T0559400WE	Motif 7	4	24	21	LQFQRPSTAAESANHHHKQLQ	9.69e-18
BnaC04T0574100ZS	Motif 7	4	24	21	LQFQRPSTAAESANHHHKQLQ	9.69e-18
BnaC04T0063400TA	Motif 7	4	24	21	LQFQRSSSAAETSNATVSSYH	1.21e-17
BnaC04T0063700NO	Motif 7	4	24	21	LQFQRSSSAAETSNATVSSYH	1.21e-17
BnaC04T0063800QU	Motif 7	4	24	21	LQFQRSSSAAETSNATVSSYH	1.21e-17
BnaC04T0064100SL	Motif 7	4	24	21	LQFQRSSSAAETSNATVSSYH	1.21e-17
BnaC04T0064600ZS	Motif 7	4	24	21	LQFQRSSSAAETSNATVSSYH	1.21e-17
BnaC04T0065100WE	Motif 7	4	24	21	LQFQRSSSAAETSNATVSSYH	1.21e-17
BnaC04T0066100ZY	Motif 7	4	24	21	LQFQRSSSAAETSNATVSSYH	1.21e-17
BnaC04T0066800GG	Motif 7	4	24	21	LQFQRSSSAAETSNATVSSYH	1.21e-17
BnaA05T0048000GG	Motif 7	4	24	21	LQFQRSSSAAETSNATVSSYH	1.21e-17
BnaA05T0048000WE	Motif 7	4	24	21	LQFQRSSSAAETSNATVSSYH	1.21e-17
BnaA05T0048800TA	Motif 7	4	24	21	LQFQRSSSAAETSNATVSSYH	1.21e-17
BnaA05T0051900SL	Motif 7	4	24	21	LQFQRSSSAAETSNATVSSYH	1.21e-17
BnaA05T0054700QU	Motif 7	4	24	21	LQFQRSSSAAETSNATVSSYH	1.21e-17
BnaA05T0057600ZY	Motif 7	4	24	21	LQFQRSSSAAETSNATVSSYH	1.21e-17
BnaA05T0058400ZS	Motif 7	4	24	21	LQFQRSSSAAETSNATVSSYH	1.21e-17
BnaA05T0058900ZS	Motif 7	4	24	21	LQFQRSSSAAETSNATVSSYH	1.21e-17
BnaA04T0159400ZY	Motif 7	4	24	21	LQFQRPSTAAESANHHHHKQL	3.73e-17
BnaA04T0172200SL	Motif 7	4	24	21	LQFQRPSTAAESANHHHHKQL	3.73e-17
BnaA04T0202100NO	Motif 7	4	24	21	LQFQRPSTAAESANHHHHKQL	3.73e-17
BnaA04T0209000GG	Motif 7	4	24	21	LQFQRPSTAAESANHHHHKQL	3.73e-17
BnaA04T0210700TA	Motif 7	4	24	21	LQFQRPSTAAESANHHHHKQL	3.73e-17
BnaA04T0245500WE	Motif 7	4	24	21	LQFQRPSTAAESANHHHHKQL	3.73e-17
BnaA04T0250300QU	Motif 7	4	24	21	LQFQRPSTAAESANHHHHKQL	3.73e-17
BnaA04T0257000ZS	Motif 7	4	24	21	LQFQRPSTAAESANHHHHKQL	3.73e-17
BnaC03T0019200QU	Motif 7	4	24	21	VQIQHGSDAPNGFHTLQPHDQ	5.43e-17
BnaC03T0023600ZY	Motif 7	4	24	21	VQIQHGSDAPNGFHTLQPHDQ	5.43e-17
BnaC03T0023900GG	Motif 7	4	24	21	VQIQHGSDAPNGFHTLQPHDQ	5.43e-17
BnaC03T0024500ZS	Motif 7	4	24	21	VQIQHGSDAPNGFHTLQPHDQ	5.43e-17
BnaA03T0018100TA	Motif 7	4	24	21	VQIQHGSDAPNGFHTLQPHDQ	5.43e-17
BnaA03T0019700ZS	Motif 7	4	24	21	VQIQHGSDAPNGFHTLQPHDQ	5.43e-17
BnaA03T0020000ZS	Motif 7	4	24	21	VQIQHGSDAPNGFHTLQPHDQ	5.43e-17
BnaA03T0020200QU	Motif 7	4	24	21	VQIQHGSDAPNGFHTLQPHDQ	5.43e-17
BnaA03T0020500NO	Motif 7	4	24	21	VQIQHGSDAPNGFHTLQPHDQ	5.43e-17
BnaA03T0028300WE	Motif 7	4	24	21	VQIQHGSDAPNGFHTLQPHDQ	5.43e-17
BnaA03T0040000ZY	Motif 7	4	24	21	VQIQHGSDAPNGFHTLQPHDQ	5.43e-17
BnaC03T0112900SL	Motif 7	4	24	21	IQFRRYSTAVEAANATVSTYH	7.12e-17
BnaC03T0156300NO	Motif 7	4	24	21	IQFRRYSTAVEAANATVSTYH	7.12e-17
BnaC03T0158200ZY	Motif 7	4	24	21	IQFRRYSTAVEAANATVSTYH	7.12e-17
BnaC03T0170900WE	Motif 7	4	24	21	IQFRRYSTAVEAANATVSTYH	7.12e-17
BnaC03T0190800TA	Motif 7	4	24	21	IQFRRYSTAVEAANATVSTYH	7.12e-17
BnaC03T0221500QU	Motif 7	4	24	21	IQFRRYSTAVEAANATVSTYH	7.12e-17
BnaC03T0227900GG	Motif 7	4	24	21	IQFRRYSTAVEAANATVSTYH	7.12e-17
BnaC03T0232800ZS	Motif 7	4	24	21	IQFRRYSTAVEAANATVSTYH	7.12e-17
BnaC04T0530900NO	Motif 7	4	24	21	LQFQRPSTAAESANLHHKQLQ	9.27e-17
BnaC04T0535600TA	Motif 7	4	24	21	LQFQRPSTAAESANLHHKQLQ	9.27e-17
BnaC09T0416900SL	Motif 7	4	24	21	VQLHHGSDATNGFHTLQTHDQ	1.1e-16
BnaC09T0529000NO	Motif 7	4	24	21	VQLHHGSDATNGFHTLQTHDQ	1.1e-16
BnaC09T0536700GG	Motif 7	4	24	21	VQLHHGSDATNGFHTLQTHDQ	1.1e-16
BnaC09T0538600ZY	Motif 7	4	24	21	VQLHHGSDATNGFHTLQTHDQ	1.1e-16
BnaC09T0564200WE	Motif 7	4	24	21	VQLHHGSDATNGFHTLQTHDQ	1.1e-16
BnaA10T0217800NO	Motif 7	4	24	21	VQLHHGSDATNGFHTLQTHDQ	1.1e-16
BnaA10T0237900SL	Motif 7	4	24	21	VQLHHGSDATNGFHTLQTHDQ	1.1e-16
BnaA10T0252700ZY	Motif 7	4	24	21	VQLHHGSDATNGFHTLQTHDQ	1.1e-16
BnaA10T0266900QU	Motif 7	4	24	21	VQLHHGSDATNGFHTLQTHDQ	1.1e-16
BnaA10T0267900TA	Motif 7	4	24	21	VQLHHGSDATNGFHTLQTHDQ	1.1e-16
BnaA10T0269400GG	Motif 7	4	24	21	VQLHHGSDATNGFHTLQTHDQ	1.1e-16
BnaA10T0270000WE	Motif 7	4	24	21	VQLHHGSDATNGFHTLQTHDQ	1.1e-16
BnaA03T0179300TA	Motif 7	4	24	21	IQFRRYSTTAEAANATVSTYH	6.91e-16
BnaA03T0189500QU	Motif 7	4	24	21	IQFRRYSTTAEAANATVSTYH	6.91e-16
BnaA03T0196400NO	Motif 7	4	24	21	IQFRRYSTTAEAANATVSTYH	6.91e-16
BnaA03T0211700WE	Motif 7	4	24	21	IQFRRYSTTAEAANATVSTYH	6.91e-16
BnaA01T0048100SL	Motif 8	69	89	21	DEETKWAKERLVEIDPIGRCL	6.32e-25
BnaA01T0048800GG	Motif 8	69	89	21	DEETKWAKERLVEIDPIGRCL	6.32e-25
BnaA01T0049300ZY	Motif 8	69	89	21	DEETKWAKERLVEIDPIGRCL	6.32e-25
BnaA01T0049800ZS	Motif 8	69	89	21	DEETKWAKERLVEIDPIGRCL	6.32e-25
BnaC07T0452700WE	Motif 8	68	88	21	DEETKWAKERLVEIDPVGRCL	9.77e-25
BnaC07T0468000SL	Motif 8	68	88	21	DEETKWAKERLVEIDPVGRCL	9.77e-25
BnaC07T0481700ZY	Motif 8	68	88	21	DEETKWAKERLVEIDPVGRCL	9.77e-25
BnaC07T0486200QU	Motif 8	68	88	21	DEETKWAKERLVEIDPVGRCL	9.77e-25
BnaC07T0493400GG	Motif 8	68	88	21	DEETKWAKERLVEIDPVGRCL	9.77e-25
BnaC07T0496000TA	Motif 8	68	88	21	DEETKWAKERLVEIDPVGRCL	9.77e-25
BnaC07T0510900ZS	Motif 8	68	88	21	DEETKWAKERLVEIDPVGRCL	9.77e-25
BnaA03T0476900GG	Motif 8	68	88	21	DEETKWAKERLVEIDPVGRCL	9.77e-25
BnaA03T0525100TA	Motif 8	68	88	21	DEETKWAKERLVEIDPVGRCL	9.77e-25
BnaA08T0114600NO	Motif 8	69	89	21	DEETKWARERLVKIDPVERCL	9.77e-25
BnaA08T0126400WE	Motif 8	69	89	21	DEETKWARERLVKIDPVERCL	9.77e-25
BnaA08T0132100TA	Motif 8	69	89	21	DEETKWARERLVKIDPVERCL	9.77e-25
BnaA08T0135200SL	Motif 8	69	89	21	DEETKWARERLVKIDPVERCL	9.77e-25
BnaA08T0137200GG	Motif 8	69	89	21	DEETKWARERLVKIDPVERCL	9.77e-25
BnaA08T0138400ZY	Motif 8	69	89	21	DEETKWARERLVKIDPVERCL	9.77e-25
BnaA08T0139300QU	Motif 8	69	89	21	DEETKWARERLVKIDPVERCL	9.77e-25
BnaA08T0143800ZS	Motif 8	69	89	21	DEETKWARERLVKIDPVERCL	9.77e-25
BnaC03T0623700SL	Motif 8	69	89	21	EEETKWARERLVKIDPVERCL	1.48e-24
BnaC03T0655000WE	Motif 8	69	89	21	EEETKWARERLVKIDPVERCL	1.48e-24
BnaC03T0661100NO	Motif 8	69	89	21	EEETKWARERLVKIDPVERCL	1.48e-24
BnaC03T0665500ZY	Motif 8	69	89	21	EEETKWARERLVKIDPVERCL	1.48e-24
BnaC03T0709300TA	Motif 8	69	89	21	EEETKWARERLVKIDPVERCL	1.48e-24
BnaC03T0720400QU	Motif 8	69	89	21	EEETKWARERLVKIDPVERCL	1.48e-24
BnaC03T0740600GG	Motif 8	69	89	21	EEETKWARERLVKIDPVERCL	1.48e-24
BnaC03T0757400ZS	Motif 8	69	89	21	EEETKWARERLVKIDPVERCL	1.48e-24
BnaA10T0077400NO	Motif 8	68	88	21	DEEIKWAKERLVEIDPVGRCL	1.37e-22
BnaA03T0446400SL	Motif 8	68	88	21	DEEIKWAKERLVEIDPVGRCL	1.37e-22
BnaA03T0515000QU	Motif 8	68	88	21	DEEIKWAKERLVEIDPVGRCL	1.37e-22
BnaA03T0533900ZS	Motif 8	68	88	21	DEEIKWAKERLVEIDPVGRCL	1.37e-22
BnaA03T0539200WE	Motif 8	68	88	21	DEEIKWAKERLVEIDPVGRCL	1.37e-22
BnaA03T0544400ZY	Motif 8	68	88	21	DEEIKWAKERLVEIDPVGRCL	1.37e-22
BnaC07T0487300NO	Motif 8	68	88	21	DEETKWVKERLVEIDPVGRCL	3.39e-21
BnaC01T0037300WE	Motif 8	69	89	21	DDETKWAKERLVEFDPIGRCL	4.92e-21
BnaC01T0046000SL	Motif 8	69	89	21	DDETKWAKERLVEFDPIGRCL	4.92e-21
BnaC01T0054800GG	Motif 8	69	89	21	DDETKWAKERLVEFDPIGRCL	4.92e-21
BnaC01T0058600ZS	Motif 8	69	89	21	DDETKWAKERLVEFDPIGRCL	4.92e-21
BnaC08T0361200GG	Motif 8	72	92	21	EPTVGWSREKLVAVDPVERVM	9.55e-18
BnaC08T0372300WE	Motif 8	72	92	21	EPTVGWSREKLVAVDPVERVM	9.55e-18
BnaC08T0375400ZY	Motif 8	72	92	21	EPTVGWSREKLVAVDPVERVM	9.55e-18
BnaC08T0380700NO	Motif 8	72	92	21	EPTVGWSREKLVAVDPVERVM	9.55e-18
BnaC08T0391000SL	Motif 8	72	92	21	EPTVGWSREKLVAVDPVERVM	9.55e-18
BnaC08T0394700TA	Motif 8	72	92	21	EPTVGWSREKLVAVDPVERVM	9.55e-18
BnaC08T0415300QU	Motif 8	72	92	21	EPTVGWSREKLVAVDPVERVM	9.55e-18
BnaC08T0424400ZS	Motif 8	72	92	21	EPTVGWSREKLVAVDPVERVM	9.55e-18
BnaA09T0472300TA	Motif 8	72	92	21	EPTVGWSREKLVAVDPVERVM	9.55e-18
BnaA09T0501800NO	Motif 8	72	92	21	EPTVGWSREKLVAVDPVERVM	9.55e-18
BnaA09T0519200ZY	Motif 8	72	92	21	EPTVGWSREKLVAVDPVERVM	9.55e-18
BnaA09T0533700GG	Motif 8	72	92	21	EPTVGWSREKLVAVDPVERVM	9.55e-18
BnaA09T0541500WE	Motif 8	72	92	21	EPTVGWSREKLVAVDPVERVM	9.55e-18
BnaA09T0548800QU	Motif 8	72	92	21	EPTVGWSREKLVAVDPVERVM	9.55e-18
BnaA09T0572200SL	Motif 8	72	92	21	EPTVGWSREKLVAVDPVERVM	9.55e-18
BnaA09T0573100ZS	Motif 8	72	92	21	EPTVGWSREKLVAVDPVERVM	9.55e-18
BnaA02T0165600TA	Motif 8	18	38	21	ITPYGLTKDEFSTLDPIIRTH	4.19e-16
BnaA02T0199600QU	Motif 8	18	38	21	ITPYGLTKDEFSTLDPIIRTH	4.19e-16
BnaA02T0204100ZS	Motif 8	18	38	21	ITPYGLTKDEFSTLDPIIRTH	4.19e-16
BnaA02T0224200ZY	Motif 8	18	38	21	ITPYGLTKDEFSTLDPIIRTH	4.19e-16
BnaC02T0222300NO	Motif 8	18	38	21	TTPYGLTKDEFSTLDPIIRTH	5.05e-16
BnaC02T0097000ZY	Motif 8	18	38	21	TTPYGLTKDEFSTLDPIIRTY	6.07e-16
BnaC02T0180900SL	Motif 8	18	38	21	TTPYGLTKDEFSTLDPIIRTY	6.07e-16
BnaC02T0189500TA	Motif 8	18	38	21	TTPYGLTKDEFSTLDPIIRTY	6.07e-16
BnaC02T0221100QU	Motif 8	18	38	21	TTPYGLTKDEFSTLDPIIRTY	6.07e-16
BnaC02T0238100GG	Motif 8	18	38	21	TTPYGLTKDEFSTLDPIIRTY	6.07e-16
BnaC02T0260300WE	Motif 8	18	38	21	TTPYGLTKDEFSTLDPIIRTY	6.07e-16
BnaC02T0271200ZS	Motif 8	18	38	21	TTPYGLTKDEFSTLDPIIRTY	6.07e-16
BnaA02T0194900GG	Motif 8	18	38	21	ITPYALTKDEFSTLDPIIRTH	1.78e-15
BnaA02T0201200WE	Motif 8	18	38	21	ITPYALTKDEFSTLDPIIRTH	1.78e-15
BnaA02T0201400NO	Motif 8	18	38	21	ITPYALTKDEFSTLDPIIRTH	1.78e-15
BnaA02T0203400SL	Motif 8	18	38	21	ITPYALTKDEFSTLDPIIRTH	1.78e-15
BnaC07T0214500SL	Motif 8	10	30	21	EQETHTTTTLHHQMIPSELTH	1.84e-14
BnaC07T0229100ZY	Motif 8	10	30	21	EQETHTTTTLHHQMIPSELTH	1.84e-14
BnaC07T0232500QU	Motif 8	10	30	21	EQETHTTTTLHHQMIPSELTH	1.84e-14
BnaC07T0240000GG	Motif 8	10	30	21	EQETHTTTTLHHQMIPSELTH	1.84e-14
BnaC07T0243200TA	Motif 8	10	30	21	EQETHTTTTLHHQMIPSELTH	1.84e-14
BnaC07T0248300WE	Motif 8	10	30	21	EQETHTTTTLHHQMIPSELTH	1.84e-14
BnaC07T0248600NO	Motif 8	10	30	21	EQETHTTTTLHHQMIPSELTH	1.84e-14
BnaC07T0252200ZS	Motif 8	10	30	21	EQETHTTTTLHHQMIPSELTH	1.84e-14
BnaA09T0188800TA	Motif 8	10	30	21	EEATQTASTLHHQMIPSELTQ	1.26e-13
BnaA09T0196100QU	Motif 8	10	30	21	EEATQTASTLHHQMIPSELTQ	1.26e-13
BnaA09T0205200GG	Motif 8	10	30	21	EEATQTASTLHHQMIPSELTQ	1.26e-13
BnaA09T0251500SL	Motif 8	10	30	21	EEATQTASTLHHQMIPSELTQ	1.26e-13
BnaA08T0077200NO	Motif 8	6	26	21	VILLLHVSHRLICINTQERTI	3.57e-08
BnaA08T0099800SL	Motif 8	6	26	21	VILLLHVSHRLICINTQERTI	3.57e-08
BnaA05T0061200GG	Motif 8	33	53	21	SRDTTAARFHTHEVGPNQCCS	2.14e-07
BnaC03T0623700SL	Motif 9	47	67	21	RVEGTDGQPGLVRYCTSTKTK	7.35e-25
BnaC03T0655000WE	Motif 9	47	67	21	RVEGTDGQPGLVRYCTSTKTK	7.35e-25
BnaC03T0661100NO	Motif 9	47	67	21	RVEGTDGQPGLVRYCTSTKTK	7.35e-25
BnaC03T0665500ZY	Motif 9	47	67	21	RVEGTDGQPGLVRYCTSTKTK	7.35e-25
BnaC03T0709300TA	Motif 9	47	67	21	RVEGTDGQPGLVRYCTSTKTK	7.35e-25
BnaC03T0720400QU	Motif 9	47	67	21	RVEGTDGQPGLVRYCTSTKTK	7.35e-25
BnaC03T0740600GG	Motif 9	47	67	21	RVEGTDGQPGLVRYCTSTKTK	7.35e-25
BnaC03T0757400ZS	Motif 9	47	67	21	RVEGTDGQPGLVRYCTSTKTK	7.35e-25
BnaA08T0114600NO	Motif 9	47	67	21	RVEGTDGQPGLVRYCTSTKTK	7.35e-25
BnaA08T0126400WE	Motif 9	47	67	21	RVEGTDGQPGLVRYCTSTKTK	7.35e-25
BnaA08T0132100TA	Motif 9	47	67	21	RVEGTDGQPGLVRYCTSTKTK	7.35e-25
BnaA08T0135200SL	Motif 9	47	67	21	RVEGTDGQPGLVRYCTSTKTK	7.35e-25
BnaA08T0137200GG	Motif 9	47	67	21	RVEGTDGQPGLVRYCTSTKTK	7.35e-25
BnaA08T0138400ZY	Motif 9	47	67	21	RVEGTDGQPGLVRYCTSTKTK	7.35e-25
BnaA08T0139300QU	Motif 9	47	67	21	RVEGTDGQPGLVRYCTSTKTK	7.35e-25
BnaA08T0143800ZS	Motif 9	47	67	21	RVEGTDGQPGLVRYCTSTKTK	7.35e-25
BnaA10T0077400NO	Motif 9	47	67	21	RVEGTDGQVGLVRYCASNKIK	1.55e-24
BnaA03T0446400SL	Motif 9	47	67	21	RVEGTDGQVGLVRYCASNKIK	1.55e-24
BnaA03T0476900GG	Motif 9	47	67	21	RVEGTDGQVGLVRYCASNKIK	1.55e-24
BnaA03T0515000QU	Motif 9	47	67	21	RVEGTDGQVGLVRYCASNKIK	1.55e-24
BnaA03T0525100TA	Motif 9	47	67	21	RVEGTDGQVGLVRYCASNKIK	1.55e-24
BnaA03T0533900ZS	Motif 9	47	67	21	RVEGTDGQVGLVRYCASNKIK	1.55e-24
BnaA03T0539200WE	Motif 9	47	67	21	RVEGTDGQVGLVRYCASNKIK	1.55e-24
BnaA03T0544400ZY	Motif 9	47	67	21	RVEGTDGQVGLVRYCASNKIK	1.55e-24
BnaC01T0037300WE	Motif 9	47	67	21	RVEGTDGQTGLVRYCASTATK	8.86e-24
BnaC01T0046000SL	Motif 9	47	67	21	RVEGTDGQTGLVRYCASTATK	8.86e-24
BnaC01T0054800GG	Motif 9	47	67	21	RVEGTDGQTGLVRYCASTATK	8.86e-24
BnaC01T0058600ZS	Motif 9	47	67	21	RVEGTDGQTGLVRYCASTATK	8.86e-24
BnaA01T0048100SL	Motif 9	47	67	21	RVEGTDGQTGLVRYCASTATK	8.86e-24
BnaA01T0048800GG	Motif 9	47	67	21	RVEGTDGQTGLVRYCASTATK	8.86e-24
BnaA01T0049300ZY	Motif 9	47	67	21	RVEGTDGQTGLVRYCASTATK	8.86e-24
BnaA01T0049800ZS	Motif 9	47	67	21	RVEGTDGQTGLVRYCASTATK	8.86e-24
BnaC07T0452700WE	Motif 9	47	67	21	RVEGTDGQTSLVRYCASNKIK	1.52e-23
BnaC07T0468000SL	Motif 9	47	67	21	RVEGTDGQTSLVRYCASNKIK	1.52e-23
BnaC07T0481700ZY	Motif 9	47	67	21	RVEGTDGQTSLVRYCASNKIK	1.52e-23
BnaC07T0486200QU	Motif 9	47	67	21	RVEGTDGQTSLVRYCASNKIK	1.52e-23
BnaC07T0493400GG	Motif 9	47	67	21	RVEGTDGQTSLVRYCASNKIK	1.52e-23
BnaC07T0496000TA	Motif 9	47	67	21	RVEGTDGQTSLVRYCASNKIK	1.52e-23
BnaC07T0510900ZS	Motif 9	47	67	21	RVEGTDGQTSLVRYCASNKIK	1.52e-23
BnaC07T0487300NO	Motif 9	47	67	21	RVEGTDGQTGLVRYCASNKII	8.27e-23
BnaA09T0541500WE	Motif 9	47	67	21	GVHGINGELGCVRFCSGSSIR	1.61e-20
BnaA09T0572200SL	Motif 9	47	67	21	GVHGINGELGCVRFCSGSSIR	1.61e-20
BnaC08T0361200GG	Motif 9	47	67	21	GVHGINGELGCIRFCSGSSIR	1.94e-20
BnaC08T0372300WE	Motif 9	47	67	21	GVHGINGELGCIRFCSGSSIR	1.94e-20
BnaC08T0375400ZY	Motif 9	47	67	21	GVHGINGELGCIRFCSGSSIR	1.94e-20
BnaC08T0380700NO	Motif 9	47	67	21	GVHGINGELGCIRFCSGSSIR	1.94e-20
BnaC08T0391000SL	Motif 9	47	67	21	GVHGINGELGCIRFCSGSSIR	1.94e-20
BnaC08T0394700TA	Motif 9	47	67	21	GVHGINGELGCIRFCSGSSIR	1.94e-20
BnaC08T0415300QU	Motif 9	47	67	21	GVHGINGELGCIRFCSGSSIR	1.94e-20
BnaC08T0424400ZS	Motif 9	47	67	21	GVHGINGELGCIRFCSGSSIR	1.94e-20
BnaA09T0472300TA	Motif 9	47	67	21	GVHGINGELGCIRFCSGSSIR	1.94e-20
BnaA09T0501800NO	Motif 9	47	67	21	GVHGINGELGCIRFCSGSSIR	1.94e-20
BnaA09T0519200ZY	Motif 9	47	67	21	GVHGINGELGCIRFCSGSSIR	1.94e-20
BnaA09T0533700GG	Motif 9	47	67	21	GVHGINGELGCIRFCSGSSIR	1.94e-20
BnaA09T0548800QU	Motif 9	47	67	21	GVHGINGELGCIRFCSGSSIR	1.94e-20
BnaA09T0573100ZS	Motif 9	47	67	21	GVHGINGELGCIRFCSGSSIR	1.94e-20
BnaC03T0097300SL	Motif 10	90	97	8	GGDGGNVG	2.2e-09
BnaC03T0140400ZY	Motif 10	90	97	8	GGDGGNVG	2.2e-09
BnaC03T0140700NO	Motif 10	90	97	8	GGDGGNVG	2.2e-09
BnaC03T0153900WE	Motif 10	90	97	8	GGDGGNVG	2.2e-09
BnaC03T0174200TA	Motif 10	90	97	8	GGDGGNVG	2.2e-09
BnaC03T0204600QU	Motif 10	90	97	8	GGDGGNVG	2.2e-09
BnaC03T0210500GG	Motif 10	90	97	8	GGDGGNVG	2.2e-09
BnaC03T0215700ZS	Motif 10	90	97	8	GGDGGNVG	2.2e-09
BnaC04T0081400TA	Motif 10	90	97	8	GGDGGNVG	2.2e-09
BnaC04T0081700SL	Motif 10	90	97	8	GGDGGNVG	2.2e-09
BnaC04T0082300NO	Motif 10	90	97	8	GGDGGNVG	2.2e-09
BnaC04T0082900ZS	Motif 10	90	97	8	GGDGGNVG	2.2e-09
BnaC04T0083100QU	Motif 10	90	97	8	GGDGGNVG	2.2e-09
BnaC04T0083800GG	Motif 10	90	97	8	GGDGGNVG	2.2e-09
BnaC04T0084000WE	Motif 10	90	97	8	GGDGGNVG	2.2e-09
BnaC04T0084100ZY	Motif 10	90	97	8	GGDGGNVG	2.2e-09
BnaA03T0107800SL	Motif 10	90	97	8	GGDGGNVG	2.2e-09
BnaA03T0140200GG	Motif 10	90	97	8	GGDGGNVG	2.2e-09
BnaA03T0166000TA	Motif 10	90	97	8	GGDGGNVG	2.2e-09
BnaA03T0175700QU	Motif 10	90	97	8	GGDGGNVG	2.2e-09
BnaA03T0183300NO	Motif 10	90	97	8	GGDGGNVG	2.2e-09
BnaA03T0183900ZS	Motif 10	90	97	8	GGDGGNVG	2.2e-09
BnaA03T0198400WE	Motif 10	90	97	8	GGDGGNVG	2.2e-09
BnaA03T0205400ZY	Motif 10	90	97	8	GGDGGNVG	2.2e-09
BnaA05T0061200WE	Motif 10	90	97	8	GGDGGNVG	2.2e-09
BnaA05T0062700TA	Motif 10	90	97	8	GGDGGNVG	2.2e-09
BnaA05T0068500QU	Motif 10	90	97	8	GGDGGNVG	2.2e-09
BnaC04T0501100GG	Motif 10	87	94	8	DGDGGNVG	5.77e-09
BnaC04T0504100QU	Motif 10	87	94	8	DGDGGNVG	5.77e-09
BnaC04T0519000NO	Motif 10	87	94	8	DGDGGNVG	5.77e-09
BnaC04T0521600ZY	Motif 10	87	94	8	DGDGGNVG	5.77e-09
BnaC04T0523600TA	Motif 10	87	94	8	DGDGGNVG	5.77e-09
BnaC04T0546000SL	Motif 10	87	94	8	DGDGGNVG	5.77e-09
BnaC04T0547500WE	Motif 10	87	94	8	DGDGGNVG	5.77e-09
BnaC04T0561400ZS	Motif 10	87	94	8	DGDGGNVG	5.77e-09
BnaA04T0148700ZY	Motif 10	87	94	8	DGDGGNVG	5.77e-09
BnaA04T0162600SL	Motif 10	87	94	8	DGDGGNVG	5.77e-09
BnaA04T0191200NO	Motif 10	87	94	8	DGDGGNVG	5.77e-09
BnaA04T0191300NO	Motif 10	105	112	8	DGDGGNVG	5.77e-09
BnaA04T0197400GG	Motif 10	87	94	8	DGDGGNVG	5.77e-09
BnaA04T0199300TA	Motif 10	87	94	8	DGDGGNVG	5.77e-09
BnaA04T0234000WE	Motif 10	87	94	8	DGDGGNVG	5.77e-09
BnaA04T0238700QU	Motif 10	87	94	8	DGDGGNVG	5.77e-09
BnaA04T0246400ZS	Motif 10	87	94	8	DGDGGNVG	5.77e-09
BnaC09T0416900SL	Motif 10	96	103	8	QGDGLHAG	1.52e-08
BnaC09T0529000NO	Motif 10	96	103	8	QGDGLHAG	1.52e-08
BnaC09T0536700GG	Motif 10	96	103	8	QGDGLHAG	1.52e-08
BnaC09T0538600ZY	Motif 10	96	103	8	QGDGLHAG	1.52e-08
BnaC09T0553700QU	Motif 10	58	65	8	QGDGLHAG	1.52e-08
BnaC09T0564200WE	Motif 10	96	103	8	QGDGLHAG	1.52e-08
BnaC09T0570200TA	Motif 10	58	65	8	QGDGLHAG	1.52e-08
BnaC09T0592400ZS	Motif 10	58	65	8	QGDGLHAG	1.52e-08
BnaA10T0217800NO	Motif 10	96	103	8	QGDGLHAG	1.52e-08
BnaA10T0237900SL	Motif 10	96	103	8	QGDGLHAG	1.52e-08
BnaA10T0252700ZY	Motif 10	96	103	8	QGDGLHAG	1.52e-08
BnaA10T0266900QU	Motif 10	96	103	8	QGDGLHAG	1.52e-08
BnaA10T0267900TA	Motif 10	96	103	8	QGDGLHAG	1.52e-08
BnaA10T0269400GG	Motif 10	96	103	8	QGDGLHAG	1.52e-08
BnaA10T0270000WE	Motif 10	96	103	8	QGDGLHAG	1.52e-08
BnaA10T0274900ZS	Motif 10	58	65	8	QGDGLHAG	1.52e-08
BnaC03T0019200QU	Motif 10	96	103	8	QGDGLHAG	1.52e-08
BnaC03T0023600ZY	Motif 10	96	103	8	QGDGLHAG	1.52e-08
BnaC03T0023900GG	Motif 10	96	103	8	QGDGLHAG	1.52e-08
BnaC03T0024500ZS	Motif 10	96	103	8	QGDGLHAG	1.52e-08
BnaA02T0016000QU	Motif 10	90	97	8	QGDGLHAG	1.52e-08
BnaA02T0018600NO	Motif 10	90	97	8	QGDGLHAG	1.52e-08
BnaA02T0019400WE	Motif 10	90	97	8	QGDGLHAG	1.52e-08
BnaA03T0018100TA	Motif 10	96	103	8	QGDGLHAG	1.52e-08
BnaA03T0019700ZS	Motif 10	96	103	8	QGDGLHAG	1.52e-08
BnaA03T0020000ZS	Motif 10	96	103	8	QGDGLHAG	1.52e-08
BnaA03T0020200QU	Motif 10	96	103	8	QGDGLHAG	1.52e-08
BnaA03T0020500NO	Motif 10	96	103	8	QGDGLHAG	1.52e-08
BnaA03T0028300WE	Motif 10	96	103	8	QGDGLHAG	1.52e-08
BnaA03T0040000ZY	Motif 10	96	103	8	QGDGLHAG	1.52e-08
BnaC04T0513500GG	Motif 10	91	98	8	AGDGREVG	2.52e-08
BnaC04T0516000QU	Motif 10	91	98	8	AGDGREVG	2.52e-08
BnaC04T0530900NO	Motif 10	91	98	8	AGDGREVG	2.52e-08
BnaC04T0533700ZY	Motif 10	91	98	8	AGDGREVG	2.52e-08
BnaC04T0535600TA	Motif 10	91	98	8	AGDGREVG	2.52e-08
BnaC04T0558400SL	Motif 10	91	98	8	AGDGREVG	2.52e-08
BnaC04T0559400WE	Motif 10	91	98	8	AGDGREVG	2.52e-08
BnaC04T0574100ZS	Motif 10	91	98	8	AGDGREVG	2.52e-08
BnaA04T0159400ZY	Motif 10	92	99	8	AGDGREVG	2.52e-08
BnaA04T0172200SL	Motif 10	92	99	8	AGDGREVG	2.52e-08
BnaA04T0202100NO	Motif 10	92	99	8	AGDGREVG	2.52e-08
BnaA04T0209000GG	Motif 10	92	99	8	AGDGREVG	2.52e-08
BnaA04T0210700TA	Motif 10	92	99	8	AGDGREVG	2.52e-08
BnaA04T0245500WE	Motif 10	92	99	8	AGDGREVG	2.52e-08
BnaA04T0250300QU	Motif 10	92	99	8	AGDGREVG	2.52e-08
BnaA04T0257000ZS	Motif 10	92	99	8	AGDGREVG	2.52e-08
BnaC03T0112900SL	Motif 10	100	107	8	VGDGREAG	3.07e-08
BnaC03T0156300NO	Motif 10	100	107	8	VGDGREAG	3.07e-08
BnaC03T0157600ZY	Motif 10	59	66	8	VGDGREAG	3.07e-08
BnaC03T0158200ZY	Motif 10	100	107	8	VGDGREAG	3.07e-08
BnaC03T0170900WE	Motif 10	100	107	8	VGDGREAG	3.07e-08
BnaC03T0190800TA	Motif 10	100	107	8	VGDGREAG	3.07e-08
BnaC03T0221500QU	Motif 10	100	107	8	VGDGREAG	3.07e-08
BnaC03T0227300GG	Motif 10	59	66	8	VGDGREAG	3.07e-08
BnaC03T0227900GG	Motif 10	100	107	8	VGDGREAG	3.07e-08
BnaC03T0232300ZS	Motif 10	59	66	8	VGDGREAG	3.07e-08
BnaC03T0232800ZS	Motif 10	100	107	8	VGDGREAG	3.07e-08
BnaA03T0121600SL	Motif 10	59	66	8	VGDGREAG	3.07e-08
BnaA03T0153500GG	Motif 10	59	66	8	VGDGREAG	3.07e-08
BnaA03T0179300TA	Motif 10	99	106	8	VGDGREAG	3.07e-08
BnaA03T0189500QU	Motif 10	99	106	8	VGDGREAG	3.07e-08
BnaA03T0196400NO	Motif 10	99	106	8	VGDGREAG	3.07e-08
BnaA03T0198000ZS	Motif 10	59	66	8	VGDGREAG	3.07e-08
BnaA03T0211700WE	Motif 10	99	106	8	VGDGREAG	3.07e-08
BnaA03T0219400ZY	Motif 10	59	66	8	VGDGREAG	3.07e-08
BnaA02T0016000ZY	Motif 10	90	97	8	QGDGLHVG	4.39e-08
BnaA02T0016200GG	Motif 10	90	97	8	QGDGLHVG	4.39e-08
BnaA02T0016700SL	Motif 10	90	97	8	QGDGLHVG	4.39e-08
BnaA02T0019500ZS	Motif 10	90	97	8	QGDGLHVG	4.39e-08
BnaC07T0207300SL	Motif 10	48	55	8	SGDGGEGS	5.73e-08
BnaC07T0222400ZY	Motif 10	48	55	8	SGDGGEGS	5.73e-08
BnaC07T0225600QU	Motif 10	48	55	8	SGDGGEGS	5.73e-08
BnaC07T0232900GG	Motif 10	48	55	8	SGDGGEGS	5.73e-08
BnaC07T0235800TA	Motif 10	48	55	8	SGDGGEGS	5.73e-08
BnaC07T0240100NO	Motif 10	48	55	8	SGDGGEGS	5.73e-08
BnaC07T0241600WE	Motif 10	48	55	8	SGDGGEGS	5.73e-08
BnaC07T0244900ZS	Motif 10	48	55	8	SGDGGEGS	5.73e-08
BnaC01T0014600NO	Motif 10	50	57	8	DGDGGEGS	5.73e-08
BnaC01T0047800ZY	Motif 10	50	57	8	DGDGGEGS	5.73e-08
BnaC01T0090000WE	Motif 10	50	57	8	DGDGGEGS	5.73e-08
BnaC01T0099200SL	Motif 10	50	57	8	DGDGGEGS	5.73e-08
BnaC01T0107000GG	Motif 10	50	57	8	DGDGGEGS	5.73e-08
BnaC01T0117600ZS	Motif 10	50	57	8	DGDGGEGS	5.73e-08
BnaA01T0016400WE	Motif 10	50	57	8	DGDGGEGS	5.73e-08
BnaA01T0026200TA	Motif 10	50	57	8	DGDGGEGS	5.73e-08
BnaA01T0029100QU	Motif 10	50	57	8	DGDGGEGS	5.73e-08
BnaA01T0064100NO	Motif 10	50	57	8	DGDGGEGS	5.73e-08
BnaA01T0092200GG	Motif 10	50	57	8	DGDGGEGS	5.73e-08
BnaA01T0094200ZY	Motif 10	50	57	8	DGDGGEGS	5.73e-08
BnaA01T0095600SL	Motif 10	50	57	8	DGDGGEGS	5.73e-08
BnaA01T0096400ZS	Motif 10	50	57	8	DGDGGEGS	5.73e-08
BnaA06T0395300TA	Motif 10	48	55	8	SGDGGEGS	5.73e-08
BnaA06T0409700QU	Motif 10	48	55	8	SGDGGEGS	5.73e-08
BnaA06T0413400SL	Motif 10	48	55	8	SGDGGEGS	5.73e-08
BnaA06T0416600GG	Motif 10	48	55	8	SGDGGEGS	5.73e-08
BnaA06T0419300ZY	Motif 10	48	55	8	SGDGGEGS	5.73e-08
BnaA06T0426100NO	Motif 10	48	55	8	SGDGGEGS	5.73e-08
BnaA06T0427400ZS	Motif 10	48	55	8	SGDGGEGS	5.73e-08
BnaA06T0456400WE	Motif 10	48	55	8	SGDGGEGS	5.73e-08
BnaC04T0063400TA	Motif 10	98	105	8	VGDGREVG	7.4e-08
BnaC04T0063700NO	Motif 10	98	105	8	VGDGREVG	7.4e-08
BnaC04T0063800QU	Motif 10	98	105	8	VGDGREVG	7.4e-08
BnaC04T0064100SL	Motif 10	98	105	8	VGDGREVG	7.4e-08
BnaC04T0064600ZS	Motif 10	98	105	8	VGDGREVG	7.4e-08
BnaC04T0065100WE	Motif 10	98	105	8	VGDGREVG	7.4e-08
BnaC04T0066100ZY	Motif 10	98	105	8	VGDGREVG	7.4e-08
BnaC04T0066800GG	Motif 10	98	105	8	VGDGREVG	7.4e-08
BnaA05T0048000GG	Motif 10	98	105	8	VGDGREVG	7.4e-08
BnaA05T0048000WE	Motif 10	98	105	8	VGDGREVG	7.4e-08
BnaA05T0048800TA	Motif 10	98	105	8	VGDGREVG	7.4e-08
BnaA05T0051900SL	Motif 10	98	105	8	VGDGREVG	7.4e-08
BnaA05T0054700QU	Motif 10	98	105	8	VGDGREVG	7.4e-08
BnaA05T0057600ZY	Motif 10	98	105	8	VGDGREVG	7.4e-08
BnaA05T0058400ZS	Motif 10	98	105	8	VGDGREVG	7.4e-08
BnaA05T0058900ZS	Motif 10	98	105	8	VGDGREVG	7.4e-08
BnaC07T0214500SL	Motif 10	205	212	8	SGDGGNPP	1.2e-07
BnaC07T0229100ZY	Motif 10	205	212	8	SGDGGNPP	1.2e-07
BnaC07T0232500QU	Motif 10	205	212	8	SGDGGNPP	1.2e-07
BnaC07T0240000GG	Motif 10	205	212	8	SGDGGNPP	1.2e-07
BnaC07T0243200TA	Motif 10	205	212	8	SGDGGNPP	1.2e-07
BnaC07T0248300WE	Motif 10	205	212	8	SGDGGNPP	1.2e-07
BnaC07T0248600NO	Motif 10	205	212	8	SGDGGNPP	1.2e-07
BnaC07T0252200ZS	Motif 10	205	212	8	SGDGGNPP	1.2e-07
BnaA06T0389800TA	Motif 10	200	207	8	SGDGGNPP	1.2e-07
BnaA06T0404000QU	Motif 10	200	207	8	SGDGGNPP	1.2e-07
BnaA06T0411200GG	Motif 10	200	207	8	SGDGGNPP	1.2e-07
BnaA06T0413800ZY	Motif 10	200	207	8	SGDGGNPP	1.2e-07
BnaA06T0420600NO	Motif 10	200	207	8	SGDGGNPP	1.2e-07
BnaA06T0421700ZS	Motif 10	200	207	8	SGDGGNPP	1.2e-07
BnaC08T0360600GG	Motif 10	73	80	8	SGDGGVGS	3.6e-07
BnaC08T0371800WE	Motif 10	73	80	8	SGDGGVGS	3.6e-07
BnaC08T0374900ZY	Motif 10	73	80	8	SGDGGVGS	3.6e-07
BnaC08T0380200NO	Motif 10	73	80	8	SGDGGVGS	3.6e-07
BnaC08T0390300SL	Motif 10	73	80	8	SGDGGVGS	3.6e-07
BnaC08T0394100TA	Motif 10	73	80	8	SGDGGVGS	3.6e-07
BnaC08T0414800QU	Motif 10	73	80	8	SGDGGVGS	3.6e-07
BnaC08T0423600ZS	Motif 10	73	80	8	SGDGGVGS	3.6e-07
BnaC01T0034300QU	Motif 10	48	55	8	NGDGGEGS	3.6e-07
BnaC01T0046600TA	Motif 10	48	55	8	NGDGGEGS	3.6e-07
BnaA09T0471600TA	Motif 10	73	80	8	SGDGGVGS	3.6e-07
BnaA09T0501300NO	Motif 10	73	80	8	SGDGGVGS	3.6e-07
BnaA09T0518700ZY	Motif 10	73	80	8	SGDGGVGS	3.6e-07
BnaA09T0541000WE	Motif 10	73	80	8	SGDGGVGS	3.6e-07
BnaA09T0548300QU	Motif 10	73	80	8	SGDGGVGS	3.6e-07
BnaA09T0571700SL	Motif 10	73	80	8	SGDGGVGS	3.6e-07
BnaA09T0572600ZS	Motif 10	73	80	8	SGDGGVGS	3.6e-07
BnaC06T0187200WE	Motif 10	181	188	8	AGDGSGAQ	4.21e-07
BnaC07T0377900SL	Motif 10	181	188	8	AGDGSGAQ	4.21e-07
BnaC07T0392100ZY	Motif 10	181	188	8	AGDGSGAQ	4.21e-07
BnaC07T0397300NO	Motif 10	181	188	8	AGDGSGAQ	4.21e-07
BnaC07T0397400QU	Motif 10	181	188	8	AGDGSGAQ	4.21e-07
BnaC07T0405100GG	Motif 10	181	188	8	AGDGSGAQ	4.21e-07
BnaC07T0406800TA	Motif 10	181	188	8	AGDGSGAQ	4.21e-07
BnaC07T0418400ZS	Motif 10	181	188	8	AGDGSGAQ	4.21e-07
BnaA03T0358200SL	Motif 10	181	188	8	AGDGSGAQ	4.21e-07
BnaA03T0390100GG	Motif 10	181	188	8	AGDGSGAQ	4.21e-07
BnaA03T0426200QU	Motif 10	181	188	8	AGDGSGAQ	4.21e-07
BnaA03T0431400TA	Motif 10	181	188	8	AGDGSGAQ	4.21e-07
BnaA03T0436900NO	Motif 10	181	188	8	AGDGSGAQ	4.21e-07
BnaA03T0443500ZS	Motif 10	181	188	8	AGDGSGAQ	4.21e-07
BnaA03T0451000WE	Motif 10	181	188	8	AGDGSGAQ	4.21e-07
BnaA03T0453700ZY	Motif 10	181	188	8	AGDGSGAQ	4.21e-07
BnaA09T0188800TA	Motif 10	205	212	8	SGDGRNSP	6.97e-07
BnaA09T0196100QU	Motif 10	205	212	8	SGDGRNSP	6.97e-07
BnaA09T0205200GG	Motif 10	205	212	8	SGDGRNSP	6.97e-07
BnaA09T0251500SL	Motif 10	205	212	8	SGDGRNSP	6.97e-07
BnaC03T0623700SL	Motif 10	114	121	8	GGDESDGG	7.36e-07
BnaC03T0655000WE	Motif 10	114	121	8	GGDESDGG	7.36e-07
BnaC03T0661100NO	Motif 10	114	121	8	GGDESDGG	7.36e-07
BnaC03T0665500ZY	Motif 10	114	121	8	GGDESDGG	7.36e-07
BnaC03T0709300TA	Motif 10	114	121	8	GGDESDGG	7.36e-07
BnaC03T0720400QU	Motif 10	114	121	8	GGDESDGG	7.36e-07
BnaC03T0740600GG	Motif 10	114	121	8	GGDESDGG	7.36e-07
BnaC03T0757400ZS	Motif 10	114	121	8	GGDESDGG	7.36e-07
BnaA08T0114600NO	Motif 10	114	121	8	GGDESDGG	7.36e-07
BnaA08T0126400WE	Motif 10	114	121	8	GGDESDGG	7.36e-07
BnaA08T0132100TA	Motif 10	114	121	8	GGDESDGG	7.36e-07
BnaA08T0135200SL	Motif 10	114	121	8	GGDESDGG	7.36e-07
BnaA08T0137200GG	Motif 10	114	121	8	GGDESDGG	7.36e-07
BnaA08T0138400ZY	Motif 10	114	121	8	GGDESDGG	7.36e-07
BnaA08T0139300QU	Motif 10	114	121	8	GGDESDGG	7.36e-07
BnaA08T0143800ZS	Motif 10	114	121	8	GGDESDGG	7.36e-07
BnaA06T0408100SL	Motif 10	200	207	8	SRDGGNPP	2e-06
BnaA06T0451200WE	Motif 10	200	207	8	SRDGGNPP	2e-06
BnaA01T0048100SL	Motif 10	114	121	8	GADESDGG	4.76e-06
BnaA01T0048800GG	Motif 10	114	121	8	GADESDGG	4.76e-06
BnaA01T0049300ZY	Motif 10	114	121	8	GADESDGG	4.76e-06
BnaA01T0049800ZS	Motif 10	114	121	8	GADESDGG	4.76e-06
BnaC01T0026000QU	Motif 10	238	245	8	AGDGRGSR	8.53e-06

## Sheet: Table.S6
Table S6. Cis-acting elements identified in the promoter regions of BnPYLs.
Gene ID	Cis-element Name	Sequence	Start Position	End Position	Strand	Functional Category
BnaA06T0456400WE	3-AF1 binding site	TAAGAGAGGAA	29	10	-	light responsive
BnaA09T0188800TA	3-AF1 binding site	TAAGAGAGGAA	647	10	+	light responsive
BnaA09T0196100QU	3-AF1 binding site	TAAGAGAGGAA	647	10	+	light responsive
BnaA09T0205200GG	3-AF1 binding site	TAAGAGAGGAA	647	10	+	light responsive
BnaA09T0251500SL	3-AF1 binding site	TAAGAGAGGAA	647	10	+	light responsive
BnaC01T0034300QU	3-AF1 binding site	TAAGAGAGGAA	1597	10	+	light responsive
BnaC01T0046600TA	3-AF1 binding site	TAAGAGAGGAA	1597	10	+	light responsive
BnaC03T0094200WE	3-AF1 binding site	TAAGAGAGGAA	1293	10	+	light responsive
BnaC03T0158200ZY	3-AF1 binding site	TAAGAGAGGAA	1950	10	+	light responsive
BnaC03T0170900WE	3-AF1 binding site	TAAGAGAGGAA	1950	10	+	light responsive
BnaC03T0190800TA	3-AF1 binding site	TAAGAGAGGAA	1950	10	+	light responsive
BnaC03T0221500QU	3-AF1 binding site	TAAGAGAGGAA	1950	10	+	light responsive
BnaC03T0227900GG	3-AF1 binding site	TAAGAGAGGAA	1950	10	+	light responsive
BnaC03T0232800ZS	3-AF1 binding site	TAAGAGAGGAA	1950	10	+	light responsive
BnaA09T0533700GG	AAAC-motif	CAATCAAAACCT	2058	11	+	growth and development
BnaC02T0097000ZY	AACA_motif	TAACAAACTCCA	1254	11	-	growth and development
BnaC02T0180900SL	AACA_motif	TAACAAACTCCA	1254	11	-	growth and development
BnaC02T0189500TA	AACA_motif	TAACAAACTCCA	1254	11	-	growth and development
BnaC02T0221100QU	AACA_motif	TAACAAACTCCA	1254	11	-	growth and development
BnaC02T0238100GG	AACA_motif	TAACAAACTCCA	1254	11	-	growth and development
BnaC02T0260300WE	AACA_motif	TAACAAACTCCA	1254	11	-	growth and development
BnaC02T0271200ZS	AACA_motif	TAACAAACTCCA	1254	11	-	growth and development
BnaA06T0451200WE	ABRE	ACGTG	2296	5	+	hormone responsive
BnaA06T0451200WE	ABRE	ACGTG	2302	5	+	hormone responsive
BnaA06T0451200WE	ABRE	ACGTG	2327	5	-	hormone responsive
BnaA06T0456400WE	ABRE	CACGTG	466	6	+	hormone responsive
BnaA06T0456400WE	ABRE	ACGTG	467	5	+	hormone responsive
BnaA06T0456400WE	ABRE	ACGTG	1523	5	+	hormone responsive
BnaA06T0456400WE	ABRE	ACGTG	2130	5	+	hormone responsive
BnaA06T0456400WE	ABRE	ACGTG	2247	5	-	hormone responsive
BnaA07T0165000ZY	ABRE	ACGTG	67	5	+	hormone responsive
BnaA07T0165000ZY	ABRE	TACGTGTC	330	8	-	hormone responsive
BnaA07T0165000ZY	ABRE	ACGTG	332	5	-	hormone responsive
BnaA07T0165000ZY	ABRE	ACGTG	507	5	-	hormone responsive
BnaA07T0175900QU	ABRE	ACGTG	67	5	+	hormone responsive
BnaA07T0175900QU	ABRE	TACGTGTC	330	8	-	hormone responsive
BnaA07T0175900QU	ABRE	ACGTG	332	5	-	hormone responsive
BnaA07T0175900QU	ABRE	ACGTG	507	5	-	hormone responsive
BnaA07T0202900SL	ABRE	ACGTG	67	5	+	hormone responsive
BnaA07T0202900SL	ABRE	TACGTGTC	330	8	-	hormone responsive
BnaA07T0202900SL	ABRE	ACGTG	332	5	-	hormone responsive
BnaA07T0202900SL	ABRE	ACGTG	507	5	-	hormone responsive
BnaA07T0209700WE	ABRE	ACGTG	67	5	+	hormone responsive
BnaA07T0209700WE	ABRE	TACGTGTC	330	8	-	hormone responsive
BnaA07T0209700WE	ABRE	ACGTG	332	5	-	hormone responsive
BnaA07T0209700WE	ABRE	ACGTG	507	5	-	hormone responsive
BnaA07T0210900TA	ABRE	ACGTG	64	5	+	hormone responsive
BnaA07T0210900TA	ABRE	TACGTGTC	328	8	-	hormone responsive
BnaA07T0210900TA	ABRE	ACGTG	330	5	-	hormone responsive
BnaA07T0210900TA	ABRE	ACGTG	506	5	-	hormone responsive
BnaA07T0211100NO	ABRE	ACGTG	64	5	+	hormone responsive
BnaA07T0211100NO	ABRE	TACGTGTC	328	8	-	hormone responsive
BnaA07T0211100NO	ABRE	ACGTG	330	5	-	hormone responsive
BnaA07T0211100NO	ABRE	ACGTG	506	5	-	hormone responsive
BnaA07T0217100ZS	ABRE	ACGTG	67	5	+	hormone responsive
BnaA07T0217100ZS	ABRE	TACGTGTC	330	8	-	hormone responsive
BnaA07T0217100ZS	ABRE	ACGTG	332	5	-	hormone responsive
BnaA07T0217100ZS	ABRE	ACGTG	507	5	-	hormone responsive
BnaA07T0218800GG	ABRE	ACGTG	67	5	+	hormone responsive
BnaA07T0218800GG	ABRE	TACGTGTC	330	8	-	hormone responsive
BnaA07T0218800GG	ABRE	ACGTG	332	5	-	hormone responsive
BnaA07T0218800GG	ABRE	ACGTG	507	5	-	hormone responsive
BnaA08T0077200NO	ABRE	ACGTG	860	5	-	hormone responsive
BnaA08T0077200NO	ABRE	ACGTG	2323	5	+	hormone responsive
BnaA08T0077200NO	ABRE	ACGTG	2354	5	-	hormone responsive
BnaA08T0099800SL	ABRE	ACGTG	860	5	-	hormone responsive
BnaA08T0099800SL	ABRE	ACGTG	2323	5	+	hormone responsive
BnaA08T0099800SL	ABRE	ACGTG	2354	5	-	hormone responsive
BnaA08T0114600NO	ABRE	ACGTG	405	5	+	hormone responsive
BnaA08T0114600NO	ABRE	ACGTG	635	5	+	hormone responsive
BnaA08T0114600NO	ABRE	ACGTG	2311	5	+	hormone responsive
BnaA08T0126400WE	ABRE	ACGTG	405	5	+	hormone responsive
BnaA08T0126400WE	ABRE	ACGTG	635	5	+	hormone responsive
BnaA08T0126400WE	ABRE	ACGTG	2311	5	+	hormone responsive
BnaA08T0132100TA	ABRE	ACGTG	405	5	+	hormone responsive
BnaA08T0132100TA	ABRE	ACGTG	635	5	+	hormone responsive
BnaA08T0132100TA	ABRE	ACGTG	2311	5	+	hormone responsive
BnaA08T0135200SL	ABRE	ACGTG	405	5	+	hormone responsive
BnaA08T0135200SL	ABRE	ACGTG	635	5	+	hormone responsive
BnaA08T0135200SL	ABRE	ACGTG	2311	5	+	hormone responsive
BnaA08T0137200GG	ABRE	ACGTG	405	5	+	hormone responsive
BnaA08T0137200GG	ABRE	ACGTG	635	5	+	hormone responsive
BnaA08T0137200GG	ABRE	ACGTG	2311	5	+	hormone responsive
BnaA08T0138400ZY	ABRE	ACGTG	403	5	+	hormone responsive
BnaA08T0138400ZY	ABRE	ACGTG	2311	5	+	hormone responsive
BnaA08T0139300QU	ABRE	ACGTG	405	5	+	hormone responsive
BnaA08T0139300QU	ABRE	ACGTG	635	5	+	hormone responsive
BnaA08T0139300QU	ABRE	ACGTG	2311	5	+	hormone responsive
BnaA08T0143800ZS	ABRE	ACGTG	405	5	+	hormone responsive
BnaA08T0143800ZS	ABRE	ACGTG	635	5	+	hormone responsive
BnaA08T0143800ZS	ABRE	ACGTG	2311	5	+	hormone responsive
BnaA09T0188800TA	ABRE	GCAACGTGTC	341	9	+	hormone responsive
BnaA09T0188800TA	ABRE	CACGTG	343	6	+	hormone responsive
BnaA09T0188800TA	ABRE	ACGTG	344	5	+	hormone responsive
BnaA09T0188800TA	ABRE	ACGTG	2311	5	+	hormone responsive
BnaA09T0188800TA	ABRE	ACGTG	2317	5	+	hormone responsive
BnaA09T0188800TA	ABRE	ACGTG	2342	5	-	hormone responsive
BnaA09T0196100QU	ABRE	GCAACGTGTC	341	9	+	hormone responsive
BnaA09T0196100QU	ABRE	CACGTG	343	6	+	hormone responsive
BnaA09T0196100QU	ABRE	ACGTG	344	5	+	hormone responsive
BnaA09T0196100QU	ABRE	ACGTG	2311	5	+	hormone responsive
BnaA09T0196100QU	ABRE	ACGTG	2317	5	+	hormone responsive
BnaA09T0196100QU	ABRE	ACGTG	2342	5	-	hormone responsive
BnaA09T0205200GG	ABRE	GCAACGTGTC	341	9	+	hormone responsive
BnaA09T0205200GG	ABRE	CACGTG	343	6	+	hormone responsive
BnaA09T0205200GG	ABRE	ACGTG	344	5	+	hormone responsive
BnaA09T0205200GG	ABRE	ACGTG	2311	5	+	hormone responsive
BnaA09T0205200GG	ABRE	ACGTG	2317	5	+	hormone responsive
BnaA09T0205200GG	ABRE	ACGTG	2342	5	-	hormone responsive
BnaA09T0251500SL	ABRE	GCAACGTGTC	341	9	+	hormone responsive
BnaA09T0251500SL	ABRE	CACGTG	343	6	+	hormone responsive
BnaA09T0251500SL	ABRE	ACGTG	344	5	+	hormone responsive
BnaA09T0251500SL	ABRE	ACGTG	2311	5	+	hormone responsive
BnaA09T0251500SL	ABRE	ACGTG	2317	5	+	hormone responsive
BnaA09T0251500SL	ABRE	ACGTG	2342	5	-	hormone responsive
BnaA09T0471600TA	ABRE	ACGTG	1972	5	-	hormone responsive
BnaA09T0471600TA	ABRE	CACGTG	1979	6	-	hormone responsive
BnaA09T0471600TA	ABRE	ACGTG	1980	5	+	hormone responsive
BnaA09T0471600TA	ABRE	CGTACGTGCA	2549	9	-	hormone responsive
BnaA09T0472300TA	ABRE	ACGTG	152	5	-	hormone responsive
BnaA09T0472300TA	ABRE	CACGTG	325	6	+	hormone responsive
BnaA09T0472300TA	ABRE	ACGTG	326	5	+	hormone responsive
BnaA09T0472300TA	ABRE	CACGTG	421	6	+	hormone responsive
BnaA09T0472300TA	ABRE	ACGTG	422	5	+	hormone responsive
BnaA09T0472300TA	ABRE	GACACGTGGC	898	9	+	hormone responsive
BnaA09T0472300TA	ABRE	ACGTG	2133	5	+	hormone responsive
BnaA09T0472300TA	ABRE	TACGGTC	2200	7	+	hormone responsive
BnaA09T0472300TA	ABRE	CACGTG	2344	6	-	hormone responsive
BnaA09T0472300TA	ABRE	ACGTG	2345	5	+	hormone responsive
BnaA09T0501300NO	ABRE	ACGTG	1972	5	-	hormone responsive
BnaA09T0501300NO	ABRE	CACGTG	1979	6	-	hormone responsive
BnaA09T0501300NO	ABRE	ACGTG	1980	5	+	hormone responsive
BnaA09T0501300NO	ABRE	CGTACGTGCA	2549	9	-	hormone responsive
BnaA09T0501800NO	ABRE	ACGTG	156	5	-	hormone responsive
BnaA09T0501800NO	ABRE	CACGTG	329	6	+	hormone responsive
BnaA09T0501800NO	ABRE	ACGTG	330	5	+	hormone responsive
BnaA09T0501800NO	ABRE	CACGTG	425	6	+	hormone responsive
BnaA09T0501800NO	ABRE	ACGTG	426	5	+	hormone responsive
BnaA09T0501800NO	ABRE	GACACGTGGC	900	9	+	hormone responsive
BnaA09T0501800NO	ABRE	ACGTG	2133	5	+	hormone responsive
BnaA09T0501800NO	ABRE	TACGGTC	2200	7	+	hormone responsive
BnaA09T0501800NO	ABRE	CACGTG	2344	6	-	hormone responsive
BnaA09T0501800NO	ABRE	ACGTG	2345	5	+	hormone responsive
BnaA09T0518700ZY	ABRE	AACCCGG	445	7	-	hormone responsive
BnaA09T0518700ZY	ABRE	ACGTG	1972	5	-	hormone responsive
BnaA09T0518700ZY	ABRE	CACGTG	1979	6	-	hormone responsive
BnaA09T0518700ZY	ABRE	ACGTG	1980	5	+	hormone responsive
BnaA09T0518700ZY	ABRE	CGTACGTGCA	2549	9	-	hormone responsive
BnaA09T0519200ZY	ABRE	ACGTG	153	5	-	hormone responsive
BnaA09T0519200ZY	ABRE	CACGTG	326	6	+	hormone responsive
BnaA09T0519200ZY	ABRE	ACGTG	327	5	+	hormone responsive
BnaA09T0519200ZY	ABRE	CACGTG	422	6	+	hormone responsive
BnaA09T0519200ZY	ABRE	ACGTG	423	5	+	hormone responsive
BnaA09T0519200ZY	ABRE	GACACGTGGC	898	9	+	hormone responsive
BnaA09T0519200ZY	ABRE	ACGTG	2133	5	+	hormone responsive
BnaA09T0519200ZY	ABRE	TACGGTC	2200	7	+	hormone responsive
BnaA09T0519200ZY	ABRE	CACGTG	2344	6	-	hormone responsive
BnaA09T0519200ZY	ABRE	ACGTG	2345	5	+	hormone responsive
BnaA09T0533200GG	ABRE	ACGTG	426	5	+	hormone responsive
BnaA09T0533200GG	ABRE	ACGTG	542	5	-	hormone responsive
BnaA09T0533200GG	ABRE	ACGTG	1972	5	-	hormone responsive
BnaA09T0533200GG	ABRE	CACGTG	1979	6	-	hormone responsive
BnaA09T0533200GG	ABRE	ACGTG	1980	5	+	hormone responsive
BnaA09T0533200GG	ABRE	CGTACGTGCA	2480	9	-	hormone responsive
BnaA09T0533700GG	ABRE	ACGTG	1545	5	+	hormone responsive
BnaA09T0533700GG	ABRE	GACACGTGGC	2130	9	-	hormone responsive
BnaA09T0533700GG	ABRE	CACGTG	2132	6	-	hormone responsive
BnaA09T0533700GG	ABRE	ACGTG	2133	5	+	hormone responsive
BnaA09T0533700GG	ABRE	TACGGTC	2200	7	+	hormone responsive
BnaA09T0533700GG	ABRE	CACGTG	2344	6	-	hormone responsive
BnaA09T0533700GG	ABRE	ACGTG	2345	5	+	hormone responsive
BnaA09T0541000WE	ABRE	ACGTG	1972	5	-	hormone responsive
BnaA09T0541000WE	ABRE	CACGTG	1979	6	-	hormone responsive
BnaA09T0541000WE	ABRE	ACGTG	1980	5	+	hormone responsive
BnaA09T0541000WE	ABRE	CGTACGTGCA	2549	9	-	hormone responsive
BnaA09T0541500WE	ABRE	GACACGTGGC	631	9	+	hormone responsive
BnaA09T0541500WE	ABRE	GACACGTGGC	2130	9	-	hormone responsive
BnaA09T0541500WE	ABRE	CACGTG	2132	6	-	hormone responsive
BnaA09T0541500WE	ABRE	ACGTG	2133	5	+	hormone responsive
BnaA09T0541500WE	ABRE	TACGGTC	2200	7	+	hormone responsive
BnaA09T0541500WE	ABRE	CACGTG	2344	6	-	hormone responsive
BnaA09T0541500WE	ABRE	ACGTG	2345	5	+	hormone responsive
BnaA09T0548300QU	ABRE	ACGTG	1972	5	-	hormone responsive
BnaA09T0548300QU	ABRE	CACGTG	1979	6	-	hormone responsive
BnaA09T0548300QU	ABRE	ACGTG	1980	5	+	hormone responsive
BnaA09T0548300QU	ABRE	CGTACGTGCA	2549	9	-	hormone responsive
BnaA09T0548800QU	ABRE	ACGTG	153	5	-	hormone responsive
BnaA09T0548800QU	ABRE	CACGTG	326	6	+	hormone responsive
BnaA09T0548800QU	ABRE	ACGTG	327	5	+	hormone responsive
BnaA09T0548800QU	ABRE	CACGTG	422	6	+	hormone responsive
BnaA09T0548800QU	ABRE	ACGTG	423	5	+	hormone responsive
BnaA09T0548800QU	ABRE	GACACGTGGC	898	9	+	hormone responsive
BnaA09T0548800QU	ABRE	ACGTG	2133	5	+	hormone responsive
BnaA09T0548800QU	ABRE	TACGGTC	2200	7	+	hormone responsive
BnaA09T0548800QU	ABRE	CACGTG	2344	6	-	hormone responsive
BnaA09T0548800QU	ABRE	ACGTG	2345	5	+	hormone responsive
BnaA09T0571700SL	ABRE	ACGTG	1972	5	-	hormone responsive
BnaA09T0571700SL	ABRE	CACGTG	1979	6	-	hormone responsive
BnaA09T0571700SL	ABRE	ACGTG	1980	5	+	hormone responsive
BnaA09T0571700SL	ABRE	CGTACGTGCA	2549	9	-	hormone responsive
BnaA09T0572200SL	ABRE	ACGTG	777	5	+	hormone responsive
BnaA09T0572200SL	ABRE	GACACGTGGC	912	9	+	hormone responsive
BnaA09T0572200SL	ABRE	GACACGTGGC	2130	9	-	hormone responsive
BnaA09T0572200SL	ABRE	CACGTG	2132	6	-	hormone responsive
BnaA09T0572200SL	ABRE	ACGTG	2133	5	+	hormone responsive
BnaA09T0572200SL	ABRE	TACGGTC	2200	7	+	hormone responsive
BnaA09T0572200SL	ABRE	CACGTG	2344	6	-	hormone responsive
BnaA09T0572200SL	ABRE	ACGTG	2345	5	+	hormone responsive
BnaA09T0572600ZS	ABRE	AACCCGG	445	7	-	hormone responsive
BnaA09T0572600ZS	ABRE	ACGTG	1972	5	-	hormone responsive
BnaA09T0572600ZS	ABRE	CACGTG	1979	6	-	hormone responsive
BnaA09T0572600ZS	ABRE	ACGTG	1980	5	+	hormone responsive
BnaA09T0572600ZS	ABRE	CGTACGTGCA	2549	9	-	hormone responsive
BnaA09T0573100ZS	ABRE	ACGTG	152	5	-	hormone responsive
BnaA09T0573100ZS	ABRE	CACGTG	325	6	+	hormone responsive
BnaA09T0573100ZS	ABRE	ACGTG	326	5	+	hormone responsive
BnaA09T0573100ZS	ABRE	CACGTG	421	6	+	hormone responsive
BnaA09T0573100ZS	ABRE	ACGTG	422	5	+	hormone responsive
BnaA09T0573100ZS	ABRE	GACACGTGGC	898	9	+	hormone responsive
BnaA09T0573100ZS	ABRE	ACGTG	2133	5	+	hormone responsive
BnaA09T0573100ZS	ABRE	TACGGTC	2200	7	+	hormone responsive
BnaA09T0573100ZS	ABRE	CACGTG	2344	6	-	hormone responsive
BnaA09T0573100ZS	ABRE	ACGTG	2345	5	+	hormone responsive
BnaA10T0005600GG	ABRE	TACGTGTC	343	8	-	hormone responsive
BnaA10T0005600GG	ABRE	ACGTG	345	5	-	hormone responsive
BnaA10T0005600GG	ABRE	ACGTG	440	5	+	hormone responsive
BnaA10T0005600GG	ABRE	ACGTG	752	5	+	hormone responsive
BnaA10T0005600GG	ABRE	ACGTG	1069	5	-	hormone responsive
BnaA10T0005700QU	ABRE	TACGTGTC	343	8	-	hormone responsive
BnaA10T0005700QU	ABRE	ACGTG	345	5	-	hormone responsive
BnaA10T0005700QU	ABRE	ACGTG	440	5	+	hormone responsive
BnaA10T0005700QU	ABRE	ACGTG	752	5	+	hormone responsive
BnaA10T0005700QU	ABRE	ACGTG	1069	5	-	hormone responsive
BnaA10T0005700ZS	ABRE	TACGTGTC	342	8	-	hormone responsive
BnaA10T0005700ZS	ABRE	ACGTG	344	5	-	hormone responsive
BnaA10T0005700ZS	ABRE	ACGTG	439	5	+	hormone responsive
BnaA10T0005700ZS	ABRE	ACGTG	751	5	+	hormone responsive
BnaA10T0005700ZS	ABRE	ACGTG	1068	5	-	hormone responsive
BnaA10T0005800TA	ABRE	TACGTGTC	343	8	-	hormone responsive
BnaA10T0005800TA	ABRE	ACGTG	345	5	-	hormone responsive
BnaA10T0005800TA	ABRE	ACGTG	440	5	+	hormone responsive
BnaA10T0005800TA	ABRE	ACGTG	752	5	+	hormone responsive
BnaA10T0005800TA	ABRE	ACGTG	1069	5	-	hormone responsive
BnaA10T0006900WE	ABRE	TACGTGTC	343	8	-	hormone responsive
BnaA10T0006900WE	ABRE	ACGTG	345	5	-	hormone responsive
BnaA10T0006900WE	ABRE	ACGTG	440	5	+	hormone responsive
BnaA10T0006900WE	ABRE	ACGTG	752	5	+	hormone responsive
BnaA10T0006900WE	ABRE	ACGTG	1069	5	-	hormone responsive
BnaA10T0028500NO	ABRE	ACGTG	1660	5	+	hormone responsive
BnaA10T0066000SL	ABRE	GCAACGTGTC	1170	9	-	hormone responsive
BnaA10T0066000SL	ABRE	CACGTG	1172	6	+	hormone responsive
BnaA10T0066000SL	ABRE	ACGTG	1173	5	+	hormone responsive
BnaA10T0066000SL	ABRE	CACGTG	1182	6	+	hormone responsive
BnaA10T0066000SL	ABRE	ACGTG	1183	5	+	hormone responsive
BnaA10T0077400NO	ABRE	GACACGTGGC	2130	9	-	hormone responsive
BnaA10T0077400NO	ABRE	CACGTG	2132	6	-	hormone responsive
BnaA10T0077400NO	ABRE	ACGTG	2133	5	+	hormone responsive
BnaA10T0077400NO	ABRE	ACGTG	2290	5	+	hormone responsive
BnaA10T0077400NO	ABRE	ACGTG	2308	5	+	hormone responsive
BnaA10T0077400NO	ABRE	ACGTG	2434	5	+	hormone responsive
BnaA10T0078000ZY	ABRE	ACGTG	1647	5	+	hormone responsive
BnaA10T0088800QU	ABRE	GCAACGTGTC	1170	9	-	hormone responsive
BnaA10T0088800QU	ABRE	CACGTG	1172	6	+	hormone responsive
BnaA10T0088800QU	ABRE	ACGTG	1173	5	+	hormone responsive
BnaA10T0088800QU	ABRE	CACGTG	1182	6	+	hormone responsive
BnaA10T0088800QU	ABRE	ACGTG	1183	5	+	hormone responsive
BnaA10T0091900TA	ABRE	ACGTG	1647	5	+	hormone responsive
BnaA10T0093200GG	ABRE	ACGTG	1647	5	+	hormone responsive
BnaA10T0094400WE	ABRE	ACGTG	1647	5	+	hormone responsive
BnaA10T0097000ZS	ABRE	ACGTG	1647	5	+	hormone responsive
BnaA10T0217800NO	ABRE	ACGTG	621	5	-	hormone responsive
BnaA10T0217800NO	ABRE	ACGTG	690	5	-	hormone responsive
BnaA10T0217800NO	ABRE	CACGTG	1120	6	+	hormone responsive
BnaA10T0217800NO	ABRE	ACGTG	1121	5	+	hormone responsive
BnaA10T0217800NO	ABRE	TACGGTC	1239	7	+	hormone responsive
BnaA10T0217800NO	ABRE	ACGTG	1376	5	-	hormone responsive
BnaA10T0217800NO	ABRE	CACGTG	2130	6	-	hormone responsive
BnaA10T0217800NO	ABRE	ACGTG	2131	5	+	hormone responsive
BnaA10T0217800NO	ABRE	ACGTG	2155	5	+	hormone responsive
BnaA10T0217800NO	ABRE	CACGTG	2394	6	-	hormone responsive
BnaA10T0217800NO	ABRE	ACGTG	2395	5	+	hormone responsive
BnaA10T0237900SL	ABRE	ACGTG	347	5	+	hormone responsive
BnaA10T0237900SL	ABRE	CACGTG	1113	6	+	hormone responsive
BnaA10T0237900SL	ABRE	ACGTG	1114	5	+	hormone responsive
BnaA10T0237900SL	ABRE	TACGGTC	1232	7	+	hormone responsive
BnaA10T0237900SL	ABRE	ACGTG	1374	5	-	hormone responsive
BnaA10T0237900SL	ABRE	CACGTG	2130	6	-	hormone responsive
BnaA10T0237900SL	ABRE	ACGTG	2131	5	+	hormone responsive
BnaA10T0237900SL	ABRE	ACGTG	2155	5	+	hormone responsive
BnaA10T0237900SL	ABRE	ACGTG	2395	5	+	hormone responsive
BnaA10T0252700ZY	ABRE	ACGTG	347	5	+	hormone responsive
BnaA10T0252700ZY	ABRE	CACGTG	1113	6	+	hormone responsive
BnaA10T0252700ZY	ABRE	ACGTG	1114	5	+	hormone responsive
BnaA10T0252700ZY	ABRE	TACGGTC	1232	7	+	hormone responsive
BnaA10T0252700ZY	ABRE	ACGTG	1374	5	-	hormone responsive
BnaA10T0252700ZY	ABRE	CACGTG	2130	6	-	hormone responsive
BnaA10T0252700ZY	ABRE	ACGTG	2131	5	+	hormone responsive
BnaA10T0252700ZY	ABRE	ACGTG	2155	5	+	hormone responsive
BnaA10T0252700ZY	ABRE	ACGTG	2395	5	+	hormone responsive
BnaA10T0266900QU	ABRE	ACGTG	26	5	+	hormone responsive
BnaA10T0266900QU	ABRE	CACGTG	793	6	+	hormone responsive
BnaA10T0266900QU	ABRE	ACGTG	794	5	+	hormone responsive
BnaA10T0266900QU	ABRE	TACGGTC	912	7	+	hormone responsive
BnaA10T0266900QU	ABRE	ACGTG	1049	5	-	hormone responsive
BnaA10T0266900QU	ABRE	CACGTG	2130	6	-	hormone responsive
BnaA10T0266900QU	ABRE	ACGTG	2131	5	+	hormone responsive
BnaA10T0266900QU	ABRE	ACGTG	2155	5	+	hormone responsive
BnaA10T0266900QU	ABRE	CACGTG	2394	6	-	hormone responsive
BnaA10T0266900QU	ABRE	ACGTG	2395	5	+	hormone responsive
BnaA10T0267900TA	ABRE	ACGTG	353	5	+	hormone responsive
BnaA10T0267900TA	ABRE	CACGTG	1120	6	+	hormone responsive
BnaA10T0267900TA	ABRE	ACGTG	1121	5	+	hormone responsive
BnaA10T0267900TA	ABRE	TACGGTC	1239	7	+	hormone responsive
BnaA10T0267900TA	ABRE	ACGTG	1376	5	-	hormone responsive
BnaA10T0267900TA	ABRE	CACGTG	2130	6	-	hormone responsive
BnaA10T0267900TA	ABRE	ACGTG	2131	5	+	hormone responsive
BnaA10T0267900TA	ABRE	ACGTG	2155	5	+	hormone responsive
BnaA10T0267900TA	ABRE	CACGTG	2394	6	-	hormone responsive
BnaA10T0267900TA	ABRE	ACGTG	2395	5	+	hormone responsive
BnaA10T0269400GG	ABRE	ACGTG	347	5	+	hormone responsive
BnaA10T0269400GG	ABRE	CACGTG	1113	6	+	hormone responsive
BnaA10T0269400GG	ABRE	ACGTG	1114	5	+	hormone responsive
BnaA10T0269400GG	ABRE	TACGGTC	1232	7	+	hormone responsive
BnaA10T0269400GG	ABRE	ACGTG	1374	5	-	hormone responsive
BnaA10T0269400GG	ABRE	CACGTG	2130	6	-	hormone responsive
BnaA10T0269400GG	ABRE	ACGTG	2131	5	+	hormone responsive
BnaA10T0269400GG	ABRE	ACGTG	2155	5	+	hormone responsive
BnaA10T0269400GG	ABRE	ACGTG	2395	5	+	hormone responsive
BnaA10T0270000WE	ABRE	ACGTG	353	5	+	hormone responsive
BnaA10T0270000WE	ABRE	CACGTG	1120	6	+	hormone responsive
BnaA10T0270000WE	ABRE	ACGTG	1121	5	+	hormone responsive
BnaA10T0270000WE	ABRE	TACGGTC	1239	7	+	hormone responsive
BnaA10T0270000WE	ABRE	ACGTG	1376	5	-	hormone responsive
BnaA10T0270000WE	ABRE	CACGTG	2130	6	-	hormone responsive
BnaA10T0270000WE	ABRE	ACGTG	2131	5	+	hormone responsive
BnaA10T0270000WE	ABRE	ACGTG	2155	5	+	hormone responsive
BnaA10T0270000WE	ABRE	CACGTG	2394	6	-	hormone responsive
BnaA10T0270000WE	ABRE	ACGTG	2395	5	+	hormone responsive
BnaA10T0274900ZS	ABRE	ACGTG	233	5	+	hormone responsive
BnaA10T0274900ZS	ABRE	CACGTG	999	6	+	hormone responsive
BnaA10T0274900ZS	ABRE	ACGTG	1000	5	+	hormone responsive
BnaA10T0274900ZS	ABRE	TACGGTC	1118	7	+	hormone responsive
BnaA10T0274900ZS	ABRE	ACGTG	1260	5	-	hormone responsive
BnaA10T0274900ZS	ABRE	CACGTG	2016	6	-	hormone responsive
BnaA10T0274900ZS	ABRE	ACGTG	2017	5	+	hormone responsive
BnaA10T0274900ZS	ABRE	ACGTG	2041	5	+	hormone responsive
BnaA10T0274900ZS	ABRE	ACGTG	2281	5	+	hormone responsive
BnaC01T0014600NO	ABRE	ACGTG	122	5	-	hormone responsive
BnaC01T0014600NO	ABRE	ACGTG	781	5	-	hormone responsive
BnaC01T0014600NO	ABRE	ACGTG	2182	5	+	hormone responsive
BnaC01T0014600NO	ABRE	CACGTG	2253	6	-	hormone responsive
BnaC01T0014600NO	ABRE	ACGTG	2254	5	+	hormone responsive
BnaC01T0026000QU	ABRE	GCAACGTGTC	1020	9	-	hormone responsive
BnaC01T0026000QU	ABRE	ACGTG	1488	5	+	hormone responsive
BnaC01T0026000QU	ABRE	ACGTG	2049	5	-	hormone responsive
BnaC01T0026000QU	ABRE	ACGTG	2410	5	+	hormone responsive
BnaC01T0026000QU	ABRE	ACGTG	2441	5	-	hormone responsive
BnaC01T0034300QU	ABRE	ACGTG	93	5	+	hormone responsive
BnaC01T0034300QU	ABRE	GACACGTGGC	1038	9	+	hormone responsive
BnaC01T0034300QU	ABRE	CACGTG	1040	6	+	hormone responsive
BnaC01T0034300QU	ABRE	ACGTG	1041	5	+	hormone responsive
BnaC01T0034300QU	ABRE	ACGTG	1650	5	+	hormone responsive
BnaC01T0034300QU	ABRE	ACGTG	2176	5	+	hormone responsive
BnaC01T0034300QU	ABRE	CACGTG	2247	6	-	hormone responsive
BnaC01T0034300QU	ABRE	ACGTG	2248	5	+	hormone responsive
BnaC01T0037300WE	ABRE	ACGTG	365	5	-	hormone responsive
BnaC01T0037300WE	ABRE	ACGTG	2133	5	+	hormone responsive
BnaC01T0037300WE	ABRE	ACGTG	2293	5	+	hormone responsive
BnaC01T0037300WE	ABRE	ACGTG	2311	5	+	hormone responsive
BnaC01T0037300WE	ABRE	ACGTG	2440	5	+	hormone responsive
BnaC01T0046000SL	ABRE	ACGTG	365	5	-	hormone responsive
BnaC01T0046000SL	ABRE	ACGTG	2133	5	+	hormone responsive
BnaC01T0046000SL	ABRE	ACGTG	2293	5	+	hormone responsive
BnaC01T0046000SL	ABRE	ACGTG	2311	5	+	hormone responsive
BnaC01T0046000SL	ABRE	ACGTG	2440	5	+	hormone responsive
BnaC01T0046600TA	ABRE	ACGTG	93	5	+	hormone responsive
BnaC01T0046600TA	ABRE	GACACGTGGC	1038	9	+	hormone responsive
BnaC01T0046600TA	ABRE	CACGTG	1040	6	+	hormone responsive
BnaC01T0046600TA	ABRE	ACGTG	1041	5	+	hormone responsive
BnaC01T0046600TA	ABRE	ACGTG	1650	5	+	hormone responsive
BnaC01T0046600TA	ABRE	ACGTG	2176	5	+	hormone responsive
BnaC01T0046600TA	ABRE	CACGTG	2247	6	-	hormone responsive
BnaC01T0046600TA	ABRE	ACGTG	2248	5	+	hormone responsive
BnaC01T0047800ZY	ABRE	ACGTG	122	5	-	hormone responsive
BnaC01T0047800ZY	ABRE	ACGTG	781	5	-	hormone responsive
BnaC01T0047800ZY	ABRE	ACGTG	2182	5	+	hormone responsive
BnaC01T0047800ZY	ABRE	CACGTG	2253	6	-	hormone responsive
BnaC01T0047800ZY	ABRE	ACGTG	2254	5	+	hormone responsive
BnaC01T0054800GG	ABRE	ACGTG	365	5	-	hormone responsive
BnaC01T0054800GG	ABRE	ACGTG	2133	5	+	hormone responsive
BnaC01T0054800GG	ABRE	ACGTG	2293	5	+	hormone responsive
BnaC01T0054800GG	ABRE	ACGTG	2311	5	+	hormone responsive
BnaC01T0054800GG	ABRE	ACGTG	2440	5	+	hormone responsive
BnaC01T0058600ZS	ABRE	ACGTG	365	5	-	hormone responsive
BnaC01T0058600ZS	ABRE	ACGTG	2133	5	+	hormone responsive
BnaC01T0058600ZS	ABRE	ACGTG	2293	5	+	hormone responsive
BnaC01T0058600ZS	ABRE	ACGTG	2311	5	+	hormone responsive
BnaC01T0058600ZS	ABRE	ACGTG	2440	5	+	hormone responsive
BnaC01T0090000WE	ABRE	ACGTG	122	5	-	hormone responsive
BnaC01T0090000WE	ABRE	ACGTG	781	5	-	hormone responsive
BnaC01T0090000WE	ABRE	ACGTG	2182	5	+	hormone responsive
BnaC01T0090000WE	ABRE	CACGTG	2253	6	-	hormone responsive
BnaC01T0090000WE	ABRE	ACGTG	2254	5	+	hormone responsive
BnaC01T0099200SL	ABRE	ACGTG	122	5	-	hormone responsive
BnaC01T0099200SL	ABRE	ACGTG	781	5	-	hormone responsive
BnaC01T0099200SL	ABRE	ACGTG	2182	5	+	hormone responsive
BnaC01T0099200SL	ABRE	CACGTG	2253	6	-	hormone responsive
BnaC01T0099200SL	ABRE	ACGTG	2254	5	+	hormone responsive
BnaC01T0107000GG	ABRE	ACGTG	122	5	-	hormone responsive
BnaC01T0107000GG	ABRE	ACGTG	781	5	-	hormone responsive
BnaC01T0107000GG	ABRE	ACGTG	2182	5	+	hormone responsive
BnaC01T0107000GG	ABRE	CACGTG	2253	6	-	hormone responsive
BnaC01T0107000GG	ABRE	ACGTG	2254	5	+	hormone responsive
BnaC01T0116200NO	ABRE	ACGTG	2026	5	+	hormone responsive
BnaC01T0116200NO	ABRE	ACGTG	2431	5	+	hormone responsive
BnaC01T0117600ZS	ABRE	ACGTG	122	5	-	hormone responsive
BnaC01T0117600ZS	ABRE	ACGTG	781	5	-	hormone responsive
BnaC01T0117600ZS	ABRE	ACGTG	2182	5	+	hormone responsive
BnaC01T0117600ZS	ABRE	CACGTG	2253	6	-	hormone responsive
BnaC01T0117600ZS	ABRE	ACGTG	2254	5	+	hormone responsive
BnaC01T0147100TA	ABRE	ACGTG	115	5	+	hormone responsive
BnaC01T0147100TA	ABRE	ACGTG	2026	5	+	hormone responsive
BnaC01T0147100TA	ABRE	ACGTG	2431	5	+	hormone responsive
BnaC01T0147700ZY	ABRE	ACGTG	115	5	+	hormone responsive
BnaC01T0147700ZY	ABRE	ACGTG	2026	5	+	hormone responsive
BnaC01T0147700ZY	ABRE	ACGTG	2431	5	+	hormone responsive
BnaC01T0167500WE	ABRE	ACGTG	115	5	+	hormone responsive
BnaC01T0167500WE	ABRE	ACGTG	2026	5	+	hormone responsive
BnaC01T0167500WE	ABRE	ACGTG	2431	5	+	hormone responsive
BnaC01T0197700SL	ABRE	ACGTG	115	5	+	hormone responsive
BnaC01T0197700SL	ABRE	ACGTG	2026	5	+	hormone responsive
BnaC01T0197700SL	ABRE	ACGTG	2431	5	+	hormone responsive
BnaC01T0204800GG	ABRE	ACGTG	115	5	+	hormone responsive
BnaC01T0204800GG	ABRE	ACGTG	2026	5	+	hormone responsive
BnaC01T0204800GG	ABRE	ACGTG	2431	5	+	hormone responsive
BnaC01T0221700ZS	ABRE	ACGTG	115	5	+	hormone responsive
BnaC01T0221700ZS	ABRE	ACGTG	2026	5	+	hormone responsive
BnaC01T0221700ZS	ABRE	ACGTG	2431	5	+	hormone responsive
BnaC01T0316300SL	ABRE	TACGGTC	157	7	-	hormone responsive
BnaC01T0316300SL	ABRE	ACGTG	2026	5	+	hormone responsive
BnaC01T0316300SL	ABRE	ACGTG	2431	5	+	hormone responsive
BnaC02T0016000ZY	ABRE	TACGGTC	1486	7	-	hormone responsive
BnaC02T0016000ZY	ABRE	CGCACGTGTC	1857	9	-	hormone responsive
BnaC02T0095700SL	ABRE	TACGGTC	1486	7	-	hormone responsive
BnaC02T0095700SL	ABRE	CGCACGTGTC	1857	9	-	hormone responsive
BnaC02T0097000ZY	ABRE	TACGTGTC	708	8	+	hormone responsive
BnaC02T0097000ZY	ABRE	ACGTG	709	5	+	hormone responsive
BnaC02T0097000ZY	ABRE	ACGTG	1602	5	-	hormone responsive
BnaC02T0097000ZY	ABRE	ACGTG	1642	5	-	hormone responsive
BnaC02T0097000ZY	ABRE	ACGTG	1803	5	-	hormone responsive
BnaC02T0097000ZY	ABRE	CACGTG	2141	6	-	hormone responsive
BnaC02T0097000ZY	ABRE	ACGTG	2142	5	+	hormone responsive
BnaC02T0097000ZY	ABRE	ACGTG	2182	5	-	hormone responsive
BnaC02T0099600TA	ABRE	TACGGTC	1490	7	-	hormone responsive
BnaC02T0099600TA	ABRE	CGCACGTGTC	1857	9	-	hormone responsive
BnaC02T0131500NO	ABRE	TACGGTC	1486	7	-	hormone responsive
BnaC02T0131500NO	ABRE	CGCACGTGTC	1857	9	-	hormone responsive
BnaC02T0133000QU	ABRE	CGCACGTGTC	1857	9	-	hormone responsive
BnaC02T0163000GG	ABRE	TACGGTC	1486	7	-	hormone responsive
BnaC02T0163000GG	ABRE	CGCACGTGTC	1857	9	-	hormone responsive
BnaC02T0169100WE	ABRE	TACGGTC	1486	7	-	hormone responsive
BnaC02T0169100WE	ABRE	CGCACGTGTC	1857	9	-	hormone responsive
BnaC02T0178700ZS	ABRE	TACGGTC	1486	7	-	hormone responsive
BnaC02T0178700ZS	ABRE	CGCACGTGTC	1857	9	-	hormone responsive
BnaC02T0180900SL	ABRE	TACGTGTC	708	8	+	hormone responsive
BnaC02T0180900SL	ABRE	ACGTG	709	5	+	hormone responsive
BnaC02T0180900SL	ABRE	ACGTG	1602	5	-	hormone responsive
BnaC02T0180900SL	ABRE	ACGTG	1642	5	-	hormone responsive
BnaC02T0180900SL	ABRE	ACGTG	1803	5	-	hormone responsive
BnaC02T0180900SL	ABRE	CACGTG	2141	6	-	hormone responsive
BnaC02T0180900SL	ABRE	ACGTG	2142	5	+	hormone responsive
BnaC02T0180900SL	ABRE	ACGTG	2182	5	-	hormone responsive
BnaC02T0189500TA	ABRE	TACGTGTC	708	8	+	hormone responsive
BnaC02T0189500TA	ABRE	ACGTG	709	5	+	hormone responsive
BnaC02T0189500TA	ABRE	ACGTG	1602	5	-	hormone responsive
BnaC02T0189500TA	ABRE	ACGTG	1642	5	-	hormone responsive
BnaC02T0189500TA	ABRE	ACGTG	1803	5	-	hormone responsive
BnaC02T0189500TA	ABRE	CACGTG	2141	6	-	hormone responsive
BnaC02T0189500TA	ABRE	ACGTG	2142	5	+	hormone responsive
BnaC02T0189500TA	ABRE	ACGTG	2182	5	-	hormone responsive
BnaC02T0221100QU	ABRE	TACGTGTC	708	8	+	hormone responsive
BnaC02T0221100QU	ABRE	ACGTG	709	5	+	hormone responsive
BnaC02T0221100QU	ABRE	ACGTG	1602	5	-	hormone responsive
BnaC02T0221100QU	ABRE	ACGTG	1642	5	-	hormone responsive
BnaC02T0221100QU	ABRE	ACGTG	1803	5	-	hormone responsive
BnaC02T0221100QU	ABRE	CACGTG	2141	6	-	hormone responsive
BnaC02T0221100QU	ABRE	ACGTG	2142	5	+	hormone responsive
BnaC02T0221100QU	ABRE	ACGTG	2182	5	-	hormone responsive
BnaC02T0222300NO	ABRE	ACGTG	604	5	-	hormone responsive
BnaC02T0222300NO	ABRE	TACGTGTC	1078	8	+	hormone responsive
BnaC02T0222300NO	ABRE	ACGTG	1079	5	+	hormone responsive
BnaC02T0222300NO	ABRE	ACGTG	1644	5	-	hormone responsive
BnaC02T0222300NO	ABRE	ACGTG	1803	5	-	hormone responsive
BnaC02T0222300NO	ABRE	CACGTG	2141	6	-	hormone responsive
BnaC02T0222300NO	ABRE	ACGTG	2142	5	+	hormone responsive
BnaC02T0222300NO	ABRE	ACGTG	2182	5	-	hormone responsive
BnaC02T0238100GG	ABRE	TACGTGTC	708	8	+	hormone responsive
BnaC02T0238100GG	ABRE	ACGTG	709	5	+	hormone responsive
BnaC02T0238100GG	ABRE	ACGTG	1602	5	-	hormone responsive
BnaC02T0238100GG	ABRE	ACGTG	1642	5	-	hormone responsive
BnaC02T0238100GG	ABRE	ACGTG	1803	5	-	hormone responsive
BnaC02T0238100GG	ABRE	CACGTG	2141	6	-	hormone responsive
BnaC02T0238100GG	ABRE	ACGTG	2142	5	+	hormone responsive
BnaC02T0238100GG	ABRE	ACGTG	2182	5	-	hormone responsive
BnaC02T0260300WE	ABRE	TACGTGTC	708	8	+	hormone responsive
BnaC02T0260300WE	ABRE	ACGTG	709	5	+	hormone responsive
BnaC02T0260300WE	ABRE	ACGTG	1602	5	-	hormone responsive
BnaC02T0260300WE	ABRE	ACGTG	1642	5	-	hormone responsive
BnaC02T0260300WE	ABRE	ACGTG	1803	5	-	hormone responsive
BnaC02T0260300WE	ABRE	CACGTG	2141	6	-	hormone responsive
BnaC02T0260300WE	ABRE	ACGTG	2142	5	+	hormone responsive
BnaC02T0260300WE	ABRE	ACGTG	2182	5	-	hormone responsive
BnaC02T0271200ZS	ABRE	TACGTGTC	708	8	+	hormone responsive
BnaC02T0271200ZS	ABRE	ACGTG	709	5	+	hormone responsive
BnaC02T0271200ZS	ABRE	ACGTG	1602	5	-	hormone responsive
BnaC02T0271200ZS	ABRE	ACGTG	1642	5	-	hormone responsive
BnaC02T0271200ZS	ABRE	ACGTG	1803	5	-	hormone responsive
BnaC02T0271200ZS	ABRE	CACGTG	2141	6	-	hormone responsive
BnaC02T0271200ZS	ABRE	ACGTG	2142	5	+	hormone responsive
BnaC02T0271200ZS	ABRE	ACGTG	2182	5	-	hormone responsive
BnaC03T0019200QU	ABRE	ACGTG	2093	5	+	hormone responsive
BnaC03T0019200QU	ABRE	CACGTG	2130	6	-	hormone responsive
BnaC03T0019200QU	ABRE	ACGTG	2131	5	+	hormone responsive
BnaC03T0019200QU	ABRE	ACGTG	2147	5	-	hormone responsive
BnaC03T0019200QU	ABRE	CACGTG	2394	6	-	hormone responsive
BnaC03T0019200QU	ABRE	ACGTG	2395	5	+	hormone responsive
BnaC03T0023600ZY	ABRE	ACGTG	2093	5	+	hormone responsive
BnaC03T0023600ZY	ABRE	CACGTG	2130	6	-	hormone responsive
BnaC03T0023600ZY	ABRE	ACGTG	2131	5	+	hormone responsive
BnaC03T0023600ZY	ABRE	CACGTG	2394	6	-	hormone responsive
BnaC03T0023600ZY	ABRE	ACGTG	2395	5	+	hormone responsive
BnaC03T0023900GG	ABRE	ACGTG	2093	5	+	hormone responsive
BnaC03T0023900GG	ABRE	CACGTG	2130	6	-	hormone responsive
BnaC03T0023900GG	ABRE	ACGTG	2131	5	+	hormone responsive
BnaC03T0023900GG	ABRE	CACGTG	2394	6	-	hormone responsive
BnaC03T0023900GG	ABRE	ACGTG	2395	5	+	hormone responsive
BnaC03T0024500ZS	ABRE	ACGTG	2093	5	+	hormone responsive
BnaC03T0024500ZS	ABRE	CACGTG	2130	6	-	hormone responsive
BnaC03T0024500ZS	ABRE	ACGTG	2131	5	+	hormone responsive
BnaC03T0024500ZS	ABRE	CACGTG	2394	6	-	hormone responsive
BnaC03T0024500ZS	ABRE	ACGTG	2395	5	+	hormone responsive
BnaC03T0038500SL	ABRE	ACGTG	23	5	-	hormone responsive
BnaC03T0038500SL	ABRE	ACGTG	1402	5	+	hormone responsive
BnaC03T0038500SL	ABRE	ACGTG	1971	5	+	hormone responsive
BnaC03T0078500ZY	ABRE	ACGTG	1971	5	+	hormone responsive
BnaC03T0080800NO	ABRE	ACGTG	1971	5	+	hormone responsive
BnaC03T0094200WE	ABRE	ACGTG	287	5	+	hormone responsive
BnaC03T0094200WE	ABRE	ACGTG	743	5	+	hormone responsive
BnaC03T0094200WE	ABRE	ACGTG	1971	5	+	hormone responsive
BnaC03T0097300SL	ABRE	ACGTG	1199	5	-	hormone responsive
BnaC03T0097300SL	ABRE	ACGTG	1600	5	-	hormone responsive
BnaC03T0097300SL	ABRE	ACGTG	2310	5	-	hormone responsive
BnaC03T0097300SL	ABRE	ACGTG	2494	5	+	hormone responsive
BnaC03T0112900SL	ABRE	AACCCGG	1687	7	+	hormone responsive
BnaC03T0112900SL	ABRE	CACGTG	2142	6	-	hormone responsive
BnaC03T0112900SL	ABRE	ACGTG	2143	5	+	hormone responsive
BnaC03T0112900SL	ABRE	CACGTG	2163	6	-	hormone responsive
BnaC03T0112900SL	ABRE	ACGTG	2164	5	+	hormone responsive
BnaC03T0112900SL	ABRE	ACGTG	2206	5	+	hormone responsive
BnaC03T0112900SL	ABRE	GACACGTGGC	2501	9	-	hormone responsive
BnaC03T0112900SL	ABRE	CACGTG	2503	6	-	hormone responsive
BnaC03T0112900SL	ABRE	ACGTG	2504	5	+	hormone responsive
BnaC03T0113500TA	ABRE	ACGTG	24	5	-	hormone responsive
BnaC03T0113500TA	ABRE	ACGTG	1402	5	+	hormone responsive
BnaC03T0113500TA	ABRE	ACGTG	1971	5	+	hormone responsive
BnaC03T0140400ZY	ABRE	ACGTG	1199	5	-	hormone responsive
BnaC03T0140400ZY	ABRE	ACGTG	1600	5	-	hormone responsive
BnaC03T0140400ZY	ABRE	ACGTG	2310	5	-	hormone responsive
BnaC03T0140400ZY	ABRE	ACGTG	2494	5	+	hormone responsive
BnaC03T0140700NO	ABRE	ACGTG	1199	5	-	hormone responsive
BnaC03T0140700NO	ABRE	ACGTG	1600	5	-	hormone responsive
BnaC03T0140700NO	ABRE	ACGTG	2310	5	-	hormone responsive
BnaC03T0140700NO	ABRE	ACGTG	2494	5	+	hormone responsive
BnaC03T0144500QU	ABRE	ACGTG	897	5	+	hormone responsive
BnaC03T0151100GG	ABRE	ACGTG	1971	5	+	hormone responsive
BnaC03T0153500ZS	ABRE	ACGTG	1971	5	+	hormone responsive
BnaC03T0153900WE	ABRE	ACGTG	1204	5	-	hormone responsive
BnaC03T0153900WE	ABRE	ACGTG	1604	5	-	hormone responsive
BnaC03T0153900WE	ABRE	ACGTG	2310	5	-	hormone responsive
BnaC03T0153900WE	ABRE	ACGTG	2494	5	+	hormone responsive
BnaC03T0156300NO	ABRE	AACCCGG	1653	7	+	hormone responsive
BnaC03T0156300NO	ABRE	CACGTG	2142	6	-	hormone responsive
BnaC03T0156300NO	ABRE	ACGTG	2143	5	+	hormone responsive
BnaC03T0156300NO	ABRE	CACGTG	2163	6	-	hormone responsive
BnaC03T0156300NO	ABRE	ACGTG	2164	5	+	hormone responsive
BnaC03T0156300NO	ABRE	ACGTG	2206	5	+	hormone responsive
BnaC03T0156300NO	ABRE	GACACGTGGC	2501	9	-	hormone responsive
BnaC03T0156300NO	ABRE	CACGTG	2503	6	-	hormone responsive
BnaC03T0156300NO	ABRE	ACGTG	2504	5	+	hormone responsive
BnaC03T0157600ZY	ABRE	ACGTG	14	5	-	hormone responsive
BnaC03T0157600ZY	ABRE	AACCCGG	786	7	+	hormone responsive
BnaC03T0157600ZY	ABRE	ACGTG	1168	5	+	hormone responsive
BnaC03T0157600ZY	ABRE	CACGTG	2019	6	-	hormone responsive
BnaC03T0157600ZY	ABRE	ACGTG	2020	5	+	hormone responsive
BnaC03T0157600ZY	ABRE	CACGTG	2040	6	-	hormone responsive
BnaC03T0157600ZY	ABRE	ACGTG	2041	5	+	hormone responsive
BnaC03T0157600ZY	ABRE	ACGTG	2083	5	+	hormone responsive
BnaC03T0157600ZY	ABRE	ACGTG	2169	5	-	hormone responsive
BnaC03T0157600ZY	ABRE	GACACGTGGC	2378	9	-	hormone responsive
BnaC03T0157600ZY	ABRE	CACGTG	2380	6	-	hormone responsive
BnaC03T0157600ZY	ABRE	ACGTG	2381	5	+	hormone responsive
BnaC03T0158200ZY	ABRE	AACCCGG	1692	7	+	hormone responsive
BnaC03T0158200ZY	ABRE	CACGTG	2142	6	-	hormone responsive
BnaC03T0158200ZY	ABRE	ACGTG	2143	5	+	hormone responsive
BnaC03T0158200ZY	ABRE	CACGTG	2163	6	-	hormone responsive
BnaC03T0158200ZY	ABRE	ACGTG	2164	5	+	hormone responsive
BnaC03T0158200ZY	ABRE	ACGTG	2206	5	+	hormone responsive
BnaC03T0158200ZY	ABRE	GACACGTGGC	2501	9	-	hormone responsive
BnaC03T0158200ZY	ABRE	CACGTG	2503	6	-	hormone responsive
BnaC03T0158200ZY	ABRE	ACGTG	2504	5	+	hormone responsive
BnaC03T0170900WE	ABRE	ACGTG	155	5	+	hormone responsive
BnaC03T0170900WE	ABRE	AACCCGG	1692	7	+	hormone responsive
BnaC03T0170900WE	ABRE	CACGTG	2142	6	-	hormone responsive
BnaC03T0170900WE	ABRE	ACGTG	2143	5	+	hormone responsive
BnaC03T0170900WE	ABRE	CACGTG	2163	6	-	hormone responsive
BnaC03T0170900WE	ABRE	ACGTG	2164	5	+	hormone responsive
BnaC03T0170900WE	ABRE	ACGTG	2206	5	+	hormone responsive
BnaC03T0170900WE	ABRE	GACACGTGGC	2501	9	-	hormone responsive
BnaC03T0170900WE	ABRE	CACGTG	2503	6	-	hormone responsive
BnaC03T0170900WE	ABRE	ACGTG	2504	5	+	hormone responsive
BnaC03T0174200TA	ABRE	ACGTG	1199	5	-	hormone responsive
BnaC03T0174200TA	ABRE	ACGTG	1600	5	-	hormone responsive
BnaC03T0174200TA	ABRE	ACGTG	2310	5	-	hormone responsive
BnaC03T0174200TA	ABRE	ACGTG	2494	5	+	hormone responsive
BnaC03T0190800TA	ABRE	AACCCGG	1692	7	+	hormone responsive
BnaC03T0190800TA	ABRE	CACGTG	2142	6	-	hormone responsive
BnaC03T0190800TA	ABRE	ACGTG	2143	5	+	hormone responsive
BnaC03T0190800TA	ABRE	CACGTG	2163	6	-	hormone responsive
BnaC03T0190800TA	ABRE	ACGTG	2164	5	+	hormone responsive
BnaC03T0190800TA	ABRE	ACGTG	2206	5	+	hormone responsive
BnaC03T0190800TA	ABRE	GACACGTGGC	2501	9	-	hormone responsive
BnaC03T0190800TA	ABRE	CACGTG	2503	6	-	hormone responsive
BnaC03T0190800TA	ABRE	ACGTG	2504	5	+	hormone responsive
BnaC03T0204600QU	ABRE	ACGTG	1199	5	-	hormone responsive
BnaC03T0204600QU	ABRE	ACGTG	1600	5	-	hormone responsive
BnaC03T0204600QU	ABRE	ACGTG	2310	5	-	hormone responsive
BnaC03T0204600QU	ABRE	ACGTG	2494	5	+	hormone responsive
BnaC03T0210500GG	ABRE	ACGTG	1199	5	-	hormone responsive
BnaC03T0210500GG	ABRE	ACGTG	1600	5	-	hormone responsive
BnaC03T0210500GG	ABRE	ACGTG	2310	5	-	hormone responsive
BnaC03T0210500GG	ABRE	ACGTG	2494	5	+	hormone responsive
BnaC03T0211800SL	ABRE	AACCCGG	299	7	+	hormone responsive
BnaC03T0211800SL	ABRE	TACGTGTC	1776	8	-	hormone responsive
BnaC03T0211800SL	ABRE	ACGTG	1778	5	-	hormone responsive
BnaC03T0215700ZS	ABRE	ACGTG	1199	5	-	hormone responsive
BnaC03T0215700ZS	ABRE	ACGTG	1600	5	-	hormone responsive
BnaC03T0215700ZS	ABRE	ACGTG	2310	5	-	hormone responsive
BnaC03T0215700ZS	ABRE	ACGTG	2494	5	+	hormone responsive
BnaC03T0221500QU	ABRE	AACCCGG	1692	7	+	hormone responsive
BnaC03T0221500QU	ABRE	CACGTG	2142	6	-	hormone responsive
BnaC03T0221500QU	ABRE	ACGTG	2143	5	+	hormone responsive
BnaC03T0221500QU	ABRE	CACGTG	2163	6	-	hormone responsive
BnaC03T0221500QU	ABRE	ACGTG	2164	5	+	hormone responsive
BnaC03T0221500QU	ABRE	ACGTG	2206	5	+	hormone responsive
BnaC03T0221500QU	ABRE	GACACGTGGC	2501	9	-	hormone responsive
BnaC03T0221500QU	ABRE	CACGTG	2503	6	-	hormone responsive
BnaC03T0221500QU	ABRE	ACGTG	2504	5	+	hormone responsive
BnaC03T0227300GG	ABRE	ACGTG	14	5	-	hormone responsive
BnaC03T0227300GG	ABRE	AACCCGG	786	7	+	hormone responsive
BnaC03T0227300GG	ABRE	ACGTG	1168	5	+	hormone responsive
BnaC03T0227300GG	ABRE	CACGTG	2019	6	-	hormone responsive
BnaC03T0227300GG	ABRE	ACGTG	2020	5	+	hormone responsive
BnaC03T0227300GG	ABRE	CACGTG	2040	6	-	hormone responsive
BnaC03T0227300GG	ABRE	ACGTG	2041	5	+	hormone responsive
BnaC03T0227300GG	ABRE	ACGTG	2083	5	+	hormone responsive
BnaC03T0227300GG	ABRE	ACGTG	2169	5	-	hormone responsive
BnaC03T0227300GG	ABRE	GACACGTGGC	2378	9	-	hormone responsive
BnaC03T0227300GG	ABRE	CACGTG	2380	6	-	hormone responsive
BnaC03T0227300GG	ABRE	ACGTG	2381	5	+	hormone responsive
BnaC03T0227900GG	ABRE	AACCCGG	1692	7	+	hormone responsive
BnaC03T0227900GG	ABRE	CACGTG	2142	6	-	hormone responsive
BnaC03T0227900GG	ABRE	ACGTG	2143	5	+	hormone responsive
BnaC03T0227900GG	ABRE	CACGTG	2163	6	-	hormone responsive
BnaC03T0227900GG	ABRE	ACGTG	2164	5	+	hormone responsive
BnaC03T0227900GG	ABRE	ACGTG	2206	5	+	hormone responsive
BnaC03T0227900GG	ABRE	GACACGTGGC	2501	9	-	hormone responsive
BnaC03T0227900GG	ABRE	CACGTG	2503	6	-	hormone responsive
BnaC03T0227900GG	ABRE	ACGTG	2504	5	+	hormone responsive
BnaC03T0232300ZS	ABRE	ACGTG	14	5	-	hormone responsive
BnaC03T0232300ZS	ABRE	AACCCGG	786	7	+	hormone responsive
BnaC03T0232300ZS	ABRE	ACGTG	1168	5	+	hormone responsive
BnaC03T0232300ZS	ABRE	CACGTG	2019	6	-	hormone responsive
BnaC03T0232300ZS	ABRE	ACGTG	2020	5	+	hormone responsive
BnaC03T0232300ZS	ABRE	CACGTG	2040	6	-	hormone responsive
BnaC03T0232300ZS	ABRE	ACGTG	2041	5	+	hormone responsive
BnaC03T0232300ZS	ABRE	ACGTG	2083	5	+	hormone responsive
BnaC03T0232300ZS	ABRE	ACGTG	2169	5	-	hormone responsive
BnaC03T0232300ZS	ABRE	GACACGTGGC	2378	9	-	hormone responsive
BnaC03T0232300ZS	ABRE	CACGTG	2380	6	-	hormone responsive
BnaC03T0232300ZS	ABRE	ACGTG	2381	5	+	hormone responsive
BnaC03T0232800ZS	ABRE	AACCCGG	1692	7	+	hormone responsive
BnaC03T0232800ZS	ABRE	CACGTG	2142	6	-	hormone responsive
BnaC03T0232800ZS	ABRE	ACGTG	2143	5	+	hormone responsive
BnaC03T0232800ZS	ABRE	CACGTG	2163	6	-	hormone responsive
BnaC03T0232800ZS	ABRE	ACGTG	2164	5	+	hormone responsive
BnaC03T0232800ZS	ABRE	ACGTG	2206	5	+	hormone responsive
BnaC03T0232800ZS	ABRE	GACACGTGGC	2501	9	-	hormone responsive
BnaC03T0232800ZS	ABRE	CACGTG	2503	6	-	hormone responsive
BnaC03T0232800ZS	ABRE	ACGTG	2504	5	+	hormone responsive
BnaC03T0253600NO	ABRE	AACCCGG	306	7	+	hormone responsive
BnaC03T0253600NO	ABRE	TACGTGTC	1776	8	-	hormone responsive
BnaC03T0253600NO	ABRE	ACGTG	1778	5	-	hormone responsive
BnaC03T0267300WE	ABRE	AACCCGG	299	7	+	hormone responsive
BnaC03T0267300WE	ABRE	TACGTGTC	1776	8	-	hormone responsive
BnaC03T0267300WE	ABRE	ACGTG	1778	5	-	hormone responsive
BnaC03T0270000ZY	ABRE	AACCCGG	299	7	+	hormone responsive
BnaC03T0270000ZY	ABRE	TACGTGTC	1776	8	-	hormone responsive
BnaC03T0270000ZY	ABRE	ACGTG	1778	5	-	hormone responsive
BnaC03T0293300TA	ABRE	AACCCGG	299	7	+	hormone responsive
BnaC03T0293300TA	ABRE	TACGTGTC	1776	8	-	hormone responsive
BnaC03T0293300TA	ABRE	ACGTG	1778	5	-	hormone responsive
BnaC03T0319600QU	ABRE	AACCCGG	299	7	+	hormone responsive
BnaC03T0319600QU	ABRE	TACGTGTC	1776	8	-	hormone responsive
BnaC03T0319600QU	ABRE	ACGTG	1778	5	-	hormone responsive
BnaC03T0327700GG	ABRE	AACCCGG	299	7	+	hormone responsive
BnaC03T0327700GG	ABRE	TACGTGTC	1776	8	-	hormone responsive
BnaC03T0327700GG	ABRE	ACGTG	1778	5	-	hormone responsive
BnaC03T0333800ZS	ABRE	ACGTG	1671	5	+	hormone responsive
BnaC03T0333800ZS	ABRE	TACGTGTC	1776	8	-	hormone responsive
BnaC03T0333800ZS	ABRE	ACGTG	1778	5	-	hormone responsive
BnaC03T0623700SL	ABRE	ACGTG	197	5	-	hormone responsive
BnaC03T0623700SL	ABRE	TACGGTC	1748	7	-	hormone responsive
BnaC03T0623700SL	ABRE	ACGTG	2311	5	+	hormone responsive
BnaA06T0451200WE	ABRE3a	TACGTG	2295	6	+	stress reponsive
BnaA06T0456400WE	ABRE3a	TACGTG	1522	6	+	stress reponsive
BnaA06T0456400WE	ABRE3a	TACGTG	2247	6	-	stress reponsive
BnaA07T0165000ZY	ABRE3a	TACGTG	332	6	-	stress reponsive
BnaA07T0175900QU	ABRE3a	TACGTG	332	6	-	stress reponsive
BnaA07T0202900SL	ABRE3a	TACGTG	332	6	-	stress reponsive
BnaA07T0209700WE	ABRE3a	TACGTG	332	6	-	stress reponsive
BnaA07T0210900TA	ABRE3a	TACGTG	330	6	-	stress reponsive
BnaA07T0211100NO	ABRE3a	TACGTG	330	6	-	stress reponsive
BnaA07T0217100ZS	ABRE3a	TACGTG	332	6	-	stress reponsive
BnaA07T0218800GG	ABRE3a	TACGTG	332	6	-	stress reponsive
BnaA08T0114600NO	ABRE3a	TACGTG	404	6	+	stress reponsive
BnaA08T0114600NO	ABRE3a	TACGTG	634	6	+	stress reponsive
BnaA08T0114600NO	ABRE3a	TACGTG	2310	6	+	stress reponsive
BnaA08T0126400WE	ABRE3a	TACGTG	404	6	+	stress reponsive
BnaA08T0126400WE	ABRE3a	TACGTG	634	6	+	stress reponsive
BnaA08T0126400WE	ABRE3a	TACGTG	2310	6	+	stress reponsive
BnaA08T0132100TA	ABRE3a	TACGTG	404	6	+	stress reponsive
BnaA08T0132100TA	ABRE3a	TACGTG	634	6	+	stress reponsive
BnaA08T0132100TA	ABRE3a	TACGTG	2310	6	+	stress reponsive
BnaA08T0135200SL	ABRE3a	TACGTG	404	6	+	stress reponsive
BnaA08T0135200SL	ABRE3a	TACGTG	634	6	+	stress reponsive
BnaA08T0135200SL	ABRE3a	TACGTG	2310	6	+	stress reponsive
BnaA08T0137200GG	ABRE3a	TACGTG	404	6	+	stress reponsive
BnaA08T0137200GG	ABRE3a	TACGTG	634	6	+	stress reponsive
BnaA08T0137200GG	ABRE3a	TACGTG	2310	6	+	stress reponsive
BnaA08T0138400ZY	ABRE3a	TACGTG	402	6	+	stress reponsive
BnaA08T0138400ZY	ABRE3a	TACGTG	2310	6	+	stress reponsive
BnaA08T0139300QU	ABRE3a	TACGTG	404	6	+	stress reponsive
BnaA08T0139300QU	ABRE3a	TACGTG	634	6	+	stress reponsive
BnaA08T0139300QU	ABRE3a	TACGTG	2310	6	+	stress reponsive
BnaA08T0143800ZS	ABRE3a	TACGTG	404	6	+	stress reponsive
BnaA08T0143800ZS	ABRE3a	TACGTG	634	6	+	stress reponsive
BnaA08T0143800ZS	ABRE3a	TACGTG	2310	6	+	stress reponsive
BnaA09T0188800TA	ABRE3a	TACGTG	2310	6	+	stress reponsive
BnaA09T0196100QU	ABRE3a	TACGTG	2310	6	+	stress reponsive
BnaA09T0205200GG	ABRE3a	TACGTG	2310	6	+	stress reponsive
BnaA09T0251500SL	ABRE3a	TACGTG	2310	6	+	stress reponsive
BnaA09T0533200GG	ABRE3a	TACGTG	425	6	+	stress reponsive
BnaA09T0533200GG	ABRE3a	TACGTG	542	6	-	stress reponsive
BnaA09T0533700GG	ABRE3a	TACGTG	1544	6	+	stress reponsive
BnaA09T0572200SL	ABRE3a	TACGTG	776	6	+	stress reponsive
BnaA10T0005600GG	ABRE3a	TACGTG	345	6	-	stress reponsive
BnaA10T0005600GG	ABRE3a	TACGTG	439	6	+	stress reponsive
BnaA10T0005600GG	ABRE3a	TACGTG	1069	6	-	stress reponsive
BnaA10T0005700QU	ABRE3a	TACGTG	345	6	-	stress reponsive
BnaA10T0005700QU	ABRE3a	TACGTG	439	6	+	stress reponsive
BnaA10T0005700QU	ABRE3a	TACGTG	1069	6	-	stress reponsive
BnaA10T0005700ZS	ABRE3a	TACGTG	344	6	-	stress reponsive
BnaA10T0005700ZS	ABRE3a	TACGTG	438	6	+	stress reponsive
BnaA10T0005700ZS	ABRE3a	TACGTG	1068	6	-	stress reponsive
BnaA10T0005800TA	ABRE3a	TACGTG	345	6	-	stress reponsive
BnaA10T0005800TA	ABRE3a	TACGTG	439	6	+	stress reponsive
BnaA10T0005800TA	ABRE3a	TACGTG	1069	6	-	stress reponsive
BnaA10T0006900WE	ABRE3a	TACGTG	345	6	-	stress reponsive
BnaA10T0006900WE	ABRE3a	TACGTG	439	6	+	stress reponsive
BnaA10T0006900WE	ABRE3a	TACGTG	1069	6	-	stress reponsive
BnaA10T0077400NO	ABRE3a	TACGTG	2307	6	+	stress reponsive
BnaA10T0077400NO	ABRE3a	TACGTG	2433	6	+	stress reponsive
BnaA10T0217800NO	ABRE3a	TACGTG	621	6	-	stress reponsive
BnaA10T0237900SL	ABRE3a	TACGTG	2394	6	+	stress reponsive
BnaA10T0252700ZY	ABRE3a	TACGTG	2394	6	+	stress reponsive
BnaA10T0269400GG	ABRE3a	TACGTG	2394	6	+	stress reponsive
BnaA10T0274900ZS	ABRE3a	TACGTG	2280	6	+	stress reponsive
BnaC01T0037300WE	ABRE3a	TACGTG	365	6	-	stress reponsive
BnaC01T0037300WE	ABRE3a	TACGTG	2132	6	+	stress reponsive
BnaC01T0037300WE	ABRE3a	TACGTG	2310	6	+	stress reponsive
BnaC01T0037300WE	ABRE3a	TACGTG	2439	6	+	stress reponsive
BnaC01T0046000SL	ABRE3a	TACGTG	365	6	-	stress reponsive
BnaC01T0046000SL	ABRE3a	TACGTG	2132	6	+	stress reponsive
BnaC01T0046000SL	ABRE3a	TACGTG	2310	6	+	stress reponsive
BnaC01T0046000SL	ABRE3a	TACGTG	2439	6	+	stress reponsive
BnaC01T0054800GG	ABRE3a	TACGTG	365	6	-	stress reponsive
BnaC01T0054800GG	ABRE3a	TACGTG	2132	6	+	stress reponsive
BnaC01T0054800GG	ABRE3a	TACGTG	2310	6	+	stress reponsive
BnaC01T0054800GG	ABRE3a	TACGTG	2439	6	+	stress reponsive
BnaC01T0058600ZS	ABRE3a	TACGTG	365	6	-	stress reponsive
BnaC01T0058600ZS	ABRE3a	TACGTG	2132	6	+	stress reponsive
BnaC01T0058600ZS	ABRE3a	TACGTG	2310	6	+	stress reponsive
BnaC01T0058600ZS	ABRE3a	TACGTG	2439	6	+	stress reponsive
BnaC02T0097000ZY	ABRE3a	TACGTG	708	6	+	stress reponsive
BnaC02T0097000ZY	ABRE3a	TACGTG	2182	6	-	stress reponsive
BnaC02T0180900SL	ABRE3a	TACGTG	708	6	+	stress reponsive
BnaC02T0180900SL	ABRE3a	TACGTG	2182	6	-	stress reponsive
BnaC02T0189500TA	ABRE3a	TACGTG	708	6	+	stress reponsive
BnaC02T0189500TA	ABRE3a	TACGTG	2182	6	-	stress reponsive
BnaC02T0221100QU	ABRE3a	TACGTG	708	6	+	stress reponsive
BnaC02T0221100QU	ABRE3a	TACGTG	2182	6	-	stress reponsive
BnaC02T0222300NO	ABRE3a	TACGTG	604	6	-	stress reponsive
BnaC02T0222300NO	ABRE3a	TACGTG	1078	6	+	stress reponsive
BnaC02T0222300NO	ABRE3a	TACGTG	2182	6	-	stress reponsive
BnaC02T0238100GG	ABRE3a	TACGTG	708	6	+	stress reponsive
BnaC02T0238100GG	ABRE3a	TACGTG	2182	6	-	stress reponsive
BnaC02T0260300WE	ABRE3a	TACGTG	708	6	+	stress reponsive
BnaC02T0260300WE	ABRE3a	TACGTG	2182	6	-	stress reponsive
BnaC02T0271200ZS	ABRE3a	TACGTG	708	6	+	stress reponsive
BnaC02T0271200ZS	ABRE3a	TACGTG	2182	6	-	stress reponsive
BnaC03T0019200QU	ABRE3a	TACGTG	2147	6	-	stress reponsive
BnaC03T0038500SL	ABRE3a	TACGTG	23	6	-	stress reponsive
BnaC03T0038500SL	ABRE3a	TACGTG	1401	6	+	stress reponsive
BnaC03T0094200WE	ABRE3a	TACGTG	286	6	+	stress reponsive
BnaC03T0094200WE	ABRE3a	TACGTG	742	6	+	stress reponsive
BnaC03T0097300SL	ABRE3a	TACGTG	1600	6	-	stress reponsive
BnaC03T0113500TA	ABRE3a	TACGTG	24	6	-	stress reponsive
BnaC03T0113500TA	ABRE3a	TACGTG	1401	6	+	stress reponsive
BnaC03T0140400ZY	ABRE3a	TACGTG	1600	6	-	stress reponsive
BnaC03T0140700NO	ABRE3a	TACGTG	1600	6	-	stress reponsive
BnaC03T0153900WE	ABRE3a	TACGTG	1604	6	-	stress reponsive
BnaC03T0157600ZY	ABRE3a	TACGTG	1167	6	+	stress reponsive
BnaC03T0157600ZY	ABRE3a	TACGTG	2169	6	-	stress reponsive
BnaC03T0174200TA	ABRE3a	TACGTG	1600	6	-	stress reponsive
BnaC03T0204600QU	ABRE3a	TACGTG	1600	6	-	stress reponsive
BnaC03T0210500GG	ABRE3a	TACGTG	1600	6	-	stress reponsive
BnaC03T0211800SL	ABRE3a	TACGTG	1778	6	-	stress reponsive
BnaC03T0215700ZS	ABRE3a	TACGTG	1600	6	-	stress reponsive
BnaC03T0227300GG	ABRE3a	TACGTG	1167	6	+	stress reponsive
BnaC03T0227300GG	ABRE3a	TACGTG	2169	6	-	stress reponsive
BnaC03T0232300ZS	ABRE3a	TACGTG	1167	6	+	stress reponsive
BnaC03T0232300ZS	ABRE3a	TACGTG	2169	6	-	stress reponsive
BnaC03T0253600NO	ABRE3a	TACGTG	1778	6	-	stress reponsive
BnaC03T0267300WE	ABRE3a	TACGTG	1778	6	-	stress reponsive
BnaC03T0270000ZY	ABRE3a	TACGTG	1778	6	-	stress reponsive
BnaC03T0293300TA	ABRE3a	TACGTG	1778	6	-	stress reponsive
BnaC03T0319600QU	ABRE3a	TACGTG	1778	6	-	stress reponsive
BnaC03T0327700GG	ABRE3a	TACGTG	1778	6	-	stress reponsive
BnaC03T0333800ZS	ABRE3a	TACGTG	1670	6	+	stress reponsive
BnaC03T0333800ZS	ABRE3a	TACGTG	1778	6	-	stress reponsive
BnaC03T0623700SL	ABRE3a	TACGTG	197	6	-	stress reponsive
BnaC03T0623700SL	ABRE3a	TACGTG	2310	6	+	stress reponsive
BnaA06T0451200WE	ABRE4	CACGTA	2295	6	-	stress reponsive
BnaA06T0456400WE	ABRE4	CACGTA	1522	6	-	stress reponsive
BnaA06T0456400WE	ABRE4	CACGTA	2247	6	+	stress reponsive
BnaA07T0165000ZY	ABRE4	CACGTA	332	6	+	stress reponsive
BnaA07T0175900QU	ABRE4	CACGTA	332	6	+	stress reponsive
BnaA07T0202900SL	ABRE4	CACGTA	332	6	+	stress reponsive
BnaA07T0209700WE	ABRE4	CACGTA	332	6	+	stress reponsive
BnaA07T0210900TA	ABRE4	CACGTA	330	6	+	stress reponsive
BnaA07T0211100NO	ABRE4	CACGTA	330	6	+	stress reponsive
BnaA07T0217100ZS	ABRE4	CACGTA	332	6	+	stress reponsive
BnaA07T0218800GG	ABRE4	CACGTA	332	6	+	stress reponsive
BnaA08T0114600NO	ABRE4	CACGTA	404	6	-	stress reponsive
BnaA08T0114600NO	ABRE4	CACGTA	634	6	-	stress reponsive
BnaA08T0114600NO	ABRE4	CACGTA	2310	6	-	stress reponsive
BnaA08T0126400WE	ABRE4	CACGTA	404	6	-	stress reponsive
BnaA08T0126400WE	ABRE4	CACGTA	634	6	-	stress reponsive
BnaA08T0126400WE	ABRE4	CACGTA	2310	6	-	stress reponsive
BnaA08T0132100TA	ABRE4	CACGTA	404	6	-	stress reponsive
BnaA08T0132100TA	ABRE4	CACGTA	634	6	-	stress reponsive
BnaA08T0132100TA	ABRE4	CACGTA	2310	6	-	stress reponsive
BnaA08T0135200SL	ABRE4	CACGTA	404	6	-	stress reponsive
BnaA08T0135200SL	ABRE4	CACGTA	634	6	-	stress reponsive
BnaA08T0135200SL	ABRE4	CACGTA	2310	6	-	stress reponsive
BnaA08T0137200GG	ABRE4	CACGTA	404	6	-	stress reponsive
BnaA08T0137200GG	ABRE4	CACGTA	634	6	-	stress reponsive
BnaA08T0137200GG	ABRE4	CACGTA	2310	6	-	stress reponsive
BnaA08T0138400ZY	ABRE4	CACGTA	402	6	-	stress reponsive
BnaA08T0138400ZY	ABRE4	CACGTA	2310	6	-	stress reponsive
BnaA08T0139300QU	ABRE4	CACGTA	404	6	-	stress reponsive
BnaA08T0139300QU	ABRE4	CACGTA	634	6	-	stress reponsive
BnaA08T0139300QU	ABRE4	CACGTA	2310	6	-	stress reponsive
BnaA08T0143800ZS	ABRE4	CACGTA	404	6	-	stress reponsive
BnaA08T0143800ZS	ABRE4	CACGTA	634	6	-	stress reponsive
BnaA08T0143800ZS	ABRE4	CACGTA	2310	6	-	stress reponsive
BnaA09T0188800TA	ABRE4	CACGTA	2310	6	-	stress reponsive
BnaA09T0196100QU	ABRE4	CACGTA	2310	6	-	stress reponsive
BnaA09T0205200GG	ABRE4	CACGTA	2310	6	-	stress reponsive
BnaA09T0251500SL	ABRE4	CACGTA	2310	6	-	stress reponsive
BnaA09T0533200GG	ABRE4	CACGTA	425	6	-	stress reponsive
BnaA09T0533200GG	ABRE4	CACGTA	542	6	+	stress reponsive
BnaA09T0533700GG	ABRE4	CACGTA	1544	6	-	stress reponsive
BnaA09T0572200SL	ABRE4	CACGTA	776	6	-	stress reponsive
BnaA10T0005600GG	ABRE4	CACGTA	345	6	+	stress reponsive
BnaA10T0005600GG	ABRE4	CACGTA	439	6	-	stress reponsive
BnaA10T0005600GG	ABRE4	CACGTA	1069	6	+	stress reponsive
BnaA10T0005700QU	ABRE4	CACGTA	345	6	+	stress reponsive
BnaA10T0005700QU	ABRE4	CACGTA	439	6	-	stress reponsive
BnaA10T0005700QU	ABRE4	CACGTA	1069	6	+	stress reponsive
BnaA10T0005700ZS	ABRE4	CACGTA	344	6	+	stress reponsive
BnaA10T0005700ZS	ABRE4	CACGTA	438	6	-	stress reponsive
BnaA10T0005700ZS	ABRE4	CACGTA	1068	6	+	stress reponsive
BnaA10T0005800TA	ABRE4	CACGTA	345	6	+	stress reponsive
BnaA10T0005800TA	ABRE4	CACGTA	439	6	-	stress reponsive
BnaA10T0005800TA	ABRE4	CACGTA	1069	6	+	stress reponsive
BnaA10T0006900WE	ABRE4	CACGTA	345	6	+	stress reponsive
BnaA10T0006900WE	ABRE4	CACGTA	439	6	-	stress reponsive
BnaA10T0006900WE	ABRE4	CACGTA	1069	6	+	stress reponsive
BnaA10T0077400NO	ABRE4	CACGTA	2307	6	-	stress reponsive
BnaA10T0077400NO	ABRE4	CACGTA	2433	6	-	stress reponsive
BnaA10T0217800NO	ABRE4	CACGTA	621	6	+	stress reponsive
BnaA10T0237900SL	ABRE4	CACGTA	2394	6	-	stress reponsive
BnaA10T0252700ZY	ABRE4	CACGTA	2394	6	-	stress reponsive
BnaA10T0269400GG	ABRE4	CACGTA	2394	6	-	stress reponsive
BnaA10T0274900ZS	ABRE4	CACGTA	2280	6	-	stress reponsive
BnaC01T0037300WE	ABRE4	CACGTA	365	6	+	stress reponsive
BnaC01T0037300WE	ABRE4	CACGTA	2132	6	-	stress reponsive
BnaC01T0037300WE	ABRE4	CACGTA	2310	6	-	stress reponsive
BnaC01T0037300WE	ABRE4	CACGTA	2439	6	-	stress reponsive
BnaC01T0046000SL	ABRE4	CACGTA	365	6	+	stress reponsive
BnaC01T0046000SL	ABRE4	CACGTA	2132	6	-	stress reponsive
BnaC01T0046000SL	ABRE4	CACGTA	2310	6	-	stress reponsive
BnaC01T0046000SL	ABRE4	CACGTA	2439	6	-	stress reponsive
BnaC01T0054800GG	ABRE4	CACGTA	365	6	+	stress reponsive
BnaC01T0054800GG	ABRE4	CACGTA	2132	6	-	stress reponsive
BnaC01T0054800GG	ABRE4	CACGTA	2310	6	-	stress reponsive
BnaC01T0054800GG	ABRE4	CACGTA	2439	6	-	stress reponsive
BnaC01T0058600ZS	ABRE4	CACGTA	365	6	+	stress reponsive
BnaC01T0058600ZS	ABRE4	CACGTA	2132	6	-	stress reponsive
BnaC01T0058600ZS	ABRE4	CACGTA	2310	6	-	stress reponsive
BnaC01T0058600ZS	ABRE4	CACGTA	2439	6	-	stress reponsive
BnaC02T0097000ZY	ABRE4	CACGTA	708	6	-	stress reponsive
BnaC02T0097000ZY	ABRE4	CACGTA	2182	6	+	stress reponsive
BnaC02T0180900SL	ABRE4	CACGTA	708	6	-	stress reponsive
BnaC02T0180900SL	ABRE4	CACGTA	2182	6	+	stress reponsive
BnaC02T0189500TA	ABRE4	CACGTA	708	6	-	stress reponsive
BnaC02T0189500TA	ABRE4	CACGTA	2182	6	+	stress reponsive
BnaC02T0221100QU	ABRE4	CACGTA	708	6	-	stress reponsive
BnaC02T0221100QU	ABRE4	CACGTA	2182	6	+	stress reponsive
BnaC02T0222300NO	ABRE4	CACGTA	604	6	+	stress reponsive
BnaC02T0222300NO	ABRE4	CACGTA	1078	6	-	stress reponsive
BnaC02T0222300NO	ABRE4	CACGTA	2182	6	+	stress reponsive
BnaC02T0238100GG	ABRE4	CACGTA	708	6	-	stress reponsive
BnaC02T0238100GG	ABRE4	CACGTA	2182	6	+	stress reponsive
BnaC02T0260300WE	ABRE4	CACGTA	708	6	-	stress reponsive
BnaC02T0260300WE	ABRE4	CACGTA	2182	6	+	stress reponsive
BnaC02T0271200ZS	ABRE4	CACGTA	708	6	-	stress reponsive
BnaC02T0271200ZS	ABRE4	CACGTA	2182	6	+	stress reponsive
BnaC03T0019200QU	ABRE4	CACGTA	2147	6	+	stress reponsive
BnaC03T0038500SL	ABRE4	CACGTA	23	6	+	stress reponsive
BnaC03T0038500SL	ABRE4	CACGTA	1401	6	-	stress reponsive
BnaC03T0094200WE	ABRE4	CACGTA	286	6	-	stress reponsive
BnaC03T0094200WE	ABRE4	CACGTA	742	6	-	stress reponsive
BnaC03T0097300SL	ABRE4	CACGTA	1600	6	+	stress reponsive
BnaC03T0113500TA	ABRE4	CACGTA	24	6	+	stress reponsive
BnaC03T0113500TA	ABRE4	CACGTA	1401	6	-	stress reponsive
BnaC03T0140400ZY	ABRE4	CACGTA	1600	6	+	stress reponsive
BnaC03T0140700NO	ABRE4	CACGTA	1600	6	+	stress reponsive
BnaC03T0153900WE	ABRE4	CACGTA	1604	6	+	stress reponsive
BnaC03T0157600ZY	ABRE4	CACGTA	1167	6	-	stress reponsive
BnaC03T0157600ZY	ABRE4	CACGTA	2169	6	+	stress reponsive
BnaC03T0174200TA	ABRE4	CACGTA	1600	6	+	stress reponsive
BnaC03T0204600QU	ABRE4	CACGTA	1600	6	+	stress reponsive
BnaC03T0210500GG	ABRE4	CACGTA	1600	6	+	stress reponsive
BnaC03T0211800SL	ABRE4	CACGTA	1778	6	+	stress reponsive
BnaC03T0215700ZS	ABRE4	CACGTA	1600	6	+	stress reponsive
BnaC03T0227300GG	ABRE4	CACGTA	1167	6	-	stress reponsive
BnaC03T0227300GG	ABRE4	CACGTA	2169	6	+	stress reponsive
BnaC03T0232300ZS	ABRE4	CACGTA	1167	6	-	stress reponsive
BnaC03T0232300ZS	ABRE4	CACGTA	2169	6	+	stress reponsive
BnaC03T0253600NO	ABRE4	CACGTA	1778	6	+	stress reponsive
BnaC03T0267300WE	ABRE4	CACGTA	1778	6	+	stress reponsive
BnaC03T0270000ZY	ABRE4	CACGTA	1778	6	+	stress reponsive
BnaC03T0293300TA	ABRE4	CACGTA	1778	6	+	stress reponsive
BnaC03T0319600QU	ABRE4	CACGTA	1778	6	+	stress reponsive
BnaC03T0327700GG	ABRE4	CACGTA	1778	6	+	stress reponsive
BnaC03T0333800ZS	ABRE4	CACGTA	1670	6	-	stress reponsive
BnaC03T0333800ZS	ABRE4	CACGTA	1778	6	+	stress reponsive
BnaC03T0623700SL	ABRE4	CACGTA	197	6	+	stress reponsive
BnaC03T0623700SL	ABRE4	CACGTA	2310	6	-	stress reponsive
BnaA09T0471600TA	ACE	GACACGTATG	1566	9	-	light responsive
BnaA09T0472300TA	ACE	CTAACGTATT	544	9	-	light responsive
BnaA09T0501300NO	ACE	GACACGTATG	1566	9	-	light responsive
BnaA09T0501300NO	ACE	CTAACGTATT	1690	9	-	light responsive
BnaA09T0501800NO	ACE	CTAACGTATT	547	9	-	light responsive
BnaA09T0518700ZY	ACE	GACACGTATG	1570	9	-	light responsive
BnaA09T0519200ZY	ACE	CTAACGTATT	544	9	-	light responsive
BnaA09T0533200GG	ACE	GACACGTATG	1570	9	-	light responsive
BnaA09T0541000WE	ACE	GACACGTATG	1568	9	-	light responsive
BnaA09T0541000WE	ACE	CTAACGTATT	1692	9	-	light responsive
BnaA09T0548300QU	ACE	GACACGTATG	1570	9	-	light responsive
BnaA09T0548800QU	ACE	CTAACGTATT	544	9	-	light responsive
BnaA09T0571700SL	ACE	GACACGTATG	1568	9	-	light responsive
BnaA09T0571700SL	ACE	CTAACGTATT	1692	9	-	light responsive
BnaA09T0572600ZS	ACE	GACACGTATG	1570	9	-	light responsive
BnaA09T0573100ZS	ACE	CTAACGTATT	543	9	-	light responsive
BnaC03T0038500SL	ACE	CTAACGTATT	151	9	+	light responsive
BnaC03T0112900SL	ACE	GCGACGTACC	2290	9	+	light responsive
BnaC03T0113500TA	ACE	CTAACGTATT	152	9	+	light responsive
BnaC03T0156300NO	ACE	GCGACGTACC	2290	9	+	light responsive
BnaC03T0158200ZY	ACE	GCGACGTACC	2290	9	+	light responsive
BnaC03T0170900WE	ACE	GCGACGTACC	2290	9	+	light responsive
BnaC03T0190800TA	ACE	GCGACGTACC	2290	9	+	light responsive
BnaC03T0221500QU	ACE	GCGACGTACC	2290	9	+	light responsive
BnaC03T0227900GG	ACE	GCGACGTACC	2290	9	+	light responsive
BnaC03T0232800ZS	ACE	GCGACGTACC	2290	9	+	light responsive
BnaA06T0456400WE	AE-box	AGAAACTT	21	8	-	light responsive
BnaA06T0456400WE	AE-box	AGAAACAA	97	8	-	light responsive
BnaA09T0471600TA	AE-box	AGAAACAA	645	8	+	light responsive
BnaA09T0518700ZY	AE-box	AGAAACAA	649	8	+	light responsive
BnaA09T0533700GG	AE-box	AGAAACTT	36	8	+	light responsive
BnaA09T0548300QU	AE-box	AGAAACAA	649	8	+	light responsive
BnaA09T0572600ZS	AE-box	AGAAACAA	649	8	+	light responsive
BnaA10T0005600GG	AE-box	AGAAACAA	1680	8	+	light responsive
BnaA10T0005700QU	AE-box	AGAAACAA	1680	8	+	light responsive
BnaA10T0005700ZS	AE-box	AGAAACAA	1680	8	+	light responsive
BnaA10T0005800TA	AE-box	AGAAACAA	1680	8	+	light responsive
BnaA10T0006900WE	AE-box	AGAAACAA	1680	8	+	light responsive
BnaA10T0028500NO	AE-box	AGAAACTT	724	8	-	light responsive
BnaA10T0066000SL	AE-box	AGAAACTT	847	8	-	light responsive
BnaA10T0078000ZY	AE-box	AGAAACTT	715	8	-	light responsive
BnaA10T0088800QU	AE-box	AGAAACTT	847	8	-	light responsive
BnaA10T0091900TA	AE-box	AGAAACTT	715	8	-	light responsive
BnaA10T0093200GG	AE-box	AGAAACTT	715	8	-	light responsive
BnaA10T0094400WE	AE-box	AGAAACTT	715	8	-	light responsive
BnaA10T0097000ZS	AE-box	AGAAACTT	715	8	-	light responsive
BnaA10T0237900SL	AE-box	AGAAACTT	549	8	-	light responsive
BnaA10T0252700ZY	AE-box	AGAAACTT	549	8	-	light responsive
BnaA10T0266900QU	AE-box	AGAAACTT	228	8	-	light responsive
BnaA10T0267900TA	AE-box	AGAAACTT	555	8	-	light responsive
BnaA10T0269400GG	AE-box	AGAAACTT	549	8	-	light responsive
BnaA10T0270000WE	AE-box	AGAAACTT	555	8	-	light responsive
BnaA10T0274900ZS	AE-box	AGAAACTT	435	8	-	light responsive
BnaC01T0026000QU	AE-box	AGAAACAA	1958	8	-	light responsive
BnaC01T0026000QU	AE-box	AGAAACAA	2215	8	+	light responsive
BnaC01T0147100TA	AE-box	AGAAACAA	428	8	+	light responsive
BnaC01T0147700ZY	AE-box	AGAAACAA	428	8	+	light responsive
BnaC01T0167500WE	AE-box	AGAAACAA	428	8	+	light responsive
BnaC01T0197700SL	AE-box	AGAAACAA	428	8	+	light responsive
BnaC01T0204800GG	AE-box	AGAAACAA	428	8	+	light responsive
BnaC01T0221700ZS	AE-box	AGAAACAA	428	8	+	light responsive
BnaC01T0316300SL	AE-box	AGAAACTT	2456	8	+	light responsive
BnaC02T0097000ZY	AE-box	AGAAACAA	1575	8	+	light responsive
BnaC02T0180900SL	AE-box	AGAAACAA	1575	8	+	light responsive
BnaC02T0189500TA	AE-box	AGAAACAA	1575	8	+	light responsive
BnaC02T0221100QU	AE-box	AGAAACAA	1575	8	+	light responsive
BnaC02T0238100GG	AE-box	AGAAACAA	1575	8	+	light responsive
BnaC02T0260300WE	AE-box	AGAAACAA	1575	8	+	light responsive
BnaC02T0271200ZS	AE-box	AGAAACAA	1575	8	+	light responsive
BnaC03T0038500SL	AE-box	AGAAACTT	1516	8	+	light responsive
BnaC03T0078500ZY	AE-box	AGAAACTT	1515	8	+	light responsive
BnaC03T0080800NO	AE-box	AGAAACTT	1515	8	+	light responsive
BnaC03T0094200WE	AE-box	AGAAACTT	1515	8	+	light responsive
BnaC03T0113500TA	AE-box	AGAAACTT	1516	8	+	light responsive
BnaC03T0144500QU	AE-box	AGAAACTT	441	8	+	light responsive
BnaC03T0151100GG	AE-box	AGAAACTT	1515	8	+	light responsive
BnaC03T0153500ZS	AE-box	AGAAACTT	1515	8	+	light responsive
BnaC03T0153900WE	AE-box	AGAAACAA	589	8	-	light responsive
BnaC03T0156300NO	AE-box	AGAAACAA	1059	8	-	light responsive
BnaC03T0157600ZY	AE-box	AGAAACAA	293	8	+	light responsive
BnaC03T0157600ZY	AE-box	AGAAACTT	763	8	-	light responsive
BnaC03T0211800SL	AE-box	AGAAACAA	115	8	+	light responsive
BnaC03T0211800SL	AE-box	AGAAACTT	983	8	+	light responsive
BnaC03T0227300GG	AE-box	AGAAACAA	293	8	+	light responsive
BnaC03T0227300GG	AE-box	AGAAACTT	763	8	-	light responsive
BnaC03T0232300ZS	AE-box	AGAAACAA	293	8	+	light responsive
BnaC03T0232300ZS	AE-box	AGAAACTT	763	8	-	light responsive
BnaC03T0253600NO	AE-box	AGAAACAA	122	8	+	light responsive
BnaC03T0267300WE	AE-box	AGAAACAA	115	8	+	light responsive
BnaC03T0267300WE	AE-box	AGAAACTT	983	8	+	light responsive
BnaC03T0270000ZY	AE-box	AGAAACAA	115	8	+	light responsive
BnaC03T0270000ZY	AE-box	AGAAACTT	983	8	+	light responsive
BnaC03T0293300TA	AE-box	AGAAACAA	115	8	+	light responsive
BnaC03T0293300TA	AE-box	AGAAACTT	983	8	+	light responsive
BnaC03T0319600QU	AE-box	AGAAACAA	115	8	+	light responsive
BnaC03T0319600QU	AE-box	AGAAACTT	983	8	+	light responsive
BnaC03T0327700GG	AE-box	AGAAACAA	115	8	+	light responsive
BnaC03T0327700GG	AE-box	AGAAACTT	983	8	+	light responsive
BnaC03T0333800ZS	AE-box	AGAAACTT	572	8	+	light responsive
BnaA06T0451200WE	ARE	AAACCA	666	6	-	stress reponsive
BnaA06T0451200WE	ARE	AAACCA	706	6	+	stress reponsive
BnaA06T0451200WE	ARE	AAACCA	1865	6	+	stress reponsive
BnaA06T0456400WE	ARE	AAACCA	336	6	+	stress reponsive
BnaA06T0456400WE	ARE	AAACCA	2047	6	+	stress reponsive
BnaA06T0456400WE	ARE	AAACCA	2185	6	-	stress reponsive
BnaA07T0165000ZY	ARE	AAACCA	866	6	+	stress reponsive
BnaA07T0165000ZY	ARE	AAACCA	2146	6	-	stress reponsive
BnaA07T0175900QU	ARE	AAACCA	866	6	+	stress reponsive
BnaA07T0175900QU	ARE	AAACCA	2146	6	-	stress reponsive
BnaA07T0202900SL	ARE	AAACCA	866	6	+	stress reponsive
BnaA07T0202900SL	ARE	AAACCA	2146	6	-	stress reponsive
BnaA07T0209700WE	ARE	AAACCA	866	6	+	stress reponsive
BnaA07T0209700WE	ARE	AAACCA	2146	6	-	stress reponsive
BnaA07T0210900TA	ARE	AAACCA	866	6	+	stress reponsive
BnaA07T0210900TA	ARE	AAACCA	2146	6	-	stress reponsive
BnaA07T0211100NO	ARE	AAACCA	866	6	+	stress reponsive
BnaA07T0211100NO	ARE	AAACCA	2146	6	-	stress reponsive
BnaA07T0217100ZS	ARE	AAACCA	866	6	+	stress reponsive
BnaA07T0217100ZS	ARE	AAACCA	2146	6	-	stress reponsive
BnaA07T0218800GG	ARE	AAACCA	866	6	+	stress reponsive
BnaA07T0218800GG	ARE	AAACCA	2146	6	-	stress reponsive
BnaA08T0077200NO	ARE	AAACCA	1309	6	+	stress reponsive
BnaA08T0099800SL	ARE	AAACCA	1309	6	+	stress reponsive
BnaA08T0114600NO	ARE	AAACCA	1783	6	-	stress reponsive
BnaA08T0114600NO	ARE	AAACCA	1848	6	-	stress reponsive
BnaA08T0114600NO	ARE	AAACCA	2197	6	+	stress reponsive
BnaA08T0114600NO	ARE	AAACCA	2215	6	+	stress reponsive
BnaA08T0126400WE	ARE	AAACCA	1783	6	-	stress reponsive
BnaA08T0126400WE	ARE	AAACCA	1848	6	-	stress reponsive
BnaA08T0126400WE	ARE	AAACCA	2197	6	+	stress reponsive
BnaA08T0126400WE	ARE	AAACCA	2215	6	+	stress reponsive
BnaA08T0132100TA	ARE	AAACCA	1783	6	-	stress reponsive
BnaA08T0132100TA	ARE	AAACCA	1848	6	-	stress reponsive
BnaA08T0132100TA	ARE	AAACCA	2197	6	+	stress reponsive
BnaA08T0132100TA	ARE	AAACCA	2215	6	+	stress reponsive
BnaA08T0135200SL	ARE	AAACCA	1783	6	-	stress reponsive
BnaA08T0135200SL	ARE	AAACCA	1848	6	-	stress reponsive
BnaA08T0135200SL	ARE	AAACCA	2197	6	+	stress reponsive
BnaA08T0135200SL	ARE	AAACCA	2215	6	+	stress reponsive
BnaA08T0137200GG	ARE	AAACCA	1783	6	-	stress reponsive
BnaA08T0137200GG	ARE	AAACCA	1848	6	-	stress reponsive
BnaA08T0137200GG	ARE	AAACCA	2197	6	+	stress reponsive
BnaA08T0137200GG	ARE	AAACCA	2215	6	+	stress reponsive
BnaA08T0138400ZY	ARE	AAACCA	1783	6	-	stress reponsive
BnaA08T0138400ZY	ARE	AAACCA	1848	6	-	stress reponsive
BnaA08T0138400ZY	ARE	AAACCA	2197	6	+	stress reponsive
BnaA08T0138400ZY	ARE	AAACCA	2215	6	+	stress reponsive
BnaA08T0139300QU	ARE	AAACCA	1783	6	-	stress reponsive
BnaA08T0139300QU	ARE	AAACCA	1848	6	-	stress reponsive
BnaA08T0139300QU	ARE	AAACCA	2197	6	+	stress reponsive
BnaA08T0139300QU	ARE	AAACCA	2215	6	+	stress reponsive
BnaA08T0143800ZS	ARE	AAACCA	1783	6	-	stress reponsive
BnaA08T0143800ZS	ARE	AAACCA	1848	6	-	stress reponsive
BnaA08T0143800ZS	ARE	AAACCA	2197	6	+	stress reponsive
BnaA08T0143800ZS	ARE	AAACCA	2215	6	+	stress reponsive
BnaA09T0188800TA	ARE	AAACCA	663	6	+	stress reponsive
BnaA09T0188800TA	ARE	AAACCA	702	6	+	stress reponsive
BnaA09T0188800TA	ARE	AAACCA	780	6	-	stress reponsive
BnaA09T0188800TA	ARE	AAACCA	836	6	-	stress reponsive
BnaA09T0188800TA	ARE	AAACCA	1539	6	-	stress reponsive
BnaA09T0188800TA	ARE	AAACCA	1974	6	-	stress reponsive
BnaA09T0196100QU	ARE	AAACCA	663	6	+	stress reponsive
BnaA09T0196100QU	ARE	AAACCA	702	6	+	stress reponsive
BnaA09T0196100QU	ARE	AAACCA	780	6	-	stress reponsive
BnaA09T0196100QU	ARE	AAACCA	836	6	-	stress reponsive
BnaA09T0196100QU	ARE	AAACCA	1539	6	-	stress reponsive
BnaA09T0196100QU	ARE	AAACCA	1974	6	-	stress reponsive
BnaA09T0205200GG	ARE	AAACCA	663	6	+	stress reponsive
BnaA09T0205200GG	ARE	AAACCA	702	6	+	stress reponsive
BnaA09T0205200GG	ARE	AAACCA	780	6	-	stress reponsive
BnaA09T0205200GG	ARE	AAACCA	836	6	-	stress reponsive
BnaA09T0205200GG	ARE	AAACCA	1539	6	-	stress reponsive
BnaA09T0205200GG	ARE	AAACCA	1974	6	-	stress reponsive
BnaA09T0251500SL	ARE	AAACCA	663	6	+	stress reponsive
BnaA09T0251500SL	ARE	AAACCA	702	6	+	stress reponsive
BnaA09T0251500SL	ARE	AAACCA	780	6	-	stress reponsive
BnaA09T0251500SL	ARE	AAACCA	836	6	-	stress reponsive
BnaA09T0251500SL	ARE	AAACCA	1539	6	-	stress reponsive
BnaA09T0251500SL	ARE	AAACCA	1974	6	-	stress reponsive
BnaA09T0471600TA	ARE	AAACCA	2146	6	-	stress reponsive
BnaA09T0472300TA	ARE	AAACCA	248	6	-	stress reponsive
BnaA09T0472300TA	ARE	AAACCA	872	6	-	stress reponsive
BnaA09T0501300NO	ARE	AAACCA	2146	6	-	stress reponsive
BnaA09T0501800NO	ARE	AAACCA	252	6	-	stress reponsive
BnaA09T0501800NO	ARE	AAACCA	874	6	-	stress reponsive
BnaA09T0518700ZY	ARE	AAACCA	2146	6	-	stress reponsive
BnaA09T0519200ZY	ARE	AAACCA	249	6	-	stress reponsive
BnaA09T0519200ZY	ARE	AAACCA	872	6	-	stress reponsive
BnaA09T0533200GG	ARE	AAACCA	334	6	-	stress reponsive
BnaA09T0533200GG	ARE	AAACCA	2146	6	-	stress reponsive
BnaA09T0533700GG	ARE	AAACCA	837	6	-	stress reponsive
BnaA09T0541000WE	ARE	AAACCA	49	6	-	stress reponsive
BnaA09T0541000WE	ARE	AAACCA	2146	6	-	stress reponsive
BnaA09T0541500WE	ARE	AAACCA	605	6	-	stress reponsive
BnaA09T0541500WE	ARE	AAACCA	1020	6	+	stress reponsive
BnaA09T0548300QU	ARE	AAACCA	2146	6	-	stress reponsive
BnaA09T0548800QU	ARE	AAACCA	249	6	-	stress reponsive
BnaA09T0548800QU	ARE	AAACCA	872	6	-	stress reponsive
BnaA09T0571700SL	ARE	AAACCA	48	6	-	stress reponsive
BnaA09T0571700SL	ARE	AAACCA	2146	6	-	stress reponsive
BnaA09T0572200SL	ARE	AAACCA	886	6	-	stress reponsive
BnaA09T0572600ZS	ARE	AAACCA	2146	6	-	stress reponsive
BnaA09T0573100ZS	ARE	AAACCA	248	6	-	stress reponsive
BnaA09T0573100ZS	ARE	AAACCA	872	6	-	stress reponsive
BnaA10T0005600GG	ARE	AAACCA	694	6	+	stress reponsive
BnaA10T0005600GG	ARE	AAACCA	1640	6	-	stress reponsive
BnaA10T0005600GG	ARE	AAACCA	1899	6	-	stress reponsive
BnaA10T0005600GG	ARE	AAACCA	2175	6	+	stress reponsive
BnaA10T0005700QU	ARE	AAACCA	694	6	+	stress reponsive
BnaA10T0005700QU	ARE	AAACCA	1640	6	-	stress reponsive
BnaA10T0005700QU	ARE	AAACCA	1899	6	-	stress reponsive
BnaA10T0005700QU	ARE	AAACCA	2175	6	+	stress reponsive
BnaA10T0005700ZS	ARE	AAACCA	693	6	+	stress reponsive
BnaA10T0005700ZS	ARE	AAACCA	1640	6	-	stress reponsive
BnaA10T0005700ZS	ARE	AAACCA	1899	6	-	stress reponsive
BnaA10T0005700ZS	ARE	AAACCA	2175	6	+	stress reponsive
BnaA10T0005800TA	ARE	AAACCA	694	6	+	stress reponsive
BnaA10T0005800TA	ARE	AAACCA	1640	6	-	stress reponsive
BnaA10T0005800TA	ARE	AAACCA	1899	6	-	stress reponsive
BnaA10T0005800TA	ARE	AAACCA	2175	6	+	stress reponsive
BnaA10T0006900WE	ARE	AAACCA	694	6	+	stress reponsive
BnaA10T0006900WE	ARE	AAACCA	1640	6	-	stress reponsive
BnaA10T0006900WE	ARE	AAACCA	1899	6	-	stress reponsive
BnaA10T0006900WE	ARE	AAACCA	2181	6	+	stress reponsive
BnaA10T0028500NO	ARE	AAACCA	135	6	-	stress reponsive
BnaA10T0066000SL	ARE	AAACCA	386	6	+	stress reponsive
BnaA10T0077400NO	ARE	AAACCA	393	6	-	stress reponsive
BnaA10T0077400NO	ARE	AAACCA	437	6	-	stress reponsive
BnaA10T0077400NO	ARE	AAACCA	807	6	+	stress reponsive
BnaA10T0077400NO	ARE	AAACCA	1440	6	-	stress reponsive
BnaA10T0077400NO	ARE	AAACCA	1772	6	-	stress reponsive
BnaA10T0078000ZY	ARE	AAACCA	254	6	+	stress reponsive
BnaA10T0088800QU	ARE	AAACCA	387	6	+	stress reponsive
BnaA10T0091900TA	ARE	AAACCA	254	6	+	stress reponsive
BnaA10T0093200GG	ARE	AAACCA	254	6	+	stress reponsive
BnaA10T0094400WE	ARE	AAACCA	254	6	+	stress reponsive
BnaA10T0097000ZS	ARE	AAACCA	254	6	+	stress reponsive
BnaA10T0217800NO	ARE	AAACCA	26	6	-	stress reponsive
BnaA10T0217800NO	ARE	AAACCA	230	6	-	stress reponsive
BnaA10T0217800NO	ARE	AAACCA	364	6	+	stress reponsive
BnaA10T0217800NO	ARE	AAACCA	556	6	-	stress reponsive
BnaA10T0217800NO	ARE	AAACCA	1333	6	-	stress reponsive
BnaA10T0217800NO	ARE	AAACCA	1852	6	+	stress reponsive
BnaA10T0237900SL	ARE	AAACCA	1326	6	-	stress reponsive
BnaA10T0237900SL	ARE	AAACCA	1852	6	+	stress reponsive
BnaA10T0252700ZY	ARE	AAACCA	1326	6	-	stress reponsive
BnaA10T0252700ZY	ARE	AAACCA	1852	6	+	stress reponsive
BnaA10T0266900QU	ARE	AAACCA	1006	6	-	stress reponsive
BnaA10T0266900QU	ARE	AAACCA	1542	6	+	stress reponsive
BnaA10T0266900QU	ARE	AAACCA	1733	6	+	stress reponsive
BnaA10T0266900QU	ARE	AAACCA	1852	6	+	stress reponsive
BnaA10T0267900TA	ARE	AAACCA	1333	6	-	stress reponsive
BnaA10T0267900TA	ARE	AAACCA	1852	6	+	stress reponsive
BnaA10T0269400GG	ARE	AAACCA	1326	6	-	stress reponsive
BnaA10T0269400GG	ARE	AAACCA	1852	6	+	stress reponsive
BnaA10T0270000WE	ARE	AAACCA	1333	6	-	stress reponsive
BnaA10T0270000WE	ARE	AAACCA	1852	6	+	stress reponsive
BnaA10T0274900ZS	ARE	AAACCA	1212	6	-	stress reponsive
BnaA10T0274900ZS	ARE	AAACCA	1738	6	+	stress reponsive
BnaC01T0014600NO	ARE	AAACCA	626	6	+	stress reponsive
BnaC01T0014600NO	ARE	AAACCA	1266	6	+	stress reponsive
BnaC01T0014600NO	ARE	AAACCA	2044	6	+	stress reponsive
BnaC01T0026000QU	ARE	AAACCA	86	6	+	stress reponsive
BnaC01T0026000QU	ARE	AAACCA	360	6	+	stress reponsive
BnaC01T0026000QU	ARE	AAACCA	698	6	+	stress reponsive
BnaC01T0026000QU	ARE	AAACCA	992	6	-	stress reponsive
BnaC01T0026000QU	ARE	AAACCA	999	6	-	stress reponsive
BnaC01T0026000QU	ARE	AAACCA	1235	6	-	stress reponsive
BnaC01T0026000QU	ARE	AAACCA	1444	6	-	stress reponsive
BnaC01T0026000QU	ARE	AAACCA	1735	6	-	stress reponsive
BnaC01T0034300QU	ARE	AAACCA	376	6	-	stress reponsive
BnaC01T0034300QU	ARE	AAACCA	585	6	-	stress reponsive
BnaC01T0034300QU	ARE	AAACCA	1475	6	+	stress reponsive
BnaC01T0034300QU	ARE	AAACCA	1866	6	-	stress reponsive
BnaC01T0034300QU	ARE	AAACCA	2044	6	+	stress reponsive
BnaC01T0037300WE	ARE	AAACCA	561	6	+	stress reponsive
BnaC01T0037300WE	ARE	AAACCA	1202	6	-	stress reponsive
BnaC01T0037300WE	ARE	AAACCA	1840	6	-	stress reponsive
BnaC01T0046000SL	ARE	AAACCA	561	6	+	stress reponsive
BnaC01T0046000SL	ARE	AAACCA	1202	6	-	stress reponsive
BnaC01T0046000SL	ARE	AAACCA	1840	6	-	stress reponsive
BnaC01T0046600TA	ARE	AAACCA	376	6	-	stress reponsive
BnaC01T0046600TA	ARE	AAACCA	585	6	-	stress reponsive
BnaC01T0046600TA	ARE	AAACCA	1475	6	+	stress reponsive
BnaC01T0046600TA	ARE	AAACCA	1866	6	-	stress reponsive
BnaC01T0046600TA	ARE	AAACCA	2044	6	+	stress reponsive
BnaC01T0047800ZY	ARE	AAACCA	626	6	+	stress reponsive
BnaC01T0047800ZY	ARE	AAACCA	1266	6	+	stress reponsive
BnaC01T0047800ZY	ARE	AAACCA	2044	6	+	stress reponsive
BnaC01T0054800GG	ARE	AAACCA	561	6	+	stress reponsive
BnaC01T0054800GG	ARE	AAACCA	1202	6	-	stress reponsive
BnaC01T0054800GG	ARE	AAACCA	1840	6	-	stress reponsive
BnaC01T0058600ZS	ARE	AAACCA	561	6	+	stress reponsive
BnaC01T0058600ZS	ARE	AAACCA	1202	6	-	stress reponsive
BnaC01T0058600ZS	ARE	AAACCA	1840	6	-	stress reponsive
BnaC01T0090000WE	ARE	AAACCA	626	6	+	stress reponsive
BnaC01T0090000WE	ARE	AAACCA	1266	6	+	stress reponsive
BnaC01T0090000WE	ARE	AAACCA	2044	6	+	stress reponsive
BnaC01T0099200SL	ARE	AAACCA	626	6	+	stress reponsive
BnaC01T0099200SL	ARE	AAACCA	1266	6	+	stress reponsive
BnaC01T0099200SL	ARE	AAACCA	2044	6	+	stress reponsive
BnaC01T0107000GG	ARE	AAACCA	626	6	+	stress reponsive
BnaC01T0107000GG	ARE	AAACCA	1266	6	+	stress reponsive
BnaC01T0107000GG	ARE	AAACCA	2044	6	+	stress reponsive
BnaC01T0117600ZS	ARE	AAACCA	626	6	+	stress reponsive
BnaC01T0117600ZS	ARE	AAACCA	1266	6	+	stress reponsive
BnaC01T0117600ZS	ARE	AAACCA	2044	6	+	stress reponsive
BnaC01T0147100TA	ARE	AAACCA	101	6	+	stress reponsive
BnaC01T0147100TA	ARE	AAACCA	263	6	+	stress reponsive
BnaC01T0147700ZY	ARE	AAACCA	101	6	+	stress reponsive
BnaC01T0147700ZY	ARE	AAACCA	263	6	+	stress reponsive
BnaC01T0167500WE	ARE	AAACCA	101	6	+	stress reponsive
BnaC01T0167500WE	ARE	AAACCA	263	6	+	stress reponsive
BnaC01T0197700SL	ARE	AAACCA	101	6	+	stress reponsive
BnaC01T0197700SL	ARE	AAACCA	263	6	+	stress reponsive
BnaC01T0204800GG	ARE	AAACCA	101	6	+	stress reponsive
BnaC01T0204800GG	ARE	AAACCA	263	6	+	stress reponsive
BnaC01T0221700ZS	ARE	AAACCA	101	6	+	stress reponsive
BnaC01T0221700ZS	ARE	AAACCA	263	6	+	stress reponsive
BnaC01T0316300SL	ARE	AAACCA	852	6	+	stress reponsive
BnaC01T0316300SL	ARE	AAACCA	1974	6	-	stress reponsive
BnaC02T0016000ZY	ARE	AAACCA	78	6	+	stress reponsive
BnaC02T0016000ZY	ARE	AAACCA	441	6	+	stress reponsive
BnaC02T0016000ZY	ARE	AAACCA	485	6	+	stress reponsive
BnaC02T0016000ZY	ARE	AAACCA	982	6	+	stress reponsive
BnaC02T0016000ZY	ARE	AAACCA	1210	6	-	stress reponsive
BnaC02T0095700SL	ARE	AAACCA	78	6	+	stress reponsive
BnaC02T0095700SL	ARE	AAACCA	441	6	+	stress reponsive
BnaC02T0095700SL	ARE	AAACCA	485	6	+	stress reponsive
BnaC02T0095700SL	ARE	AAACCA	982	6	+	stress reponsive
BnaC02T0095700SL	ARE	AAACCA	1210	6	-	stress reponsive
BnaC02T0097000ZY	ARE	AAACCA	458	6	+	stress reponsive
BnaC02T0099600TA	ARE	AAACCA	83	6	+	stress reponsive
BnaC02T0099600TA	ARE	AAACCA	445	6	+	stress reponsive
BnaC02T0099600TA	ARE	AAACCA	489	6	+	stress reponsive
BnaC02T0099600TA	ARE	AAACCA	986	6	+	stress reponsive
BnaC02T0099600TA	ARE	AAACCA	1214	6	-	stress reponsive
BnaC02T0131500NO	ARE	AAACCA	98	6	+	stress reponsive
BnaC02T0131500NO	ARE	AAACCA	447	6	+	stress reponsive
BnaC02T0131500NO	ARE	AAACCA	483	6	+	stress reponsive
BnaC02T0131500NO	ARE	AAACCA	1210	6	-	stress reponsive
BnaC02T0133000QU	ARE	AAACCA	76	6	+	stress reponsive
BnaC02T0133000QU	ARE	AAACCA	451	6	+	stress reponsive
BnaC02T0133000QU	ARE	AAACCA	495	6	+	stress reponsive
BnaC02T0133000QU	ARE	AAACCA	991	6	+	stress reponsive
BnaC02T0133000QU	ARE	AAACCA	1220	6	-	stress reponsive
BnaC02T0163000GG	ARE	AAACCA	78	6	+	stress reponsive
BnaC02T0163000GG	ARE	AAACCA	441	6	+	stress reponsive
BnaC02T0163000GG	ARE	AAACCA	485	6	+	stress reponsive
BnaC02T0163000GG	ARE	AAACCA	982	6	+	stress reponsive
BnaC02T0163000GG	ARE	AAACCA	1210	6	-	stress reponsive
BnaC02T0169100WE	ARE	AAACCA	98	6	+	stress reponsive
BnaC02T0169100WE	ARE	AAACCA	447	6	+	stress reponsive
BnaC02T0169100WE	ARE	AAACCA	483	6	+	stress reponsive
BnaC02T0169100WE	ARE	AAACCA	1210	6	-	stress reponsive
BnaC02T0178700ZS	ARE	AAACCA	98	6	+	stress reponsive
BnaC02T0178700ZS	ARE	AAACCA	447	6	+	stress reponsive
BnaC02T0178700ZS	ARE	AAACCA	483	6	+	stress reponsive
BnaC02T0178700ZS	ARE	AAACCA	1210	6	-	stress reponsive
BnaC02T0180900SL	ARE	AAACCA	458	6	+	stress reponsive
BnaC02T0189500TA	ARE	AAACCA	458	6	+	stress reponsive
BnaC02T0221100QU	ARE	AAACCA	458	6	+	stress reponsive
BnaC02T0222300NO	ARE	AAACCA	1996	6	+	stress reponsive
BnaC02T0238100GG	ARE	AAACCA	458	6	+	stress reponsive
BnaC02T0260300WE	ARE	AAACCA	458	6	+	stress reponsive
BnaC02T0271200ZS	ARE	AAACCA	458	6	+	stress reponsive
BnaC03T0019200QU	ARE	AAACCA	1844	6	+	stress reponsive
BnaC03T0023600ZY	ARE	AAACCA	1844	6	+	stress reponsive
BnaC03T0023900GG	ARE	AAACCA	1844	6	+	stress reponsive
BnaC03T0024500ZS	ARE	AAACCA	1844	6	+	stress reponsive
BnaC03T0038500SL	ARE	AAACCA	843	6	+	stress reponsive
BnaC03T0038500SL	ARE	AAACCA	933	6	-	stress reponsive
BnaC03T0038500SL	ARE	AAACCA	965	6	+	stress reponsive
BnaC03T0038500SL	ARE	AAACCA	1206	6	-	stress reponsive
BnaC03T0038500SL	ARE	AAACCA	1564	6	+	stress reponsive
BnaC03T0038500SL	ARE	AAACCA	2169	6	+	stress reponsive
BnaC03T0078500ZY	ARE	AAACCA	143	6	+	stress reponsive
BnaC03T0078500ZY	ARE	AAACCA	231	6	-	stress reponsive
BnaC03T0078500ZY	ARE	AAACCA	266	6	+	stress reponsive
BnaC03T0078500ZY	ARE	AAACCA	516	6	-	stress reponsive
BnaC03T0078500ZY	ARE	AAACCA	1213	6	+	stress reponsive
BnaC03T0078500ZY	ARE	AAACCA	1563	6	+	stress reponsive
BnaC03T0078500ZY	ARE	AAACCA	2169	6	+	stress reponsive
BnaC03T0080800NO	ARE	AAACCA	143	6	+	stress reponsive
BnaC03T0080800NO	ARE	AAACCA	231	6	-	stress reponsive
BnaC03T0080800NO	ARE	AAACCA	266	6	+	stress reponsive
BnaC03T0080800NO	ARE	AAACCA	516	6	-	stress reponsive
BnaC03T0080800NO	ARE	AAACCA	1213	6	+	stress reponsive
BnaC03T0080800NO	ARE	AAACCA	1563	6	+	stress reponsive
BnaC03T0080800NO	ARE	AAACCA	2169	6	+	stress reponsive
BnaC03T0094200WE	ARE	AAACCA	1563	6	+	stress reponsive
BnaC03T0094200WE	ARE	AAACCA	2169	6	+	stress reponsive
BnaC03T0097300SL	ARE	AAACCA	188	6	-	stress reponsive
BnaC03T0097300SL	ARE	AAACCA	848	6	+	stress reponsive
BnaC03T0097300SL	ARE	AAACCA	897	6	+	stress reponsive
BnaC03T0097300SL	ARE	AAACCA	1035	6	+	stress reponsive
BnaC03T0097300SL	ARE	AAACCA	1118	6	+	stress reponsive
BnaC03T0097300SL	ARE	AAACCA	1556	6	+	stress reponsive
BnaC03T0112900SL	ARE	AAACCA	1482	6	-	stress reponsive
BnaC03T0113500TA	ARE	AAACCA	843	6	+	stress reponsive
BnaC03T0113500TA	ARE	AAACCA	933	6	-	stress reponsive
BnaC03T0113500TA	ARE	AAACCA	965	6	+	stress reponsive
BnaC03T0113500TA	ARE	AAACCA	1206	6	-	stress reponsive
BnaC03T0113500TA	ARE	AAACCA	1564	6	+	stress reponsive
BnaC03T0113500TA	ARE	AAACCA	2169	6	+	stress reponsive
BnaC03T0140400ZY	ARE	AAACCA	188	6	-	stress reponsive
BnaC03T0140400ZY	ARE	AAACCA	848	6	+	stress reponsive
BnaC03T0140400ZY	ARE	AAACCA	897	6	+	stress reponsive
BnaC03T0140400ZY	ARE	AAACCA	1035	6	+	stress reponsive
BnaC03T0140400ZY	ARE	AAACCA	1118	6	+	stress reponsive
BnaC03T0140400ZY	ARE	AAACCA	1556	6	+	stress reponsive
BnaC03T0140700NO	ARE	AAACCA	177	6	-	stress reponsive
BnaC03T0140700NO	ARE	AAACCA	837	6	+	stress reponsive
BnaC03T0140700NO	ARE	AAACCA	897	6	+	stress reponsive
BnaC03T0140700NO	ARE	AAACCA	1035	6	+	stress reponsive
BnaC03T0140700NO	ARE	AAACCA	1118	6	+	stress reponsive
BnaC03T0140700NO	ARE	AAACCA	1556	6	+	stress reponsive
BnaC03T0144500QU	ARE	AAACCA	139	6	+	stress reponsive
BnaC03T0144500QU	ARE	AAACCA	489	6	+	stress reponsive
BnaC03T0144500QU	ARE	AAACCA	1965	6	+	stress reponsive
BnaC03T0151100GG	ARE	AAACCA	143	6	+	stress reponsive
BnaC03T0151100GG	ARE	AAACCA	231	6	-	stress reponsive
BnaC03T0151100GG	ARE	AAACCA	266	6	+	stress reponsive
BnaC03T0151100GG	ARE	AAACCA	516	6	-	stress reponsive
BnaC03T0151100GG	ARE	AAACCA	1213	6	+	stress reponsive
BnaC03T0151100GG	ARE	AAACCA	1563	6	+	stress reponsive
BnaC03T0151100GG	ARE	AAACCA	2169	6	+	stress reponsive
BnaC03T0153500ZS	ARE	AAACCA	143	6	+	stress reponsive
BnaC03T0153500ZS	ARE	AAACCA	231	6	-	stress reponsive
BnaC03T0153500ZS	ARE	AAACCA	266	6	+	stress reponsive
BnaC03T0153500ZS	ARE	AAACCA	516	6	-	stress reponsive
BnaC03T0153500ZS	ARE	AAACCA	1213	6	+	stress reponsive
BnaC03T0153500ZS	ARE	AAACCA	1563	6	+	stress reponsive
BnaC03T0153500ZS	ARE	AAACCA	2169	6	+	stress reponsive
BnaC03T0153900WE	ARE	AAACCA	180	6	-	stress reponsive
BnaC03T0153900WE	ARE	AAACCA	841	6	+	stress reponsive
BnaC03T0153900WE	ARE	AAACCA	901	6	+	stress reponsive
BnaC03T0153900WE	ARE	AAACCA	1040	6	+	stress reponsive
BnaC03T0153900WE	ARE	AAACCA	1123	6	+	stress reponsive
BnaC03T0153900WE	ARE	AAACCA	1560	6	+	stress reponsive
BnaC03T0156300NO	ARE	AAACCA	206	6	-	stress reponsive
BnaC03T0156300NO	ARE	AAACCA	498	6	+	stress reponsive
BnaC03T0156300NO	ARE	AAACCA	721	6	+	stress reponsive
BnaC03T0156300NO	ARE	AAACCA	840	6	-	stress reponsive
BnaC03T0156300NO	ARE	AAACCA	876	6	-	stress reponsive
BnaC03T0156300NO	ARE	AAACCA	1160	6	-	stress reponsive
BnaC03T0156300NO	ARE	AAACCA	1448	6	-	stress reponsive
BnaC03T0157600ZY	ARE	AAACCA	7	6	+	stress reponsive
BnaC03T0157600ZY	ARE	AAACCA	194	6	+	stress reponsive
BnaC03T0157600ZY	ARE	AAACCA	398	6	+	stress reponsive
BnaC03T0158200ZY	ARE	AAACCA	1146	6	+	stress reponsive
BnaC03T0170900WE	ARE	AAACCA	1146	6	+	stress reponsive
BnaC03T0174200TA	ARE	AAACCA	188	6	-	stress reponsive
BnaC03T0174200TA	ARE	AAACCA	848	6	+	stress reponsive
BnaC03T0174200TA	ARE	AAACCA	897	6	+	stress reponsive
BnaC03T0174200TA	ARE	AAACCA	1035	6	+	stress reponsive
BnaC03T0174200TA	ARE	AAACCA	1118	6	+	stress reponsive
BnaC03T0174200TA	ARE	AAACCA	1556	6	+	stress reponsive
BnaC03T0190800TA	ARE	AAACCA	1146	6	+	stress reponsive
BnaC03T0204600QU	ARE	AAACCA	188	6	-	stress reponsive
BnaC03T0204600QU	ARE	AAACCA	848	6	+	stress reponsive
BnaC03T0204600QU	ARE	AAACCA	897	6	+	stress reponsive
BnaC03T0204600QU	ARE	AAACCA	1035	6	+	stress reponsive
BnaC03T0204600QU	ARE	AAACCA	1118	6	+	stress reponsive
BnaC03T0204600QU	ARE	AAACCA	1556	6	+	stress reponsive
BnaC03T0210500GG	ARE	AAACCA	188	6	-	stress reponsive
BnaC03T0210500GG	ARE	AAACCA	848	6	+	stress reponsive
BnaC03T0210500GG	ARE	AAACCA	897	6	+	stress reponsive
BnaC03T0210500GG	ARE	AAACCA	1035	6	+	stress reponsive
BnaC03T0210500GG	ARE	AAACCA	1118	6	+	stress reponsive
BnaC03T0210500GG	ARE	AAACCA	1556	6	+	stress reponsive
BnaC03T0211800SL	ARE	AAACCA	152	6	+	stress reponsive
BnaC03T0215700ZS	ARE	AAACCA	188	6	-	stress reponsive
BnaC03T0215700ZS	ARE	AAACCA	848	6	+	stress reponsive
BnaC03T0215700ZS	ARE	AAACCA	897	6	+	stress reponsive
BnaC03T0215700ZS	ARE	AAACCA	1035	6	+	stress reponsive
BnaC03T0215700ZS	ARE	AAACCA	1118	6	+	stress reponsive
BnaC03T0215700ZS	ARE	AAACCA	1556	6	+	stress reponsive
BnaC03T0221500QU	ARE	AAACCA	1146	6	+	stress reponsive
BnaC03T0227300GG	ARE	AAACCA	7	6	+	stress reponsive
BnaC03T0227300GG	ARE	AAACCA	194	6	+	stress reponsive
BnaC03T0227300GG	ARE	AAACCA	398	6	+	stress reponsive
BnaC03T0227900GG	ARE	AAACCA	1146	6	+	stress reponsive
BnaC03T0232300ZS	ARE	AAACCA	7	6	+	stress reponsive
BnaC03T0232300ZS	ARE	AAACCA	194	6	+	stress reponsive
BnaC03T0232300ZS	ARE	AAACCA	398	6	+	stress reponsive
BnaC03T0232800ZS	ARE	AAACCA	1146	6	+	stress reponsive
BnaC03T0253600NO	ARE	AAACCA	159	6	+	stress reponsive
BnaC03T0267300WE	ARE	AAACCA	152	6	+	stress reponsive
BnaC03T0270000ZY	ARE	AAACCA	152	6	+	stress reponsive
BnaC03T0293300TA	ARE	AAACCA	152	6	+	stress reponsive
BnaC03T0319600QU	ARE	AAACCA	152	6	+	stress reponsive
BnaC03T0327700GG	ARE	AAACCA	152	6	+	stress reponsive
BnaC03T0623700SL	ARE	AAACCA	1162	6	+	stress reponsive
BnaC03T0623700SL	ARE	AAACCA	1841	6	-	stress reponsive
BnaC03T0623700SL	ARE	AAACCA	2197	6	+	stress reponsive
BnaC03T0623700SL	ARE	AAACCA	2215	6	+	stress reponsive
BnaA06T0451200WE	as-1	TGACG	2371	5	+	transcription factor binding
BnaA06T0451200WE	as-1	TGACG	2425	5	+	transcription factor binding
BnaA06T0456400WE	as-1	TGACG	1604	5	+	transcription factor binding
BnaA06T0456400WE	as-1	TGACG	2179	5	+	transcription factor binding
BnaA07T0165000ZY	as-1	TGACG	65	5	+	transcription factor binding
BnaA07T0165000ZY	as-1	TGACG	1785	5	+	transcription factor binding
BnaA07T0165000ZY	as-1	TGACG	1864	5	-	transcription factor binding
BnaA07T0165000ZY	as-1	TGACG	2222	5	+	transcription factor binding
BnaA07T0165000ZY	as-1	TGACG	2306	5	+	transcription factor binding
BnaA07T0175900QU	as-1	TGACG	65	5	+	transcription factor binding
BnaA07T0175900QU	as-1	TGACG	1785	5	+	transcription factor binding
BnaA07T0175900QU	as-1	TGACG	1864	5	-	transcription factor binding
BnaA07T0175900QU	as-1	TGACG	2222	5	+	transcription factor binding
BnaA07T0175900QU	as-1	TGACG	2306	5	+	transcription factor binding
BnaA07T0202900SL	as-1	TGACG	65	5	+	transcription factor binding
BnaA07T0202900SL	as-1	TGACG	1785	5	+	transcription factor binding
BnaA07T0202900SL	as-1	TGACG	1864	5	-	transcription factor binding
BnaA07T0202900SL	as-1	TGACG	2222	5	+	transcription factor binding
BnaA07T0202900SL	as-1	TGACG	2306	5	+	transcription factor binding
BnaA07T0209700WE	as-1	TGACG	65	5	+	transcription factor binding
BnaA07T0209700WE	as-1	TGACG	1785	5	+	transcription factor binding
BnaA07T0209700WE	as-1	TGACG	1864	5	-	transcription factor binding
BnaA07T0209700WE	as-1	TGACG	2222	5	+	transcription factor binding
BnaA07T0209700WE	as-1	TGACG	2306	5	+	transcription factor binding
BnaA07T0210900TA	as-1	TGACG	62	5	+	transcription factor binding
BnaA07T0210900TA	as-1	TGACG	1785	5	+	transcription factor binding
BnaA07T0210900TA	as-1	TGACG	1864	5	-	transcription factor binding
BnaA07T0210900TA	as-1	TGACG	2222	5	+	transcription factor binding
BnaA07T0210900TA	as-1	TGACG	2306	5	+	transcription factor binding
BnaA07T0211100NO	as-1	TGACG	62	5	+	transcription factor binding
BnaA07T0211100NO	as-1	TGACG	1785	5	+	transcription factor binding
BnaA07T0211100NO	as-1	TGACG	1864	5	-	transcription factor binding
BnaA07T0211100NO	as-1	TGACG	2222	5	+	transcription factor binding
BnaA07T0211100NO	as-1	TGACG	2306	5	+	transcription factor binding
BnaA07T0217100ZS	as-1	TGACG	65	5	+	transcription factor binding
BnaA07T0217100ZS	as-1	TGACG	1785	5	+	transcription factor binding
BnaA07T0217100ZS	as-1	TGACG	1864	5	-	transcription factor binding
BnaA07T0217100ZS	as-1	TGACG	2222	5	+	transcription factor binding
BnaA07T0217100ZS	as-1	TGACG	2306	5	+	transcription factor binding
BnaA07T0218800GG	as-1	TGACG	65	5	+	transcription factor binding
BnaA07T0218800GG	as-1	TGACG	1785	5	+	transcription factor binding
BnaA07T0218800GG	as-1	TGACG	1864	5	-	transcription factor binding
BnaA07T0218800GG	as-1	TGACG	2222	5	+	transcription factor binding
BnaA07T0218800GG	as-1	TGACG	2306	5	+	transcription factor binding
BnaA08T0077200NO	as-1	TGACG	28	5	-	transcription factor binding
BnaA08T0077200NO	as-1	TGACG	862	5	-	transcription factor binding
BnaA08T0077200NO	as-1	TGACG	1855	5	-	transcription factor binding
BnaA08T0077200NO	as-1	TGACG	2232	5	-	transcription factor binding
BnaA08T0077200NO	as-1	TGACG	2398	5	+	transcription factor binding
BnaA08T0077200NO	as-1	TGACG	2452	5	+	transcription factor binding
BnaA08T0099800SL	as-1	TGACG	28	5	-	transcription factor binding
BnaA08T0099800SL	as-1	TGACG	862	5	-	transcription factor binding
BnaA08T0099800SL	as-1	TGACG	1855	5	-	transcription factor binding
BnaA08T0099800SL	as-1	TGACG	2232	5	-	transcription factor binding
BnaA08T0099800SL	as-1	TGACG	2398	5	+	transcription factor binding
BnaA08T0099800SL	as-1	TGACG	2452	5	+	transcription factor binding
BnaA08T0114600NO	as-1	TGACG	1902	5	+	transcription factor binding
BnaA08T0114600NO	as-1	TGACG	2060	5	-	transcription factor binding
BnaA08T0126400WE	as-1	TGACG	1902	5	+	transcription factor binding
BnaA08T0126400WE	as-1	TGACG	2060	5	-	transcription factor binding
BnaA08T0132100TA	as-1	TGACG	1902	5	+	transcription factor binding
BnaA08T0132100TA	as-1	TGACG	2060	5	-	transcription factor binding
BnaA08T0135200SL	as-1	TGACG	1902	5	+	transcription factor binding
BnaA08T0135200SL	as-1	TGACG	2060	5	-	transcription factor binding
BnaA08T0137200GG	as-1	TGACG	1902	5	+	transcription factor binding
BnaA08T0137200GG	as-1	TGACG	2060	5	-	transcription factor binding
BnaA08T0138400ZY	as-1	TGACG	1902	5	+	transcription factor binding
BnaA08T0138400ZY	as-1	TGACG	2060	5	-	transcription factor binding
BnaA08T0139300QU	as-1	TGACG	1902	5	+	transcription factor binding
BnaA08T0139300QU	as-1	TGACG	2060	5	-	transcription factor binding
BnaA08T0143800ZS	as-1	TGACG	1902	5	+	transcription factor binding
BnaA08T0143800ZS	as-1	TGACG	2060	5	-	transcription factor binding
BnaA09T0188800TA	as-1	TGACG	2386	5	+	transcription factor binding
BnaA09T0188800TA	as-1	TGACG	2440	5	+	transcription factor binding
BnaA09T0196100QU	as-1	TGACG	2386	5	+	transcription factor binding
BnaA09T0196100QU	as-1	TGACG	2440	5	+	transcription factor binding
BnaA09T0205200GG	as-1	TGACG	2386	5	+	transcription factor binding
BnaA09T0205200GG	as-1	TGACG	2440	5	+	transcription factor binding
BnaA09T0251500SL	as-1	TGACG	2386	5	+	transcription factor binding
BnaA09T0251500SL	as-1	TGACG	2440	5	+	transcription factor binding
BnaA09T0471600TA	as-1	TGACG	493	5	-	transcription factor binding
BnaA09T0471600TA	as-1	TGACG	1796	5	-	transcription factor binding
BnaA09T0471600TA	as-1	TGACG	1974	5	-	transcription factor binding
BnaA09T0471600TA	as-1	TGACG	2198	5	-	transcription factor binding
BnaA09T0471600TA	as-1	TGACG	2380	5	+	transcription factor binding
BnaA09T0471600TA	as-1	TGACG	2507	5	-	transcription factor binding
BnaA09T0472300TA	as-1	TGACG	389	5	+	transcription factor binding
BnaA09T0501300NO	as-1	TGACG	664	5	-	transcription factor binding
BnaA09T0501300NO	as-1	TGACG	1799	5	-	transcription factor binding
BnaA09T0501300NO	as-1	TGACG	1974	5	-	transcription factor binding
BnaA09T0501300NO	as-1	TGACG	2198	5	-	transcription factor binding
BnaA09T0501300NO	as-1	TGACG	2380	5	+	transcription factor binding
BnaA09T0501300NO	as-1	TGACG	2507	5	-	transcription factor binding
BnaA09T0501800NO	as-1	TGACG	393	5	+	transcription factor binding
BnaA09T0518700ZY	as-1	TGACG	1800	5	-	transcription factor binding
BnaA09T0518700ZY	as-1	TGACG	1974	5	-	transcription factor binding
BnaA09T0518700ZY	as-1	TGACG	2198	5	-	transcription factor binding
BnaA09T0518700ZY	as-1	TGACG	2380	5	+	transcription factor binding
BnaA09T0518700ZY	as-1	TGACG	2507	5	-	transcription factor binding
BnaA09T0519200ZY	as-1	TGACG	390	5	+	transcription factor binding
BnaA09T0533200GG	as-1	TGACG	1800	5	-	transcription factor binding
BnaA09T0533200GG	as-1	TGACG	1974	5	-	transcription factor binding
BnaA09T0533200GG	as-1	TGACG	2198	5	-	transcription factor binding
BnaA09T0533200GG	as-1	TGACG	2216	5	-	transcription factor binding
BnaA09T0533200GG	as-1	TGACG	2311	5	+	transcription factor binding
BnaA09T0533200GG	as-1	TGACG	2438	5	-	transcription factor binding
BnaA09T0541000WE	as-1	TGACG	664	5	-	transcription factor binding
BnaA09T0541000WE	as-1	TGACG	1801	5	-	transcription factor binding
BnaA09T0541000WE	as-1	TGACG	1974	5	-	transcription factor binding
BnaA09T0541000WE	as-1	TGACG	2198	5	-	transcription factor binding
BnaA09T0541000WE	as-1	TGACG	2380	5	+	transcription factor binding
BnaA09T0541000WE	as-1	TGACG	2507	5	-	transcription factor binding
BnaA09T0541500WE	as-1	TGACG	2174	5	-	transcription factor binding
BnaA09T0548300QU	as-1	TGACG	497	5	-	transcription factor binding
BnaA09T0548300QU	as-1	TGACG	1800	5	-	transcription factor binding
BnaA09T0548300QU	as-1	TGACG	1974	5	-	transcription factor binding
BnaA09T0548300QU	as-1	TGACG	2198	5	-	transcription factor binding
BnaA09T0548300QU	as-1	TGACG	2380	5	+	transcription factor binding
BnaA09T0548300QU	as-1	TGACG	2507	5	-	transcription factor binding
BnaA09T0548800QU	as-1	TGACG	390	5	+	transcription factor binding
BnaA09T0571700SL	as-1	TGACG	664	5	-	transcription factor binding
BnaA09T0571700SL	as-1	TGACG	1801	5	-	transcription factor binding
BnaA09T0571700SL	as-1	TGACG	1974	5	-	transcription factor binding
BnaA09T0571700SL	as-1	TGACG	2198	5	-	transcription factor binding
BnaA09T0571700SL	as-1	TGACG	2380	5	+	transcription factor binding
BnaA09T0571700SL	as-1	TGACG	2507	5	-	transcription factor binding
BnaA09T0572200SL	as-1	TGACG	2174	5	-	transcription factor binding
BnaA09T0572600ZS	as-1	TGACG	1800	5	-	transcription factor binding
BnaA09T0572600ZS	as-1	TGACG	1974	5	-	transcription factor binding
BnaA09T0572600ZS	as-1	TGACG	2198	5	-	transcription factor binding
BnaA09T0572600ZS	as-1	TGACG	2380	5	+	transcription factor binding
BnaA09T0572600ZS	as-1	TGACG	2507	5	-	transcription factor binding
BnaA09T0573100ZS	as-1	TGACG	389	5	+	transcription factor binding
BnaA10T0005600GG	as-1	TGACG	1233	5	-	transcription factor binding
BnaA10T0005600GG	as-1	TGACG	2291	5	+	transcription factor binding
BnaA10T0005600GG	as-1	TGACG	2365	5	+	transcription factor binding
BnaA10T0005700QU	as-1	TGACG	1233	5	-	transcription factor binding
BnaA10T0005700QU	as-1	TGACG	2291	5	+	transcription factor binding
BnaA10T0005700QU	as-1	TGACG	2365	5	+	transcription factor binding
BnaA10T0005700ZS	as-1	TGACG	1232	5	-	transcription factor binding
BnaA10T0005700ZS	as-1	TGACG	2291	5	+	transcription factor binding
BnaA10T0005700ZS	as-1	TGACG	2365	5	+	transcription factor binding
BnaA10T0005800TA	as-1	TGACG	1233	5	-	transcription factor binding
BnaA10T0005800TA	as-1	TGACG	2291	5	+	transcription factor binding
BnaA10T0005800TA	as-1	TGACG	2365	5	+	transcription factor binding
BnaA10T0006900WE	as-1	TGACG	1233	5	-	transcription factor binding
BnaA10T0006900WE	as-1	TGACG	2297	5	+	transcription factor binding
BnaA10T0006900WE	as-1	TGACG	2371	5	+	transcription factor binding
BnaA10T0028500NO	as-1	TGACG	1854	5	+	transcription factor binding
BnaA10T0066000SL	as-1	TGACG	319	5	-	transcription factor binding
BnaA10T0066000SL	as-1	TGACG	1842	5	+	transcription factor binding
BnaA10T0077400NO	as-1	TGACG	344	5	-	transcription factor binding
BnaA10T0077400NO	as-1	TGACG	778	5	+	transcription factor binding
BnaA10T0077400NO	as-1	TGACG	2020	5	-	transcription factor binding
BnaA10T0078000ZY	as-1	TGACG	187	5	-	transcription factor binding
BnaA10T0078000ZY	as-1	TGACG	1843	5	+	transcription factor binding
BnaA10T0088800QU	as-1	TGACG	320	5	-	transcription factor binding
BnaA10T0088800QU	as-1	TGACG	1842	5	+	transcription factor binding
BnaA10T0091900TA	as-1	TGACG	187	5	-	transcription factor binding
BnaA10T0091900TA	as-1	TGACG	1843	5	+	transcription factor binding
BnaA10T0093200GG	as-1	TGACG	187	5	-	transcription factor binding
BnaA10T0093200GG	as-1	TGACG	1843	5	+	transcription factor binding
BnaA10T0094400WE	as-1	TGACG	187	5	-	transcription factor binding
BnaA10T0094400WE	as-1	TGACG	1843	5	+	transcription factor binding
BnaA10T0097000ZS	as-1	TGACG	187	5	-	transcription factor binding
BnaA10T0097000ZS	as-1	TGACG	1843	5	+	transcription factor binding
BnaA10T0217800NO	as-1	TGACG	2391	5	-	transcription factor binding
BnaA10T0217800NO	as-1	TGACG	2452	5	+	transcription factor binding
BnaA10T0237900SL	as-1	TGACG	731	5	-	transcription factor binding
BnaA10T0237900SL	as-1	TGACG	2452	5	+	transcription factor binding
BnaA10T0252700ZY	as-1	TGACG	731	5	-	transcription factor binding
BnaA10T0252700ZY	as-1	TGACG	2452	5	+	transcription factor binding
BnaA10T0266900QU	as-1	TGACG	410	5	-	transcription factor binding
BnaA10T0266900QU	as-1	TGACG	2391	5	-	transcription factor binding
BnaA10T0266900QU	as-1	TGACG	2452	5	+	transcription factor binding
BnaA10T0267900TA	as-1	TGACG	737	5	-	transcription factor binding
BnaA10T0267900TA	as-1	TGACG	2391	5	-	transcription factor binding
BnaA10T0267900TA	as-1	TGACG	2452	5	+	transcription factor binding
BnaA10T0269400GG	as-1	TGACG	731	5	-	transcription factor binding
BnaA10T0269400GG	as-1	TGACG	2452	5	+	transcription factor binding
BnaA10T0270000WE	as-1	TGACG	737	5	-	transcription factor binding
BnaA10T0270000WE	as-1	TGACG	2391	5	-	transcription factor binding
BnaA10T0270000WE	as-1	TGACG	2452	5	+	transcription factor binding
BnaA10T0274900ZS	as-1	TGACG	617	5	-	transcription factor binding
BnaA10T0274900ZS	as-1	TGACG	2338	5	+	transcription factor binding
BnaC01T0014600NO	as-1	TGACG	494	5	+	transcription factor binding
BnaC01T0014600NO	as-1	TGACG	886	5	-	transcription factor binding
BnaC01T0014600NO	as-1	TGACG	1225	5	-	transcription factor binding
BnaC01T0014600NO	as-1	TGACG	1376	5	+	transcription factor binding
BnaC01T0014600NO	as-1	TGACG	1836	5	+	transcription factor binding
BnaC01T0014600NO	as-1	TGACG	2156	5	+	transcription factor binding
BnaC01T0026000QU	as-1	TGACG	1331	5	-	transcription factor binding
BnaC01T0026000QU	as-1	TGACG	1573	5	-	transcription factor binding
BnaC01T0026000QU	as-1	TGACG	2319	5	-	transcription factor binding
BnaC01T0026000QU	as-1	TGACG	2485	5	+	transcription factor binding
BnaC01T0026000QU	as-1	TGACG	2539	5	+	transcription factor binding
BnaC01T0034300QU	as-1	TGACG	1074	5	-	transcription factor binding
BnaC01T0034300QU	as-1	TGACG	1319	5	-	transcription factor binding
BnaC01T0034300QU	as-1	TGACG	1417	5	-	transcription factor binding
BnaC01T0034300QU	as-1	TGACG	1835	5	+	transcription factor binding
BnaC01T0034300QU	as-1	TGACG	2150	5	+	transcription factor binding
BnaC01T0037300WE	as-1	TGACG	1062	5	-	transcription factor binding
BnaC01T0037300WE	as-1	TGACG	2060	5	-	transcription factor binding
BnaC01T0046000SL	as-1	TGACG	1062	5	-	transcription factor binding
BnaC01T0046000SL	as-1	TGACG	2060	5	-	transcription factor binding
BnaC01T0046600TA	as-1	TGACG	1074	5	-	transcription factor binding
BnaC01T0046600TA	as-1	TGACG	1319	5	-	transcription factor binding
BnaC01T0046600TA	as-1	TGACG	1417	5	-	transcription factor binding
BnaC01T0046600TA	as-1	TGACG	1835	5	+	transcription factor binding
BnaC01T0046600TA	as-1	TGACG	2150	5	+	transcription factor binding
BnaC01T0047800ZY	as-1	TGACG	494	5	+	transcription factor binding
BnaC01T0047800ZY	as-1	TGACG	886	5	-	transcription factor binding
BnaC01T0047800ZY	as-1	TGACG	1225	5	-	transcription factor binding
BnaC01T0047800ZY	as-1	TGACG	1376	5	+	transcription factor binding
BnaC01T0047800ZY	as-1	TGACG	1836	5	+	transcription factor binding
BnaC01T0047800ZY	as-1	TGACG	2156	5	+	transcription factor binding
BnaC01T0054800GG	as-1	TGACG	1062	5	-	transcription factor binding
BnaC01T0054800GG	as-1	TGACG	2060	5	-	transcription factor binding
BnaC01T0058600ZS	as-1	TGACG	1062	5	-	transcription factor binding
BnaC01T0058600ZS	as-1	TGACG	2060	5	-	transcription factor binding
BnaC01T0090000WE	as-1	TGACG	494	5	+	transcription factor binding
BnaC01T0090000WE	as-1	TGACG	886	5	-	transcription factor binding
BnaC01T0090000WE	as-1	TGACG	1225	5	-	transcription factor binding
BnaC01T0090000WE	as-1	TGACG	1376	5	+	transcription factor binding
BnaC01T0090000WE	as-1	TGACG	1836	5	+	transcription factor binding
BnaC01T0090000WE	as-1	TGACG	2156	5	+	transcription factor binding
BnaC01T0099200SL	as-1	TGACG	494	5	+	transcription factor binding
BnaC01T0099200SL	as-1	TGACG	886	5	-	transcription factor binding
BnaC01T0099200SL	as-1	TGACG	1225	5	-	transcription factor binding
BnaC01T0099200SL	as-1	TGACG	1376	5	+	transcription factor binding
BnaC01T0099200SL	as-1	TGACG	1836	5	+	transcription factor binding
BnaC01T0099200SL	as-1	TGACG	2156	5	+	transcription factor binding
BnaC01T0107000GG	as-1	TGACG	494	5	+	transcription factor binding
BnaC01T0107000GG	as-1	TGACG	886	5	-	transcription factor binding
BnaC01T0107000GG	as-1	TGACG	1225	5	-	transcription factor binding
BnaC01T0107000GG	as-1	TGACG	1376	5	+	transcription factor binding
BnaC01T0107000GG	as-1	TGACG	1836	5	+	transcription factor binding
BnaC01T0107000GG	as-1	TGACG	2156	5	+	transcription factor binding
BnaC01T0116200NO	as-1	TGACG	1779	5	-	transcription factor binding
BnaC01T0116200NO	as-1	TGACG	2012	5	+	transcription factor binding
BnaC01T0117600ZS	as-1	TGACG	494	5	+	transcription factor binding
BnaC01T0117600ZS	as-1	TGACG	886	5	-	transcription factor binding
BnaC01T0117600ZS	as-1	TGACG	1225	5	-	transcription factor binding
BnaC01T0117600ZS	as-1	TGACG	1376	5	+	transcription factor binding
BnaC01T0117600ZS	as-1	TGACG	1836	5	+	transcription factor binding
BnaC01T0117600ZS	as-1	TGACG	2156	5	+	transcription factor binding
BnaC01T0147100TA	as-1	TGACG	581	5	+	transcription factor binding
BnaC01T0147100TA	as-1	TGACG	1779	5	-	transcription factor binding
BnaC01T0147100TA	as-1	TGACG	2012	5	+	transcription factor binding
BnaC01T0147700ZY	as-1	TGACG	581	5	+	transcription factor binding
BnaC01T0147700ZY	as-1	TGACG	1779	5	-	transcription factor binding
BnaC01T0147700ZY	as-1	TGACG	2012	5	+	transcription factor binding
BnaC01T0167500WE	as-1	TGACG	581	5	+	transcription factor binding
BnaC01T0167500WE	as-1	TGACG	1779	5	-	transcription factor binding
BnaC01T0167500WE	as-1	TGACG	2012	5	+	transcription factor binding
BnaC01T0197700SL	as-1	TGACG	581	5	+	transcription factor binding
BnaC01T0197700SL	as-1	TGACG	1779	5	-	transcription factor binding
BnaC01T0197700SL	as-1	TGACG	2012	5	+	transcription factor binding
BnaC01T0204800GG	as-1	TGACG	581	5	+	transcription factor binding
BnaC01T0204800GG	as-1	TGACG	1779	5	-	transcription factor binding
BnaC01T0204800GG	as-1	TGACG	2012	5	+	transcription factor binding
BnaC01T0221700ZS	as-1	TGACG	581	5	+	transcription factor binding
BnaC01T0221700ZS	as-1	TGACG	1779	5	-	transcription factor binding
BnaC01T0221700ZS	as-1	TGACG	2012	5	+	transcription factor binding
BnaC01T0316300SL	as-1	TGACG	1759	5	-	transcription factor binding
BnaC01T0316300SL	as-1	TGACG	1956	5	-	transcription factor binding
BnaC01T0316300SL	as-1	TGACG	2012	5	+	transcription factor binding
BnaC02T0097000ZY	as-1	TGACG	1055	5	-	transcription factor binding
BnaC02T0097000ZY	as-1	TGACG	1194	5	-	transcription factor binding
BnaC02T0097000ZY	as-1	TGACG	1639	5	-	transcription factor binding
BnaC02T0097000ZY	as-1	TGACG	2038	5	-	transcription factor binding
BnaC02T0097000ZY	as-1	TGACG	2326	5	-	transcription factor binding
BnaC02T0180900SL	as-1	TGACG	1055	5	-	transcription factor binding
BnaC02T0180900SL	as-1	TGACG	1194	5	-	transcription factor binding
BnaC02T0180900SL	as-1	TGACG	1639	5	-	transcription factor binding
BnaC02T0180900SL	as-1	TGACG	2038	5	-	transcription factor binding
BnaC02T0180900SL	as-1	TGACG	2326	5	-	transcription factor binding
BnaC02T0189500TA	as-1	TGACG	1055	5	-	transcription factor binding
BnaC02T0189500TA	as-1	TGACG	1194	5	-	transcription factor binding
BnaC02T0189500TA	as-1	TGACG	1639	5	-	transcription factor binding
BnaC02T0189500TA	as-1	TGACG	2038	5	-	transcription factor binding
BnaC02T0189500TA	as-1	TGACG	2326	5	-	transcription factor binding
BnaC02T0221100QU	as-1	TGACG	1055	5	-	transcription factor binding
BnaC02T0221100QU	as-1	TGACG	1194	5	-	transcription factor binding
BnaC02T0221100QU	as-1	TGACG	1639	5	-	transcription factor binding
BnaC02T0221100QU	as-1	TGACG	2038	5	-	transcription factor binding
BnaC02T0221100QU	as-1	TGACG	2326	5	-	transcription factor binding
BnaC02T0222300NO	as-1	TGACG	161	5	+	transcription factor binding
BnaC02T0222300NO	as-1	TGACG	2038	5	-	transcription factor binding
BnaC02T0238100GG	as-1	TGACG	1055	5	-	transcription factor binding
BnaC02T0238100GG	as-1	TGACG	1194	5	-	transcription factor binding
BnaC02T0238100GG	as-1	TGACG	1639	5	-	transcription factor binding
BnaC02T0238100GG	as-1	TGACG	2038	5	-	transcription factor binding
BnaC02T0238100GG	as-1	TGACG	2326	5	-	transcription factor binding
BnaC02T0260300WE	as-1	TGACG	1055	5	-	transcription factor binding
BnaC02T0260300WE	as-1	TGACG	1194	5	-	transcription factor binding
BnaC02T0260300WE	as-1	TGACG	1639	5	-	transcription factor binding
BnaC02T0260300WE	as-1	TGACG	2038	5	-	transcription factor binding
BnaC02T0260300WE	as-1	TGACG	2326	5	-	transcription factor binding
BnaC02T0271200ZS	as-1	TGACG	1055	5	-	transcription factor binding
BnaC02T0271200ZS	as-1	TGACG	1194	5	-	transcription factor binding
BnaC02T0271200ZS	as-1	TGACG	1639	5	-	transcription factor binding
BnaC02T0271200ZS	as-1	TGACG	2038	5	-	transcription factor binding
BnaC02T0271200ZS	as-1	TGACG	2326	5	-	transcription factor binding
BnaC03T0019200QU	as-1	TGACG	2391	5	-	transcription factor binding
BnaC03T0019200QU	as-1	TGACG	2452	5	+	transcription factor binding
BnaC03T0023600ZY	as-1	TGACG	2391	5	-	transcription factor binding
BnaC03T0023600ZY	as-1	TGACG	2452	5	+	transcription factor binding
BnaC03T0023900GG	as-1	TGACG	2391	5	-	transcription factor binding
BnaC03T0023900GG	as-1	TGACG	2452	5	+	transcription factor binding
BnaC03T0024500ZS	as-1	TGACG	2391	5	-	transcription factor binding
BnaC03T0024500ZS	as-1	TGACG	2452	5	+	transcription factor binding
BnaC03T0038500SL	as-1	TGACG	765	5	+	transcription factor binding
BnaC03T0038500SL	as-1	TGACG	768	5	-	transcription factor binding
BnaC03T0038500SL	as-1	TGACG	1367	5	+	transcription factor binding
BnaC03T0038500SL	as-1	TGACG	1552	5	-	transcription factor binding
BnaC03T0038500SL	as-1	TGACG	1974	5	+	transcription factor binding
BnaC03T0078500ZY	as-1	TGACG	65	5	+	transcription factor binding
BnaC03T0078500ZY	as-1	TGACG	68	5	-	transcription factor binding
BnaC03T0078500ZY	as-1	TGACG	1366	5	+	transcription factor binding
BnaC03T0078500ZY	as-1	TGACG	1551	5	-	transcription factor binding
BnaC03T0080800NO	as-1	TGACG	65	5	+	transcription factor binding
BnaC03T0080800NO	as-1	TGACG	68	5	-	transcription factor binding
BnaC03T0080800NO	as-1	TGACG	1366	5	+	transcription factor binding
BnaC03T0080800NO	as-1	TGACG	1551	5	-	transcription factor binding
BnaC03T0094200WE	as-1	TGACG	71	5	+	transcription factor binding
BnaC03T0094200WE	as-1	TGACG	274	5	-	transcription factor binding
BnaC03T0094200WE	as-1	TGACG	884	5	+	transcription factor binding
BnaC03T0094200WE	as-1	TGACG	1551	5	-	transcription factor binding
BnaC03T0097300SL	as-1	TGACG	299	5	-	transcription factor binding
BnaC03T0097300SL	as-1	TGACG	1093	5	-	transcription factor binding
BnaC03T0097300SL	as-1	TGACG	1979	5	-	transcription factor binding
BnaC03T0097300SL	as-1	TGACG	2264	5	-	transcription factor binding
BnaC03T0097300SL	as-1	TGACG	2301	5	-	transcription factor binding
BnaC03T0097300SL	as-1	TGACG	2373	5	-	transcription factor binding
BnaC03T0097300SL	as-1	TGACG	2432	5	-	transcription factor binding
BnaC03T0097300SL	as-1	TGACG	2492	5	+	transcription factor binding
BnaC03T0097300SL	as-1	TGACG	2537	5	+	transcription factor binding
BnaC03T0112900SL	as-1	TGACG	124	5	-	transcription factor binding
BnaC03T0112900SL	as-1	TGACG	748	5	-	transcription factor binding
BnaC03T0112900SL	as-1	TGACG	1011	5	-	transcription factor binding
BnaC03T0112900SL	as-1	TGACG	2060	5	-	transcription factor binding
BnaC03T0112900SL	as-1	TGACG	2464	5	+	transcription factor binding
BnaC03T0112900SL	as-1	TGACG	2528	5	+	transcription factor binding
BnaC03T0113500TA	as-1	TGACG	765	5	+	transcription factor binding
BnaC03T0113500TA	as-1	TGACG	768	5	-	transcription factor binding
BnaC03T0113500TA	as-1	TGACG	1367	5	+	transcription factor binding
BnaC03T0113500TA	as-1	TGACG	1552	5	-	transcription factor binding
BnaC03T0113500TA	as-1	TGACG	1974	5	+	transcription factor binding
BnaC03T0140400ZY	as-1	TGACG	299	5	-	transcription factor binding
BnaC03T0140400ZY	as-1	TGACG	1093	5	-	transcription factor binding
BnaC03T0140400ZY	as-1	TGACG	1979	5	-	transcription factor binding
BnaC03T0140400ZY	as-1	TGACG	2264	5	-	transcription factor binding
BnaC03T0140400ZY	as-1	TGACG	2301	5	-	transcription factor binding
BnaC03T0140400ZY	as-1	TGACG	2373	5	-	transcription factor binding
BnaC03T0140400ZY	as-1	TGACG	2432	5	-	transcription factor binding
BnaC03T0140400ZY	as-1	TGACG	2492	5	+	transcription factor binding
BnaC03T0140400ZY	as-1	TGACG	2537	5	+	transcription factor binding
BnaC03T0140700NO	as-1	TGACG	288	5	-	transcription factor binding
BnaC03T0140700NO	as-1	TGACG	1093	5	-	transcription factor binding
BnaC03T0140700NO	as-1	TGACG	1979	5	-	transcription factor binding
BnaC03T0140700NO	as-1	TGACG	2264	5	-	transcription factor binding
BnaC03T0140700NO	as-1	TGACG	2301	5	-	transcription factor binding
BnaC03T0140700NO	as-1	TGACG	2373	5	-	transcription factor binding
BnaC03T0140700NO	as-1	TGACG	2432	5	-	transcription factor binding
BnaC03T0140700NO	as-1	TGACG	2492	5	+	transcription factor binding
BnaC03T0140700NO	as-1	TGACG	2537	5	+	transcription factor binding
BnaC03T0144500QU	as-1	TGACG	292	5	+	transcription factor binding
BnaC03T0144500QU	as-1	TGACG	477	5	-	transcription factor binding
BnaC03T0151100GG	as-1	TGACG	65	5	+	transcription factor binding
BnaC03T0151100GG	as-1	TGACG	68	5	-	transcription factor binding
BnaC03T0151100GG	as-1	TGACG	1366	5	+	transcription factor binding
BnaC03T0151100GG	as-1	TGACG	1551	5	-	transcription factor binding
BnaC03T0153500ZS	as-1	TGACG	65	5	+	transcription factor binding
BnaC03T0153500ZS	as-1	TGACG	68	5	-	transcription factor binding
BnaC03T0153500ZS	as-1	TGACG	1366	5	+	transcription factor binding
BnaC03T0153500ZS	as-1	TGACG	1551	5	-	transcription factor binding
BnaC03T0153900WE	as-1	TGACG	291	5	-	transcription factor binding
BnaC03T0153900WE	as-1	TGACG	1098	5	-	transcription factor binding
BnaC03T0153900WE	as-1	TGACG	1979	5	-	transcription factor binding
BnaC03T0153900WE	as-1	TGACG	2264	5	-	transcription factor binding
BnaC03T0153900WE	as-1	TGACG	2301	5	-	transcription factor binding
BnaC03T0153900WE	as-1	TGACG	2373	5	-	transcription factor binding
BnaC03T0153900WE	as-1	TGACG	2432	5	-	transcription factor binding
BnaC03T0153900WE	as-1	TGACG	2492	5	+	transcription factor binding
BnaC03T0153900WE	as-1	TGACG	2537	5	+	transcription factor binding
BnaC03T0156300NO	as-1	TGACG	678	5	+	transcription factor binding
BnaC03T0156300NO	as-1	TGACG	2060	5	-	transcription factor binding
BnaC03T0156300NO	as-1	TGACG	2464	5	+	transcription factor binding
BnaC03T0156300NO	as-1	TGACG	2528	5	+	transcription factor binding
BnaC03T0157600ZY	as-1	TGACG	586	5	-	transcription factor binding
BnaC03T0157600ZY	as-1	TGACG	1785	5	+	transcription factor binding
BnaC03T0157600ZY	as-1	TGACG	1870	5	-	transcription factor binding
BnaC03T0157600ZY	as-1	TGACG	1881	5	-	transcription factor binding
BnaC03T0157600ZY	as-1	TGACG	1950	5	-	transcription factor binding
BnaC03T0157600ZY	as-1	TGACG	2341	5	+	transcription factor binding
BnaC03T0157600ZY	as-1	TGACG	2405	5	+	transcription factor binding
BnaC03T0158200ZY	as-1	TGACG	5	5	-	transcription factor binding
BnaC03T0158200ZY	as-1	TGACG	734	5	-	transcription factor binding
BnaC03T0158200ZY	as-1	TGACG	2060	5	-	transcription factor binding
BnaC03T0158200ZY	as-1	TGACG	2464	5	+	transcription factor binding
BnaC03T0158200ZY	as-1	TGACG	2528	5	+	transcription factor binding
BnaC03T0170900WE	as-1	TGACG	5	5	-	transcription factor binding
BnaC03T0170900WE	as-1	TGACG	734	5	-	transcription factor binding
BnaC03T0170900WE	as-1	TGACG	2060	5	-	transcription factor binding
BnaC03T0170900WE	as-1	TGACG	2464	5	+	transcription factor binding
BnaC03T0170900WE	as-1	TGACG	2528	5	+	transcription factor binding
BnaC03T0174200TA	as-1	TGACG	299	5	-	transcription factor binding
BnaC03T0174200TA	as-1	TGACG	1093	5	-	transcription factor binding
BnaC03T0174200TA	as-1	TGACG	1979	5	-	transcription factor binding
BnaC03T0174200TA	as-1	TGACG	2264	5	-	transcription factor binding
BnaC03T0174200TA	as-1	TGACG	2301	5	-	transcription factor binding
BnaC03T0174200TA	as-1	TGACG	2373	5	-	transcription factor binding
BnaC03T0174200TA	as-1	TGACG	2432	5	-	transcription factor binding
BnaC03T0174200TA	as-1	TGACG	2492	5	+	transcription factor binding
BnaC03T0174200TA	as-1	TGACG	2537	5	+	transcription factor binding
BnaC03T0190800TA	as-1	TGACG	5	5	-	transcription factor binding
BnaC03T0190800TA	as-1	TGACG	734	5	-	transcription factor binding
BnaC03T0190800TA	as-1	TGACG	2060	5	-	transcription factor binding
BnaC03T0190800TA	as-1	TGACG	2464	5	+	transcription factor binding
BnaC03T0190800TA	as-1	TGACG	2528	5	+	transcription factor binding
BnaC03T0204600QU	as-1	TGACG	299	5	-	transcription factor binding
BnaC03T0204600QU	as-1	TGACG	1093	5	-	transcription factor binding
BnaC03T0204600QU	as-1	TGACG	1979	5	-	transcription factor binding
BnaC03T0204600QU	as-1	TGACG	2264	5	-	transcription factor binding
BnaC03T0204600QU	as-1	TGACG	2301	5	-	transcription factor binding
BnaC03T0204600QU	as-1	TGACG	2373	5	-	transcription factor binding
BnaC03T0204600QU	as-1	TGACG	2432	5	-	transcription factor binding
BnaC03T0204600QU	as-1	TGACG	2492	5	+	transcription factor binding
BnaC03T0204600QU	as-1	TGACG	2537	5	+	transcription factor binding
BnaC03T0210500GG	as-1	TGACG	299	5	-	transcription factor binding
BnaC03T0210500GG	as-1	TGACG	1093	5	-	transcription factor binding
BnaC03T0210500GG	as-1	TGACG	1979	5	-	transcription factor binding
BnaC03T0210500GG	as-1	TGACG	2264	5	-	transcription factor binding
BnaC03T0210500GG	as-1	TGACG	2301	5	-	transcription factor binding
BnaC03T0210500GG	as-1	TGACG	2373	5	-	transcription factor binding
BnaC03T0210500GG	as-1	TGACG	2432	5	-	transcription factor binding
BnaC03T0210500GG	as-1	TGACG	2492	5	+	transcription factor binding
BnaC03T0210500GG	as-1	TGACG	2537	5	+	transcription factor binding
BnaC03T0211800SL	as-1	TGACG	2076	5	-	transcription factor binding
BnaC03T0211800SL	as-1	TGACG	2114	5	-	transcription factor binding
BnaC03T0211800SL	as-1	TGACG	2252	5	-	transcription factor binding
BnaC03T0215700ZS	as-1	TGACG	299	5	-	transcription factor binding
BnaC03T0215700ZS	as-1	TGACG	1093	5	-	transcription factor binding
BnaC03T0215700ZS	as-1	TGACG	1979	5	-	transcription factor binding
BnaC03T0215700ZS	as-1	TGACG	2264	5	-	transcription factor binding
BnaC03T0215700ZS	as-1	TGACG	2301	5	-	transcription factor binding
BnaC03T0215700ZS	as-1	TGACG	2373	5	-	transcription factor binding
BnaC03T0215700ZS	as-1	TGACG	2432	5	-	transcription factor binding
BnaC03T0215700ZS	as-1	TGACG	2492	5	+	transcription factor binding
BnaC03T0215700ZS	as-1	TGACG	2537	5	+	transcription factor binding
BnaC03T0221500QU	as-1	TGACG	5	5	-	transcription factor binding
BnaC03T0221500QU	as-1	TGACG	734	5	-	transcription factor binding
BnaC03T0221500QU	as-1	TGACG	2060	5	-	transcription factor binding
BnaC03T0221500QU	as-1	TGACG	2464	5	+	transcription factor binding
BnaC03T0221500QU	as-1	TGACG	2528	5	+	transcription factor binding
BnaC03T0227300GG	as-1	TGACG	586	5	-	transcription factor binding
BnaC03T0227300GG	as-1	TGACG	1785	5	+	transcription factor binding
BnaC03T0227300GG	as-1	TGACG	1870	5	-	transcription factor binding
BnaC03T0227300GG	as-1	TGACG	1881	5	-	transcription factor binding
BnaC03T0227300GG	as-1	TGACG	1950	5	-	transcription factor binding
BnaC03T0227300GG	as-1	TGACG	2341	5	+	transcription factor binding
BnaC03T0227300GG	as-1	TGACG	2405	5	+	transcription factor binding
BnaC03T0227900GG	as-1	TGACG	5	5	-	transcription factor binding
BnaC03T0227900GG	as-1	TGACG	734	5	-	transcription factor binding
BnaC03T0227900GG	as-1	TGACG	2060	5	-	transcription factor binding
BnaC03T0227900GG	as-1	TGACG	2464	5	+	transcription factor binding
BnaC03T0227900GG	as-1	TGACG	2528	5	+	transcription factor binding
BnaC03T0232300ZS	as-1	TGACG	586	5	-	transcription factor binding
BnaC03T0232300ZS	as-1	TGACG	1785	5	+	transcription factor binding
BnaC03T0232300ZS	as-1	TGACG	1870	5	-	transcription factor binding
BnaC03T0232300ZS	as-1	TGACG	1881	5	-	transcription factor binding
BnaC03T0232300ZS	as-1	TGACG	1950	5	-	transcription factor binding
BnaC03T0232300ZS	as-1	TGACG	2341	5	+	transcription factor binding
BnaC03T0232300ZS	as-1	TGACG	2405	5	+	transcription factor binding
BnaC03T0232800ZS	as-1	TGACG	5	5	-	transcription factor binding
BnaC03T0232800ZS	as-1	TGACG	734	5	-	transcription factor binding
BnaC03T0232800ZS	as-1	TGACG	2060	5	-	transcription factor binding
BnaC03T0232800ZS	as-1	TGACG	2464	5	+	transcription factor binding
BnaC03T0232800ZS	as-1	TGACG	2528	5	+	transcription factor binding
BnaC03T0253600NO	as-1	TGACG	2076	5	-	transcription factor binding
BnaC03T0253600NO	as-1	TGACG	2114	5	-	transcription factor binding
BnaC03T0253600NO	as-1	TGACG	2252	5	-	transcription factor binding
BnaC03T0267300WE	as-1	TGACG	2076	5	-	transcription factor binding
BnaC03T0267300WE	as-1	TGACG	2114	5	-	transcription factor binding
BnaC03T0267300WE	as-1	TGACG	2252	5	-	transcription factor binding
BnaC03T0270000ZY	as-1	TGACG	2076	5	-	transcription factor binding
BnaC03T0270000ZY	as-1	TGACG	2114	5	-	transcription factor binding
BnaC03T0270000ZY	as-1	TGACG	2252	5	-	transcription factor binding
BnaC03T0293300TA	as-1	TGACG	2076	5	-	transcription factor binding
BnaC03T0293300TA	as-1	TGACG	2114	5	-	transcription factor binding
BnaC03T0293300TA	as-1	TGACG	2252	5	-	transcription factor binding
BnaC03T0319600QU	as-1	TGACG	2076	5	-	transcription factor binding
BnaC03T0319600QU	as-1	TGACG	2114	5	-	transcription factor binding
BnaC03T0319600QU	as-1	TGACG	2252	5	-	transcription factor binding
BnaC03T0327700GG	as-1	TGACG	2076	5	-	transcription factor binding
BnaC03T0327700GG	as-1	TGACG	2114	5	-	transcription factor binding
BnaC03T0327700GG	as-1	TGACG	2252	5	-	transcription factor binding
BnaC03T0333800ZS	as-1	TGACG	2076	5	-	transcription factor binding
BnaC03T0333800ZS	as-1	TGACG	2114	5	-	transcription factor binding
BnaC03T0333800ZS	as-1	TGACG	2252	5	-	transcription factor binding
BnaC03T0623700SL	as-1	TGACG	1902	5	+	transcription factor binding
BnaC03T0623700SL	as-1	TGACG	2060	5	-	transcription factor binding
BnaA07T0165000ZY	AT~ABRE	TACGTGTC	330	8	-	stress reponsive
BnaA07T0175900QU	AT~ABRE	TACGTGTC	330	8	-	stress reponsive
BnaA07T0202900SL	AT~ABRE	TACGTGTC	330	8	-	stress reponsive
BnaA07T0209700WE	AT~ABRE	TACGTGTC	330	8	-	stress reponsive
BnaA07T0210900TA	AT~ABRE	TACGTGTC	328	8	-	stress reponsive
BnaA07T0211100NO	AT~ABRE	TACGTGTC	328	8	-	stress reponsive
BnaA07T0217100ZS	AT~ABRE	TACGTGTC	330	8	-	stress reponsive
BnaA07T0218800GG	AT~ABRE	TACGTGTC	330	8	-	stress reponsive
BnaA10T0005600GG	AT~ABRE	TACGTGTC	343	8	-	stress reponsive
BnaA10T0005700QU	AT~ABRE	TACGTGTC	343	8	-	stress reponsive
BnaA10T0005700ZS	AT~ABRE	TACGTGTC	342	8	-	stress reponsive
BnaA10T0005800TA	AT~ABRE	TACGTGTC	343	8	-	stress reponsive
BnaA10T0006900WE	AT~ABRE	TACGTGTC	343	8	-	stress reponsive
BnaC02T0097000ZY	AT~ABRE	TACGTGTC	708	8	+	stress reponsive
BnaC02T0180900SL	AT~ABRE	TACGTGTC	708	8	+	stress reponsive
BnaC02T0189500TA	AT~ABRE	TACGTGTC	708	8	+	stress reponsive
BnaC02T0221100QU	AT~ABRE	TACGTGTC	708	8	+	stress reponsive
[truncated: 7,384 more rows]

## Sheet: Table.S7
Table S7. Transposable elements associated with BnPYL loci in Brassica napus.
Gene ID	Chromosome	Gene Start	Gene End	TE Class	TE Start	TE End	Overlap Region	TE Category
BnaA01T0048800GG	A01	2407778	2408341	DNA/DTM	2405843	2405977	left_flank	DNA transposon
BnaA01T0048800GG	A01	2407778	2408341	DNA/DTM	2407100	2407231	left_flank	DNA transposon
BnaA01T0092200GG	A01	5212116	5212616	DNA/Helitron	5210471	5210659	left_flank	DNA transposon
BnaA01T0092200GG	A01	5212116	5212616	Unknown	5213099	5213228	right_flank	Unclassified/Repetitive
BnaA01T0092200GG	A01	5212116	5212616	DNA/Helitron	5213461	5213969	right_flank	DNA transposon
BnaA01T0092200GG	A01	5212116	5212616	DNA/Helitron	5213976	5214990	right_flank	DNA transposon
BnaA01T0168800GG	A01	9904641	9905412	DNA/DTH	9902625	9902815	left_flank	DNA transposon
BnaA01T0168800GG	A01	9904641	9905412	DNA/DTH	9903321	9903501	left_flank	DNA transposon
BnaA01T0168800GG	A01	9904641	9905412	DNA/DTA	9906066	9906169	right_flank	DNA transposon
BnaA01T0168800GG	A01	9904641	9905412	MITE/DTA	9906865	9906976	right_flank	DNA transposon
BnaA01T0168800GG	A01	9904641	9905412	DNA/DTA	9907082	9907372	right_flank	DNA transposon
BnaA02T0016200GG	A02	923097	923690	LTR/unknown	924209	924366	right_flank	LTR retrotransposon
BnaA02T0016200GG	A02	923097	923690	DNA/Helitron	924367	924727	right_flank	DNA transposon
BnaA02T0016200GG	A02	923097	923690	MITE/DTA	925327	925515	right_flank	DNA transposon
BnaA02T0016200GG	A02	923097	923690	MITE/DTA	925516	925618	right_flank	DNA transposon
BnaA02T0016200GG	A02	923097	923690	MITE/DTA	925619	925845	right_flank	DNA transposon
BnaA02T0136800GG	A02	7797870	7798883	DNA/Helitron	7799028	7799169	right_flank	DNA transposon
BnaA02T0136800GG	A02	7797870	7798883	Unknown	7799170	7799362	right_flank	Unclassified/Repetitive
BnaA02T0136800GG	A02	7797870	7798883	LINE/L1	7799801	7799986	right_flank	Non-LTR retrotransposon
BnaA02T0136800GG	A02	7797870	7798883	LINE/L1	7799987	7801820	right_flank	Non-LTR retrotransposon
BnaA02T0194900GG	A02	12660361	12660978	DNA/DTH	12658726	12659553	left_flank	DNA transposon
BnaA02T0194900GG	A02	12660361	12660978	MITE/DTA	12662167	12662412	right_flank	DNA transposon
BnaA02T0194900GG	A02	12660361	12660978	DNA/Helitron	12662754	12663042	right_flank	DNA transposon
BnaA03T0089800GG	A03	4924581	4926338	LTR/Copia	4925321	4925419	gene_body	LTR retrotransposon
BnaA03T0089800GG	A03	4924581	4926338	DNA/Helitron	4925463	4925721	gene_body	DNA transposon
BnaA03T0089800GG	A03	4924581	4926338	LTR/Gypsy	4928276	4928570	right_flank	LTR retrotransposon
BnaA03T0140200GG	A03	7768028	7769026	DNA/Helitron	7766617	7766971	left_flank	DNA transposon
BnaA03T0140200GG	A03	7768028	7769026	LINE/L1	7766972	7767022	left_flank	Non-LTR retrotransposon
BnaA03T0140200GG	A03	7768028	7769026	DNA/DTM	7767185	7767666	left_flank	DNA transposon
BnaA03T0140200GG	A03	7768028	7769026	DNA/Helitron	7767667	7767744	left_flank	DNA transposon
BnaA03T0140200GG	A03	7768028	7769026	LTR/unknown	7767754	7767865	left_flank	LTR retrotransposon
BnaA03T0140200GG	A03	7768028	7769026	MITE/DTH	7770218	7770438	right_flank	DNA transposon
BnaA03T0140200GG	A03	7768028	7769026	LINE/L1	7770693	7771050	right_flank	Non-LTR retrotransposon
BnaA03T0153500GG	A03	8525515	8526033	DNA/Helitron	8522713	8523517	left_flank	DNA transposon
BnaA03T0153500GG	A03	8525515	8526033	LTR/unknown	8526113	8526426	right_flank	LTR retrotransposon
BnaA03T0153500GG	A03	8525515	8526033	LTR/unknown	8526427	8527457	right_flank	LTR retrotransposon
BnaA03T0153500GG	A03	8525515	8526033	LTR/unknown	8527458	8527771	right_flank	LTR retrotransposon
BnaA03T0228000GG	A03	13017684	13018912	DNA/Helitron	13019281	13019605	right_flank	DNA transposon
BnaA03T0228000GG	A03	13017684	13018912	DNA/Helitron	13019606	13019698	right_flank	DNA transposon
BnaA03T0390100GG	A03	22191379	22192672	DNA/Helitron	22189996	22190239	left_flank	DNA transposon
BnaA03T0390100GG	A03	22191379	22192672	LTR/unknown	22193730	22193986	right_flank	LTR retrotransposon
BnaA03T0476900GG	A03	28221504	28221989	MITE/DTH	28219394	28219662	left_flank	DNA transposon
BnaA03T0476900GG	A03	28221504	28221989	SINE/Unknown	28220206	28220403	left_flank	Non-LTR retrotransposon
BnaA03T0476900GG	A03	28221504	28221989	SINE/Unknown	28220404	28220464	left_flank	Non-LTR retrotransposon
BnaA04T0197400GG	A04	19139718	19140784	LTR/unknown	19138985	19139296	left_flank	LTR retrotransposon
BnaA04T0197400GG	A04	19139718	19140784	LTR/unknown	19139305	19139553	left_flank	LTR retrotransposon
BnaA04T0209000GG	A04	19861944	19863641	Unknown	19859750	19859953	left_flank	Unclassified/Repetitive
BnaA04T0209000GG	A04	19861944	19863641	LTR/unknown	19864287	19864556	right_flank	LTR retrotransposon
BnaA04T0209000GG	A04	19861944	19863641	LTR/Gypsy	19864990	19865675	right_flank	LTR retrotransposon
BnaA05T0048000GG	A05	2487979	2488686	DNA/Helitron	2486638	2487663	left_flank	DNA transposon
BnaA05T0048000GG	A05	2487979	2488686	LTR/unknown	2490610	2490895	right_flank	LTR retrotransposon
BnaA05T0061200GG	A05	3350247	3362702	Unknown	3349433	3349930	left_flank	Unclassified/Repetitive
BnaA05T0061200GG	A05	3350247	3362702	MITE/DTH	3349931	3350046	left_flank	DNA transposon
BnaA05T0061200GG	A05	3350247	3362702	DNA/Helitron	3352658	3353008	gene_body	DNA transposon
BnaA05T0061200GG	A05	3350247	3362702	MITE/DTH	3353079	3353310	gene_body	DNA transposon
BnaA05T0061200GG	A05	3350247	3362702	DNA/DTA	3353796	3353954	gene_body	DNA transposon
BnaA05T0061200GG	A05	3350247	3362702	DNA/Helitron	3354076	3354244	gene_body	DNA transposon
BnaA05T0061200GG	A05	3350247	3362702	LTR/unknown	3357604	3357849	gene_body	LTR retrotransposon
BnaA05T0061200GG	A05	3350247	3362702	LTR/Copia	3357850	3361785	gene_body	LTR retrotransposon
BnaA05T0061200GG	A05	3350247	3362702	LTR/unknown	3361786	3362257	gene_body	LTR retrotransposon
BnaA05T0061200GG	A05	3350247	3362702	DNA/Helitron	3363097	3363216	right_flank	DNA transposon
BnaA05T0061200GG	A05	3350247	3362702	LTR/Gypsy	3363217	3363871	right_flank	LTR retrotransposon
BnaA05T0061200GG	A05	3350247	3362702	DNA/Helitron	3363872	3364089	right_flank	DNA transposon
BnaA05T0061200GG	A05	3350247	3362702	SINE/Unknown	3364097	3364271	right_flank	Non-LTR retrotransposon
BnaA06T0411200GG	A06	42220892	42221823	DNA/Helitron	42218693	42219289	left_flank	DNA transposon
BnaA06T0411200GG	A06	42220892	42221823	DNA/Helitron	42219404	42220581	left_flank	DNA transposon
BnaA06T0411200GG	A06	42220892	42221823	SINE/Unknown	42222870	42223051	right_flank	Non-LTR retrotransposon
BnaA06T0411200GG	A06	42220892	42221823	Unknown	42223158	42223285	right_flank	Unclassified/Repetitive
BnaA06T0416600GG	A06	42527233	42527836	Unknown	42525249	42525427	left_flank	Unclassified/Repetitive
BnaA06T0416600GG	A06	42527233	42527836	DNA/Helitron	42525670	42525803	left_flank	DNA transposon
BnaA06T0416600GG	A06	42527233	42527836	DNA/Helitron	42527841	42528296	right_flank	DNA transposon
BnaA06T0416600GG	A06	42527233	42527836	DNA/Helitron	42528731	42529168	right_flank	DNA transposon
BnaA07T0218800GG	A07	26875639	26876658	DNA/DTA	26873412	26874057	left_flank	DNA transposon
BnaA07T0218800GG	A07	26875639	26876658	LTR/unknown	26874058	26874135	left_flank	LTR retrotransposon
BnaA07T0218800GG	A07	26875639	26876658	LTR/unknown	26874158	26874874	left_flank	LTR retrotransposon
BnaA07T0218800GG	A07	26875639	26876658	DNA/DTA	26875312	26875568	left_flank	DNA transposon
BnaA07T0218800GG	A07	26875639	26876658	MITE/DTH	26877811	26878038	right_flank	DNA transposon
BnaA07T0218800GG	A07	26875639	26876658	MITE/DTH	26878039	26878147	right_flank	DNA transposon
BnaA07T0218800GG	A07	26875639	26876658	DNA/DTH	26878148	26878205	right_flank	DNA transposon
BnaA07T0218800GG	A07	26875639	26876658	MITE/DTH	26878208	26878475	right_flank	DNA transposon
BnaA08T0137200GG	A08	18999565	19000126	MITE/DTH	18997581	18997860	left_flank	DNA transposon
BnaA08T0137200GG	A08	18999565	19000126	DNA/Helitron	18998111	18998377	left_flank	DNA transposon
BnaA08T0137200GG	A08	18999565	19000126	DNA/Helitron	18998378	18998448	left_flank	DNA transposon
BnaA08T0137200GG	A08	18999565	19000126	DNA/Helitron	18998449	18998693	left_flank	DNA transposon
BnaA08T0137200GG	A08	18999565	19000126	DNA/Helitron	18998700	18998789	left_flank	DNA transposon
BnaA08T0137200GG	A08	18999565	19000126	DNA/DTA	18999232	18999501	left_flank	DNA transposon
BnaA08T0137200GG	A08	18999565	19000126	DNA/Helitron	19000305	19001926	right_flank	DNA transposon
BnaA08T0137200GG	A08	18999565	19000126	DNA/Helitron	19001927	19002063	right_flank	DNA transposon
BnaA09T0205200GG	A09	14765329	14766149	DNA/Helitron	14764966	14765226	left_flank	DNA transposon
BnaA09T0205200GG	A09	14765329	14766149	LTR/Gypsy	14766580	14767219	right_flank	LTR retrotransposon
BnaA09T0205200GG	A09	14765329	14766149	DNA/DTM	14767342	14767619	right_flank	DNA transposon
BnaA09T0205200GG	A09	14765329	14766149	LTR/unknown	14767620	14767719	right_flank	LTR retrotransposon
BnaA09T0205200GG	A09	14765329	14766149	DNA/DTM	14767720	14767831	right_flank	DNA transposon
BnaA09T0533200GG	A09	61103061	61107191	DNA/Helitron	61101074	61101167	left_flank	DNA transposon
BnaA09T0533200GG	A09	61103061	61107191	DNA/Helitron	61101318	61101907	left_flank	DNA transposon
BnaA09T0533200GG	A09	61103061	61107191	LTR/unknown	61103327	61103620	gene_body	LTR retrotransposon
BnaA09T0533200GG	A09	61103061	61107191	LTR/unknown	61103623	61104597	gene_body	LTR retrotransposon
BnaA09T0533200GG	A09	61103061	61107191	LTR/Copia	61104598	61104766	gene_body	LTR retrotransposon
BnaA09T0533200GG	A09	61103061	61107191	LTR/Copia	61104767	61106534	gene_body	LTR retrotransposon
BnaA09T0533200GG	A09	61103061	61107191	LTR/unknown	61106535	61106827	gene_body	LTR retrotransposon
BnaA09T0533200GG	A09	61103061	61107191	LINE/L1	61108661	61108989	right_flank	Non-LTR retrotransposon
BnaA09T0533200GG	A09	61103061	61107191	LINE/L1	61109033	61109249	right_flank	Non-LTR retrotransposon
BnaA09T0533700GG	A09	61128839	61129339	LTR/unknown	61126810	61127551	left_flank	LTR retrotransposon
BnaA09T0533700GG	A09	61128839	61129339	DNA/Helitron	61127552	61127756	left_flank	DNA transposon
BnaA09T0533700GG	A09	61128839	61129339	Unknown	61127773	61127870	left_flank	Unclassified/Repetitive
BnaA09T0533700GG	A09	61128839	61129339	DNA/Helitron	61127872	61128152	left_flank	DNA transposon
BnaA09T0533700GG	A09	61128839	61129339	SINE/Unknown	61128373	61128528	left_flank	Non-LTR retrotransposon
BnaA09T0533700GG	A09	61128839	61129339	DNA/Helitron	61129762	61129994	right_flank	DNA transposon
BnaA09T0533700GG	A09	61128839	61129339	LTR/unknown	61130371	61130509	right_flank	LTR retrotransposon
BnaA09T0533700GG	A09	61128839	61129339	Unknown	61130997	61131118	right_flank	Unclassified/Repetitive
BnaA10T0005600GG	A10	288752	289893	MITE/DTA	286907	287038	left_flank	DNA transposon
BnaA10T0005600GG	A10	288752	289893	DNA/Helitron	291875	292058	right_flank	DNA transposon
BnaA10T0093200GG	A10	12823403	12824973	SINE/Unknown	12821762	12821989	left_flank	Non-LTR retrotransposon
BnaA10T0093200GG	A10	12823403	12824973	LINE/L1	12822700	12822972	left_flank	Non-LTR retrotransposon
BnaA10T0269400GG	A10	23105262	23106331	MITE/DTH	23103924	23104100	left_flank	DNA transposon
BnaC01T0107000GG	C01	7351686	7352186	LTR/unknown	7346659	7351279	left_flank	LTR retrotransposon
BnaC01T0107000GG	C01	7351686	7352186	LTR/unknown	7351280	7351437	left_flank	LTR retrotransposon
BnaC01T0107000GG	C01	7351686	7352186	SINE/Unknown	7352622	7352730	right_flank	Non-LTR retrotransposon
BnaC01T0204800GG	C01	15676801	15677566	DNA/Helitron	15678228	15679200	right_flank	DNA transposon
BnaC02T0163000GG	C02	13723258	13724699	DNA/Helitron	13723986	13724251	gene_body	DNA transposon
BnaC02T0163000GG	C02	13723258	13724699	MITE/DTH	13725019	13725175	right_flank	DNA transposon
BnaC02T0238100GG	C02	23193376	23193993	SINE/Unknown	23191712	23191952	left_flank	Non-LTR retrotransposon
BnaC02T0238100GG	C02	23193376	23193993	LTR/Copia	23191956	23192079	left_flank	LTR retrotransposon
BnaC02T0238100GG	C02	23193376	23193993	LINE/L1	23192342	23192714	left_flank	Non-LTR retrotransposon
BnaC02T0238100GG	C02	23193376	23193993	MITE/DTH	23194137	23194380	right_flank	DNA transposon
BnaC02T0238100GG	C02	23193376	23193993	DNA/DTC	23194580	23194709	right_flank	DNA transposon
BnaC02T0238100GG	C02	23193376	23193993	LTR/unknown	23194710	23194842	right_flank	LTR retrotransposon
BnaC02T0238100GG	C02	23193376	23193993	DNA/Helitron	23195244	23195343	right_flank	DNA transposon
BnaC02T0238100GG	C02	23193376	23193993	DNA/Helitron	23195362	23195430	right_flank	DNA transposon
BnaC02T0238100GG	C02	23193376	23193993	MITE/DTM	23195431	23195532	right_flank	DNA transposon
BnaC03T0023900GG	C03	1184484	1185390	DNA/Helitron	1182018	1182885	left_flank	DNA transposon
BnaC03T0023900GG	C03	1184484	1185390	DNA/Helitron	1182925	1183494	left_flank	DNA transposon
BnaC03T0023900GG	C03	1184484	1185390	DNA/Helitron	1183531	1183914	left_flank	DNA transposon
BnaC03T0151100GG	C03	8365810	8367608	LTR/unknown	8363846	8363997	left_flank	LTR retrotransposon
BnaC03T0151100GG	C03	8365810	8367608	LTR/unknown	8364030	8364119	left_flank	LTR retrotransposon
BnaC03T0151100GG	C03	8365810	8367608	LTR/Copia	8366556	8366652	gene_body	LTR retrotransposon
BnaC03T0151100GG	C03	8365810	8367608	DNA/DTT	8366695	8366924	gene_body	DNA transposon
BnaC03T0151100GG	C03	8365810	8367608	LTR/unknown	8368161	8368844	right_flank	LTR retrotransposon
BnaC03T0151100GG	C03	8365810	8367608	DNA/Helitron	8368911	8369078	right_flank	DNA transposon
BnaC03T0151100GG	C03	8365810	8367608	DNA/Helitron	8369121	8369554	right_flank	DNA transposon
BnaC03T0151100GG	C03	8365810	8367608	Unknown	8369582	8369665	right_flank	Unclassified/Repetitive
BnaC03T0210500GG	C03	12709996	12710993	LINE/L1	12708182	12708673	left_flank	Non-LTR retrotransposon
BnaC03T0210500GG	C03	12709996	12710993	SINE/Unknown	12708764	12709030	left_flank	Non-LTR retrotransposon
BnaC03T0210500GG	C03	12709996	12710993	DNA/DTM	12709243	12709601	left_flank	DNA transposon
BnaC03T0210500GG	C03	12709996	12710993	LTR/unknown	12709737	12709832	left_flank	LTR retrotransposon
BnaC03T0210500GG	C03	12709996	12710993	MITE/DTH	12712056	12712291	right_flank	DNA transposon
BnaC03T0210500GG	C03	12709996	12710993	LINE/L1	12712357	12712502	right_flank	Non-LTR retrotransposon
BnaC03T0210500GG	C03	12709996	12710993	LTR/unknown	12712503	12712708	right_flank	LTR retrotransposon
BnaC03T0210500GG	C03	12709996	12710993	DNA/DTH	12712709	12712807	right_flank	DNA transposon
BnaC03T0210500GG	C03	12709996	12710993	MITE/DTH	12712907	12713125	right_flank	DNA transposon
BnaC03T0227300GG	C03	13939277	13940159	Unknown	13937875	13938099	left_flank	Unclassified/Repetitive
BnaC03T0227300GG	C03	13939277	13940159	DNA/DTC	13940166	13940472	right_flank	DNA transposon
BnaC03T0227300GG	C03	13939277	13940159	DNA/DTM	13940473	13944518	right_flank	DNA transposon
BnaC03T0227900GG	C03	13997813	13998873	Unknown	13996466	13996673	left_flank	Unclassified/Repetitive
BnaC03T0227900GG	C03	13997813	13998873	MITE/DTH	13999199	13999356	right_flank	DNA transposon
BnaC03T0227900GG	C03	13997813	13998873	MITE/DTA	13999477	13999695	right_flank	DNA transposon
BnaC03T0227900GG	C03	13997813	13998873	LINE/L1	13999827	14000122	right_flank	Non-LTR retrotransposon
BnaC03T0227900GG	C03	13997813	13998873	MITE/DTH	14000775	14001041	right_flank	DNA transposon
BnaC03T0327700GG	C03	23350951	23352201	DNA/Helitron	23352616	23352943	right_flank	DNA transposon
BnaC03T0327700GG	C03	23350951	23352201	DNA/Helitron	23352944	23353025	right_flank	DNA transposon
BnaC03T0740600GG	C03	74091770	74092331	DNA/Helitron	74089544	74089798	left_flank	DNA transposon
BnaC03T0740600GG	C03	74091770	74092331	DNA/Helitron	74089837	74090113	left_flank	DNA transposon
BnaC03T0740600GG	C03	74091770	74092331	DNA/Helitron	74090120	74090389	left_flank	DNA transposon
BnaC03T0740600GG	C03	74091770	74092331	DNA/Helitron	74090617	74090904	left_flank	DNA transposon
BnaC03T0740600GG	C03	74091770	74092331	DNA/Helitron	74090976	74091221	left_flank	DNA transposon
BnaC03T0740600GG	C03	74091770	74092331	DNA/Helitron	74091228	74091317	left_flank	DNA transposon
BnaC03T0740600GG	C03	74091770	74092331	DNA/Helitron	74092687	74093172	right_flank	DNA transposon
BnaC03T0740600GG	C03	74091770	74092331	DNA/Helitron	74093203	74093398	right_flank	DNA transposon
BnaC03T0740600GG	C03	74091770	74092331	DNA/DTA	74093602	74093862	right_flank	DNA transposon
BnaC04T0066800GG	C04	5970271	5971266	DNA/DTH	5969588	5969670	left_flank	DNA transposon
BnaC04T0066800GG	C04	5970271	5971266	MITE/DTH	5969679	5969894	left_flank	DNA transposon
BnaC04T0066800GG	C04	5970271	5971266	LTR/unknown	5972708	5974355	right_flank	LTR retrotransposon
BnaC04T0083800GG	C04	7638774	7639606	LTR/Copia	7632112	7636835	left_flank	LTR retrotransposon
BnaC04T0083800GG	C04	7638774	7639606	LTR/unknown	7636836	7636943	left_flank	LTR retrotransposon
BnaC04T0083800GG	C04	7638774	7639606	LTR/Copia	7636944	7637288	left_flank	LTR retrotransposon
BnaC04T0083800GG	C04	7638774	7639606	LTR/unknown	7637302	7637481	left_flank	LTR retrotransposon
BnaC04T0083800GG	C04	7638774	7639606	LTR/Copia	7637482	7637787	left_flank	LTR retrotransposon
BnaC04T0083800GG	C04	7638774	7639606	MITE/DTH	7640584	7640827	right_flank	DNA transposon
BnaC04T0501100GG	C04	60512518	60513524	DNA/Helitron	60510239	60510669	left_flank	DNA transposon
BnaC04T0501100GG	C04	60512518	60513524	DNA/Helitron	60510708	60510800	left_flank	DNA transposon
BnaC04T0501100GG	C04	60512518	60513524	DNA/Helitron	60511090	60511229	left_flank	DNA transposon
BnaC04T0501100GG	C04	60512518	60513524	SINE/Unknown	60511675	60511793	left_flank	Non-LTR retrotransposon
BnaC05T0005800GG	C05	381295	382529	LINE/L1	378522	379717	left_flank	Non-LTR retrotransposon
BnaC05T0005800GG	C05	381295	382529	DNA/Helitron	380033	380129	left_flank	DNA transposon
BnaC05T0183400GG	C05	13371131	13371961	Unknown	13369397	13369542	left_flank	Unclassified/Repetitive
BnaC06T0216700GG	C06	33136182	33137804	LTR/unknown	33135895	33135984	left_flank	LTR retrotransposon
BnaC06T0216700GG	C06	33136182	33137804	LTR/Copia	33135998	33136097	left_flank	LTR retrotransposon
BnaC06T0216700GG	C06	33136182	33137804	SINE/Unknown	33138274	33138531	right_flank	Non-LTR retrotransposon
BnaC06T0216700GG	C06	33136182	33137804	SINE/Unknown	33138532	33138614	right_flank	Non-LTR retrotransposon
BnaC06T0216700GG	C06	33136182	33137804	MITE/DTH	33139055	33139141	right_flank	DNA transposon
BnaC06T0216700GG	C06	33136182	33137804	MITE/DTH	33139142	33139437	right_flank	DNA transposon
BnaC06T0216700GG	C06	33136182	33137804	DNA/DTH	33139438	33139501	right_flank	DNA transposon
BnaC07T0232900GG	C07	38370940	38371531	DNA/Helitron	38368688	38369178	left_flank	DNA transposon
BnaC07T0232900GG	C07	38370940	38371531	LINE/L1	38370449	38370676	left_flank	Non-LTR retrotransposon
BnaC07T0232900GG	C07	38370940	38371531	DNA/Helitron	38371789	38373547	right_flank	DNA transposon
BnaC07T0240000GG	C07	39235880	39236798	LTR/Copia	39233650	39233883	left_flank	LTR retrotransposon
BnaC07T0240000GG	C07	39235880	39236798	DNA/DTH	39233890	39234197	left_flank	DNA transposon
BnaC07T0240000GG	C07	39235880	39236798	LINE/L1	39234376	39234481	left_flank	Non-LTR retrotransposon
BnaC07T0240000GG	C07	39235880	39236798	DNA/DTH	39234688	39235590	left_flank	DNA transposon
BnaC07T0240000GG	C07	39235880	39236798	DNA/DTH	39235602	39235878	left_flank	DNA transposon
BnaC07T0240000GG	C07	39235880	39236798	DNA/Helitron	39237614	39238162	right_flank	DNA transposon
BnaC07T0405100GG	C07	52530421	52531732	DNA/Helitron	52528999	52529241	left_flank	DNA transposon
BnaC07T0405100GG	C07	52530421	52531732	SINE/Unknown	52533468	52533589	right_flank	Non-LTR retrotransposon
BnaC07T0405100GG	C07	52530421	52531732	SINE/Unknown	52533655	52533741	right_flank	Non-LTR retrotransposon
BnaC08T0360600GG	C08	40114413	40115154	DNA/Helitron	40112241	40112840	left_flank	DNA transposon
BnaC08T0360600GG	C08	40114413	40115154	DNA/Helitron	40112901	40113037	left_flank	DNA transposon
BnaC08T0360600GG	C08	40114413	40115154	DNA/Helitron	40113038	40113274	left_flank	DNA transposon
BnaC08T0360600GG	C08	40114413	40115154	LINE/L1	40116655	40116969	right_flank	Non-LTR retrotransposon
BnaC08T0361200GG	C08	40152612	40153560	DNA/Helitron	40151829	40152178	left_flank	DNA transposon
BnaC08T0361200GG	C08	40152612	40153560	SINE/Unknown	40152246	40152429	left_flank	Non-LTR retrotransposon
BnaC08T0361200GG	C08	40152612	40153560	LTR/Gypsy	40154625	40154746	right_flank	LTR retrotransposon
BnaC08T0361200GG	C08	40152612	40153560	LTR/unknown	40154747	40154881	right_flank	LTR retrotransposon
BnaC08T0361200GG	C08	40152612	40153560	LINE/L1	40155103	40155752	right_flank	Non-LTR retrotransposon
BnaC09T0309500GG	C09	40871965	40873510	LTR/unknown	40869901	40870102	left_flank	LTR retrotransposon
BnaC09T0309500GG	C09	40871965	40873510	DNA/Helitron	40870103	40870228	left_flank	DNA transposon
BnaC09T0309500GG	C09	40871965	40873510	LTR/unknown	40870229	40870891	left_flank	LTR retrotransposon
BnaC09T0309500GG	C09	40871965	40873510	DNA/Helitron	40870892	40871002	left_flank	DNA transposon
BnaC09T0309500GG	C09	40871965	40873510	Unknown	40873991	40874204	right_flank	Unclassified/Repetitive
BnaC09T0309500GG	C09	40871965	40873510	Unknown	40874614	40874769	right_flank	Unclassified/Repetitive
BnaC09T0309500GG	C09	40871965	40873510	DNA/DTA	40875327	40875453	right_flank	DNA transposon
BnaC09T0536700GG	C09	61567709	61568621	LTR/unknown	61565715	61565805	left_flank	LTR retrotransposon
BnaC09T0536700GG	C09	61567709	61568621	SINE/Unknown	61566744	61566946	left_flank	Non-LTR retrotransposon
BnaC09T0536700GG	C09	61567709	61568621	Unknown	61569446	61570002	right_flank	Unclassified/Repetitive
BnaC09T0536700GG	C09	61567709	61568621	SINE/Unknown	61570116	61570329	right_flank	Non-LTR retrotransposon
BnaA01T0029100QU	A01	1862944	1863444	Unknown	1863899	1864028	right_flank	Unclassified/Repetitive
BnaA01T0029100QU	A01	1862944	1863444	SINE/Unknown	1865042	1865285	right_flank	Non-LTR retrotransposon
BnaA01T0121000QU	A01	8209329	8210102	DNA/DTH	8207621	8207883	left_flank	DNA transposon
BnaA01T0121000QU	A01	8209329	8210102	DNA/DTH	8208007	8208197	left_flank	DNA transposon
BnaA01T0121000QU	A01	8209329	8210102	DNA/DTH	8210711	8210811	right_flank	DNA transposon
BnaA01T0121000QU	A01	8209329	8210102	DNA/DTH	8211322	8211450	right_flank	DNA transposon
BnaA01T0121000QU	A01	8209329	8210102	DNA/DTH	8211453	8211687	right_flank	DNA transposon
BnaA02T0016000QU	A02	934849	935442	LTR/unknown	936838	936995	right_flank	LTR retrotransposon
BnaA02T0016000QU	A02	934849	935442	DNA/Helitron	936996	937128	right_flank	DNA transposon
BnaA02T0016000QU	A02	934849	935442	DNA/Helitron	937129	937248	right_flank	DNA transposon
BnaA02T0016000QU	A02	934849	935442	DNA/Helitron	937283	937401	right_flank	DNA transposon
BnaA02T0016000QU	A02	934849	935442	DNA/Helitron	937413	937686	right_flank	DNA transposon
BnaA02T0140600QU	A02	8105939	8106753	DNA/Helitron	8107093	8107234	right_flank	DNA transposon
BnaA02T0140600QU	A02	8105939	8106753	Unknown	8107235	8107427	right_flank	Unclassified/Repetitive
BnaA02T0140600QU	A02	8105939	8106753	LINE/L1	8107866	8108051	right_flank	Non-LTR retrotransposon
BnaA02T0140600QU	A02	8105939	8106753	LINE/L1	8108052	8109885	right_flank	Non-LTR retrotransposon
BnaA02T0199600QU	A02	12914076	12914693	DNA/DTH	12912350	12913270	left_flank	DNA transposon
BnaA02T0199600QU	A02	12914076	12914693	MITE/DTA	12915871	12916115	right_flank	DNA transposon
BnaA02T0199600QU	A02	12914076	12914693	DNA/Helitron	12916458	12916746	right_flank	DNA transposon
BnaA03T0020200QU	A03	921702	922313	DNA/Helitron	919859	920497	left_flank	DNA transposon
BnaA03T0020200QU	A03	921702	922313	DNA/Helitron	920498	921176	left_flank	DNA transposon
BnaA03T0020200QU	A03	921702	922313	SINE/Unknown	923440	923753	right_flank	Non-LTR retrotransposon
BnaA03T0175700QU	A03	9352563	9353186	DNA/Helitron	9350979	9351333	left_flank	DNA transposon
BnaA03T0175700QU	A03	9352563	9353186	LINE/L1	9351334	9351384	left_flank	Non-LTR retrotransposon
BnaA03T0175700QU	A03	9352563	9353186	DNA/DTM	9351547	9352028	left_flank	DNA transposon
BnaA03T0175700QU	A03	9352563	9353186	DNA/Helitron	9352029	9352106	left_flank	DNA transposon
BnaA03T0175700QU	A03	9352563	9353186	LTR/unknown	9352116	9352227	left_flank	LTR retrotransposon
BnaA03T0175700QU	A03	9352563	9353186	MITE/DTH	9354580	9354800	right_flank	DNA transposon
BnaA03T0175700QU	A03	9352563	9353186	LINE/L1	9355055	9355412	right_flank	Non-LTR retrotransposon
BnaA03T0189500QU	A03	10101064	10101702	DNA/Helitron	10098264	10099068	left_flank	DNA transposon
BnaA03T0189500QU	A03	10101064	10101702	DNA/DTH	10102964	10103067	right_flank	DNA transposon
BnaA03T0264400QU	A03	14641768	14642746	DNA/Helitron	14640649	14641333	left_flank	DNA transposon
BnaA03T0264400QU	A03	14641768	14642746	DNA/Helitron	14641334	14641625	left_flank	DNA transposon
BnaA03T0264400QU	A03	14641768	14642746	DNA/Helitron	14643202	14643524	right_flank	DNA transposon
BnaA03T0264400QU	A03	14641768	14642746	DNA/Helitron	14643525	14643617	right_flank	DNA transposon
BnaA03T0426200QU	A03	23787659	23788771	DNA/Helitron	23786302	23786545	left_flank	DNA transposon
BnaA03T0426200QU	A03	23787659	23788771	LTR/unknown	23790040	23790296	right_flank	LTR retrotransposon
BnaA03T0515000QU	A03	30463603	30464088	MITE/DTH	30461502	30461762	left_flank	DNA transposon
BnaA03T0515000QU	A03	30463603	30464088	SINE/Unknown	30462306	30462502	left_flank	Non-LTR retrotransposon
BnaA03T0515000QU	A03	30463603	30464088	SINE/Unknown	30462503	30462563	left_flank	Non-LTR retrotransposon
BnaA03T0515000QU	A03	30463603	30464088	DNA/DTH	30465129	30465687	right_flank	DNA transposon
BnaA03T0515000QU	A03	30463603	30464088	DNA/DTH	30465697	30465825	right_flank	DNA transposon
BnaA03T0515000QU	A03	30463603	30464088	DNA/DTH	30465934	30466997	right_flank	DNA transposon
BnaA04T0238700QU	A04	22126257	22126871	LTR/unknown	22125325	22125636	left_flank	LTR retrotransposon
BnaA04T0238700QU	A04	22126257	22126871	LTR/unknown	22125645	22125893	left_flank	LTR retrotransposon
BnaA04T0250300QU	A04	22767137	22767754	LTR/unknown	22768400	22768669	right_flank	LTR retrotransposon
BnaA04T0250300QU	A04	22767137	22767754	LTR/Gypsy	22769103	22769788	right_flank	LTR retrotransposon
BnaA05T0054700QU	A05	3126293	3126931	DNA/DTC	3124530	3124617	left_flank	DNA transposon
BnaA05T0054700QU	A05	3126293	3126931	DNA/Helitron	3124836	3125860	left_flank	DNA transposon
BnaA05T0054700QU	A05	3126293	3126931	DNA/Helitron	3128763	3129646	right_flank	DNA transposon
BnaA05T0068500QU	A05	3986229	3986855	DNA/Helitron	3987194	3987303	right_flank	DNA transposon
BnaA05T0068500QU	A05	3986229	3986855	MITE/DTH	3987304	3987537	right_flank	DNA transposon
BnaA05T0068500QU	A05	3986229	3986855	DNA/Helitron	3987588	3988881	right_flank	DNA transposon
BnaA06T0404000QU	A06	44788993	44789762	DNA/Helitron	44786756	44787352	left_flank	DNA transposon
BnaA06T0404000QU	A06	44788993	44789762	DNA/Helitron	44787467	44788644	left_flank	DNA transposon
BnaA06T0404000QU	A06	44788993	44789762	SINE/Unknown	44790933	44791114	right_flank	Non-LTR retrotransposon
BnaA06T0404000QU	A06	44788993	44789762	Unknown	44791221	44791348	right_flank	Unclassified/Repetitive
BnaA06T0409700QU	A06	45104391	45104879	Unknown	45102393	45102571	left_flank	Unclassified/Repetitive
BnaA06T0409700QU	A06	45104391	45104879	DNA/Helitron	45102814	45102947	left_flank	DNA transposon
BnaA06T0409700QU	A06	45104391	45104879	DNA/Helitron	45104985	45105443	right_flank	DNA transposon
BnaA06T0409700QU	A06	45104391	45104879	DNA/Helitron	45105879	45106308	right_flank	DNA transposon
BnaA07T0175900QU	A07	19279582	19280355	DNA/DTA	19277109	19277754	left_flank	DNA transposon
BnaA07T0175900QU	A07	19279582	19280355	LTR/unknown	19277755	19277832	left_flank	LTR retrotransposon
BnaA07T0175900QU	A07	19279582	19280355	LTR/unknown	19277855	19278571	left_flank	LTR retrotransposon
BnaA07T0175900QU	A07	19279582	19280355	DNA/DTA	19279009	19279265	left_flank	DNA transposon
BnaA07T0175900QU	A07	19279582	19280355	MITE/DTH	19281508	19281735	right_flank	DNA transposon
BnaA07T0175900QU	A07	19279582	19280355	MITE/DTH	19281736	19281844	right_flank	DNA transposon
BnaA07T0175900QU	A07	19279582	19280355	DNA/DTH	19281845	19281902	right_flank	DNA transposon
BnaA07T0175900QU	A07	19279582	19280355	MITE/DTH	19281905	19282172	right_flank	DNA transposon
BnaA08T0139300QU	A08	19132772	19133263	DNA/Helitron	19131789	19132200	left_flank	DNA transposon
BnaA08T0139300QU	A08	19132772	19133263	DNA/DTA	19132369	19132638	left_flank	DNA transposon
BnaA08T0139300QU	A08	19132772	19133263	DNA/Helitron	19133442	19135063	right_flank	DNA transposon
BnaA08T0139300QU	A08	19132772	19133263	DNA/Helitron	19135064	19135200	right_flank	DNA transposon
BnaA09T0196100QU	A09	14208054	14209186	DNA/DTA	14206524	14206860	left_flank	DNA transposon
BnaA09T0196100QU	A09	14208054	14209186	Unknown	14206998	14207231	left_flank	Unclassified/Repetitive
BnaA09T0196100QU	A09	14208054	14209186	LTR/Gypsy	14209456	14210095	right_flank	LTR retrotransposon
BnaA09T0196100QU	A09	14208054	14209186	DNA/DTM	14210218	14210495	right_flank	DNA transposon
BnaA09T0196100QU	A09	14208054	14209186	LTR/unknown	14210496	14210595	right_flank	LTR retrotransposon
BnaA09T0196100QU	A09	14208054	14209186	DNA/DTM	14210596	14210707	right_flank	DNA transposon
BnaA09T0548300QU	A09	61907048	61907614	LTR/unknown	61905141	61905402	left_flank	LTR retrotransposon
BnaA09T0548300QU	A09	61907048	61907614	SINE/Unknown	61905770	61905940	left_flank	Non-LTR retrotransposon
BnaA09T0548300QU	A09	61907048	61907614	MITE/DTH	61908894	61909062	right_flank	DNA transposon
BnaA09T0548300QU	A09	61907048	61907614	MITE/DTH	61909091	61909174	right_flank	DNA transposon
BnaA09T0548300QU	A09	61907048	61907614	LINE/L1	61909427	61909755	right_flank	Non-LTR retrotransposon
BnaA09T0548800QU	A09	61927479	61927985	DNA/Helitron	61926018	61926801	left_flank	DNA transposon
BnaA09T0548800QU	A09	61927479	61927985	SINE/Unknown	61926997	61927145	left_flank	Non-LTR retrotransposon
BnaA09T0548800QU	A09	61927479	61927985	DNA/Helitron	61928425	61928648	right_flank	DNA transposon
BnaA09T0548800QU	A09	61927479	61927985	LTR/unknown	61928982	61929120	right_flank	LTR retrotransposon
BnaA09T0548800QU	A09	61927479	61927985	Unknown	61929336	61929435	right_flank	Unclassified/Repetitive
BnaA09T0548800QU	A09	61927479	61927985	SINE/Unknown	61929738	61929837	right_flank	Non-LTR retrotransposon
BnaA10T0005700QU	A10	268382	269213	DNA/Helitron	271195	271378	right_flank	DNA transposon
BnaA10T0088800QU	A10	11883112	11884157	SINE/Unknown	11881383	11881609	left_flank	Non-LTR retrotransposon
BnaA10T0088800QU	A10	11883112	11884157	LTR/unknown	11882215	11882366	left_flank	LTR retrotransposon
BnaA10T0088800QU	A10	11883112	11884157	DNA/Helitron	11883392	11883511	gene_body	DNA transposon
BnaA10T0088800QU	A10	11883112	11884157	DNA/DTM	11884558	11884789	right_flank	DNA transposon
BnaA10T0088800QU	A10	11883112	11884157	LTR/unknown	11884923	11885323	right_flank	LTR retrotransposon
BnaA10T0088800QU	A10	11883112	11884157	DNA/DTM	11885324	11885437	right_flank	DNA transposon
BnaA10T0088800QU	A10	11883112	11884157	DNA/DTM	11885449	11886054	right_flank	DNA transposon
BnaA10T0266900QU	A10	22171933	22172547	DNA/DTM	22168490	22170244	left_flank	DNA transposon
BnaA10T0266900QU	A10	22171933	22172547	MITE/DTM	22169860	22170245	left_flank	DNA transposon
BnaA10T0266900QU	A10	22171933	22172547	MITE/DTM	22169861	22170335	left_flank	DNA transposon
BnaA10T0266900QU	A10	22171933	22172547	DNA/DTM	22170336	22170435	left_flank	DNA transposon
BnaA10T0266900QU	A10	22171933	22172547	DNA/DTM	22170381	22170436	left_flank	DNA transposon
BnaA10T0266900QU	A10	22171933	22172547	MITE/DTM	22170382	22170515	left_flank	DNA transposon
BnaA10T0266900QU	A10	22171933	22172547	DNA/DTM	22170516	22171883	left_flank	DNA transposon
BnaA10T0266900QU	A10	22171933	22172547	LINE/L1	22172699	22173056	right_flank	Non-LTR retrotransposon
BnaC01T0026000QU	C01	2357494	2359245	LTR/Copia	2354763	2356392	left_flank	LTR retrotransposon
BnaC01T0026000QU	C01	2357494	2359245	LTR/unknown	2356393	2356766	left_flank	LTR retrotransposon
BnaC01T0026000QU	C01	2357494	2359245	LTR/unknown	2356767	2356957	left_flank	LTR retrotransposon
BnaC01T0026000QU	C01	2357494	2359245	LTR/unknown	2356958	2357239	left_flank	LTR retrotransposon
BnaC01T0026000QU	C01	2357494	2359245	SINE/Unknown	2357240	2357432	left_flank	Non-LTR retrotransposon
BnaC01T0026000QU	C01	2357494	2359245	Unknown	2357433	2357853	left_flank	Unclassified/Repetitive
BnaC01T0026000QU	C01	2357494	2359245	SINE/Unknown	2357854	2358165	gene_body	Non-LTR retrotransposon
BnaC01T0026000QU	C01	2357494	2359245	MITE/DTH	2359487	2359743	right_flank	DNA transposon
BnaC01T0026000QU	C01	2357494	2359245	DNA/Helitron	2360553	2360686	right_flank	DNA transposon
BnaC01T0026000QU	C01	2357494	2359245	LTR/unknown	2360991	2361459	right_flank	LTR retrotransposon
BnaC01T0034300QU	C01	3162230	3162724	MITE/DTH	3160338	3160485	left_flank	DNA transposon
BnaC01T0034300QU	C01	3162230	3162724	DNA/DTH	3162978	3163160	right_flank	DNA transposon
BnaC01T0034300QU	C01	3162230	3162724	MITE/DTH	3163415	3163915	right_flank	DNA transposon
BnaC02T0133000QU	C02	11840173	11841207	DNA/Helitron	11839491	11839712	left_flank	DNA transposon
BnaC02T0133000QU	C02	11840173	11841207	DNA/Helitron	11840698	11840956	gene_body	DNA transposon
BnaC02T0133000QU	C02	11840173	11841207	MITE/DTH	11841709	11841868	right_flank	DNA transposon
BnaC02T0133000QU	C02	11840173	11841207	DNA/DTH	11841869	11841960	right_flank	DNA transposon
BnaC02T0221100QU	C02	23374659	23375276	SINE/Unknown	23372995	23373235	left_flank	Non-LTR retrotransposon
BnaC02T0221100QU	C02	23374659	23375276	LTR/Copia	23373239	23373362	left_flank	LTR retrotransposon
BnaC02T0221100QU	C02	23374659	23375276	LINE/L1	23373625	23373997	left_flank	Non-LTR retrotransposon
BnaC02T0221100QU	C02	23374659	23375276	MITE/DTH	23375425	23375668	right_flank	DNA transposon
BnaC02T0221100QU	C02	23374659	23375276	DNA/DTC	23375868	23375997	right_flank	DNA transposon
BnaC02T0221100QU	C02	23374659	23375276	LTR/unknown	23375998	23376128	right_flank	LTR retrotransposon
BnaC02T0221100QU	C02	23374659	23375276	DNA/Helitron	23376531	23376630	right_flank	DNA transposon
BnaC02T0221100QU	C02	23374659	23375276	DNA/Helitron	23376649	23376717	right_flank	DNA transposon
BnaC02T0221100QU	C02	23374659	23375276	MITE/DTM	23376718	23376819	right_flank	DNA transposon
BnaC03T0019200QU	C03	1220687	1221298	DNA/Helitron	1218229	1219681	left_flank	DNA transposon
BnaC03T0019200QU	C03	1220687	1221298	DNA/Helitron	1219712	1220104	left_flank	DNA transposon
BnaC03T0144500QU	C03	8705094	8707271	MITE/DTA	8703220	8703357	left_flank	DNA transposon
BnaC03T0144500QU	C03	8705094	8707271	LTR/unknown	8703527	8703678	left_flank	LTR retrotransposon
BnaC03T0144500QU	C03	8705094	8707271	LTR/unknown	8703711	8703800	left_flank	LTR retrotransposon
BnaC03T0144500QU	C03	8705094	8707271	LTR/Copia	8706237	8706333	gene_body	LTR retrotransposon
BnaC03T0144500QU	C03	8705094	8707271	DNA/DTT	8706376	8706605	gene_body	DNA transposon
BnaC03T0144500QU	C03	8705094	8707271	LTR/unknown	8707813	8708496	right_flank	LTR retrotransposon
BnaC03T0144500QU	C03	8705094	8707271	DNA/Helitron	8708563	8708730	right_flank	DNA transposon
BnaC03T0144500QU	C03	8705094	8707271	DNA/Helitron	8708773	8709206	right_flank	DNA transposon
BnaC03T0144500QU	C03	8705094	8707271	Unknown	8709234	8709317	right_flank	Unclassified/Repetitive
BnaC03T0204600QU	C03	13155143	13155766	LINE/L1	13153156	13153647	left_flank	Non-LTR retrotransposon
BnaC03T0204600QU	C03	13155143	13155766	SINE/Unknown	13153738	13154004	left_flank	Non-LTR retrotransposon
BnaC03T0204600QU	C03	13155143	13155766	DNA/DTM	13154217	13154575	left_flank	DNA transposon
BnaC03T0204600QU	C03	13155143	13155766	LTR/unknown	13154711	13154806	left_flank	LTR retrotransposon
BnaC03T0204600QU	C03	13155143	13155766	MITE/DTH	13157030	13157265	right_flank	DNA transposon
BnaC03T0204600QU	C03	13155143	13155766	LINE/L1	13157331	13157476	right_flank	Non-LTR retrotransposon
BnaC03T0204600QU	C03	13155143	13155766	LTR/unknown	13157477	13157682	right_flank	LTR retrotransposon
BnaC03T0204600QU	C03	13155143	13155766	DNA/DTH	13157683	13157781	right_flank	DNA transposon
BnaC03T0221500QU	C03	14392612	14393253	Unknown	14390939	14391146	left_flank	Unclassified/Repetitive
BnaC03T0221500QU	C03	14392612	14393253	MITE/DTH	14393679	14393836	right_flank	DNA transposon
BnaC03T0221500QU	C03	14392612	14393253	MITE/DTA	14393957	14394175	right_flank	DNA transposon
BnaC03T0221500QU	C03	14392612	14393253	LINE/L1	14394307	14394602	right_flank	Non-LTR retrotransposon
BnaC03T0319600QU	C03	23118111	23118886	DNA/Helitron	23119657	23119984	right_flank	DNA transposon
BnaC03T0319600QU	C03	23118111	23118886	DNA/Helitron	23119985	23120066	right_flank	DNA transposon
BnaC03T0720400QU	C03	73697838	73698329	DNA/Helitron	73695827	73696103	left_flank	DNA transposon
BnaC03T0720400QU	C03	73697838	73698329	DNA/Helitron	73696110	73696389	left_flank	DNA transposon
BnaC03T0720400QU	C03	73697838	73698329	DNA/Helitron	73696615	73696902	left_flank	DNA transposon
BnaC03T0720400QU	C03	73697838	73698329	DNA/Helitron	73696974	73697219	left_flank	DNA transposon
BnaC03T0720400QU	C03	73697838	73698329	DNA/Helitron	73697226	73697319	left_flank	DNA transposon
BnaC03T0720400QU	C03	73697838	73698329	DNA/Helitron	73698684	73699169	right_flank	DNA transposon
BnaC03T0720400QU	C03	73697838	73698329	DNA/Helitron	73699200	73699395	right_flank	DNA transposon
BnaC03T0720400QU	C03	73697838	73698329	DNA/DTA	73699599	73699859	right_flank	DNA transposon
BnaC04T0063800QU	C04	5658977	5659615	MITE/DTH	5658248	5658477	left_flank	DNA transposon
BnaC04T0063800QU	C04	5658977	5659615	MITE/DTH	5658478	5658531	left_flank	DNA transposon
BnaC04T0063800QU	C04	5658977	5659615	LTR/unknown	5661345	5662992	right_flank	LTR retrotransposon
BnaC04T0083100QU	C04	7421250	7421873	LTR/Copia	7419212	7419556	left_flank	LTR retrotransposon
BnaC04T0083100QU	C04	7421250	7421873	LTR/unknown	7419570	7419749	left_flank	LTR retrotransposon
BnaC04T0083100QU	C04	7421250	7421873	LTR/Copia	7419750	7420042	left_flank	LTR retrotransposon
BnaC04T0083100QU	C04	7421250	7421873	SINE/Unknown	7420530	7420710	left_flank	Non-LTR retrotransposon
BnaC04T0083100QU	C04	7421250	7421873	MITE/DTH	7423059	7423260	right_flank	DNA transposon
BnaC04T0504100QU	C04	58568889	58569503	DNA/Helitron	58566473	58566903	left_flank	DNA transposon
BnaC04T0504100QU	C04	58568889	58569503	DNA/Helitron	58566942	58567034	left_flank	DNA transposon
BnaC04T0504100QU	C04	58568889	58569503	DNA/Helitron	58567324	58567463	left_flank	DNA transposon
BnaC04T0504100QU	C04	58568889	58569503	SINE/Unknown	58567909	58568027	left_flank	Non-LTR retrotransposon
BnaC04T0516000QU	C04	59362844	59363455	DNA/Helitron	59363831	59364170	right_flank	DNA transposon
BnaC05T0147800QU	C05	11431185	11432015	Unknown	11429454	11429596	left_flank	Unclassified/Repetitive
BnaC06T0217200QU	C06	32932624	32933350	LTR/unknown	32925975	32931312	left_flank	LTR retrotransposon
BnaC06T0217200QU	C06	32932624	32933350	LTR/unknown	32931313	32932343	left_flank	LTR retrotransposon
BnaC06T0217200QU	C06	32932624	32933350	SINE/Unknown	32933938	32934186	right_flank	Non-LTR retrotransposon
BnaC06T0217200QU	C06	32932624	32933350	MITE/DTH	32934728	32934841	right_flank	DNA transposon
BnaC06T0217200QU	C06	32932624	32933350	DNA/DTH	32934847	32935104	right_flank	DNA transposon
BnaC07T0225600QU	C07	37308291	37308779	DNA/Helitron	37305952	37306442	left_flank	DNA transposon
BnaC07T0225600QU	C07	37308291	37308779	LINE/L1	37307711	37307938	left_flank	Non-LTR retrotransposon
BnaC07T0225600QU	C07	37308291	37308779	DNA/Helitron	37309051	37310809	right_flank	DNA transposon
BnaC07T0232500QU	C07	38193869	38194662	DNA/DTH	38191792	38191985	left_flank	DNA transposon
BnaC07T0232500QU	C07	38193869	38194662	DNA/DTH	38191986	38192099	left_flank	DNA transposon
BnaC07T0232500QU	C07	38193869	38194662	LINE/L1	38192277	38192382	left_flank	Non-LTR retrotransposon
BnaC07T0232500QU	C07	38193869	38194662	DNA/DTH	38192589	38193491	left_flank	DNA transposon
BnaC07T0232500QU	C07	38193869	38194662	DNA/DTH	38193503	38193779	left_flank	DNA transposon
BnaC07T0232500QU	C07	38193869	38194662	DNA/Helitron	38195528	38196075	right_flank	DNA transposon
BnaC07T0397400QU	C07	51418058	51419184	DNA/Helitron	51416658	51416898	left_flank	DNA transposon
BnaC07T0397400QU	C07	51418058	51419184	SINE/Unknown	51421125	51421246	right_flank	Non-LTR retrotransposon
BnaC08T0414800QU	C08	46700908	46701474	DNA/Helitron	46698620	46699203	left_flank	DNA transposon
BnaC08T0414800QU	C08	46700908	46701474	DNA/Helitron	46699279	46699416	left_flank	DNA transposon
BnaC08T0414800QU	C08	46700908	46701474	DNA/Helitron	46699417	46699653	left_flank	DNA transposon
BnaC08T0414800QU	C08	46700908	46701474	DNA/DTA	46703021	46703353	right_flank	DNA transposon
BnaC08T0414800QU	C08	46700908	46701474	DNA/DTA	46703362	46703626	right_flank	DNA transposon
BnaC08T0415300QU	C08	46727512	46728000	DNA/Helitron	46725464	46725524	left_flank	DNA transposon
BnaC08T0415300QU	C08	46727512	46728000	DNA/Helitron	46725540	46725711	left_flank	DNA transposon
BnaC08T0415300QU	C08	46727512	46728000	DNA/Helitron	46725839	46725964	left_flank	DNA transposon
BnaC08T0415300QU	C08	46727512	46728000	DNA/Helitron	46725965	46726250	left_flank	DNA transposon
BnaC08T0415300QU	C08	46727512	46728000	SINE/Unknown	46726348	46726502	left_flank	Non-LTR retrotransposon
BnaC08T0415300QU	C08	46727512	46728000	Unknown	46727122	46727344	left_flank	Unclassified/Repetitive
BnaC08T0415300QU	C08	46727512	46728000	DNA/Helitron	46727388	46727491	left_flank	DNA transposon
BnaC08T0415300QU	C08	46727512	46728000	LTR/unknown	46729338	46729547	right_flank	LTR retrotransposon
BnaC08T0415300QU	C08	46727512	46728000	Unknown	46729548	46729647	right_flank	Unclassified/Repetitive
BnaC08T0415300QU	C08	46727512	46728000	LINE/L1	46729828	46730469	right_flank	Non-LTR retrotransposon
BnaC09T0334800QU	C09	43296236	43297140	DNA/Helitron	43294118	43294243	left_flank	DNA transposon
BnaC09T0334800QU	C09	43296236	43297140	LTR/unknown	43294244	43294906	left_flank	LTR retrotransposon
BnaC09T0334800QU	C09	43296236	43297140	DNA/Helitron	43294907	43295017	left_flank	DNA transposon
BnaC09T0334800QU	C09	43296236	43297140	Unknown	43298006	43298193	right_flank	Unclassified/Repetitive
BnaC09T0334800QU	C09	43296236	43297140	Unknown	43298629	43298784	right_flank	Unclassified/Repetitive
BnaC09T0553700QU	C09	63141414	63141914	SINE/Unknown	63140151	63140353	left_flank	Non-LTR retrotransposon
BnaC09T0553700QU	C09	63141414	63141914	Unknown	63142851	63143407	right_flank	Unclassified/Repetitive
BnaC09T0553700QU	C09	63141414	63141914	SINE/Unknown	63143521	63143734	right_flank	Non-LTR retrotransposon
BnaA01T0048100SL	A01	2613561	2614197	DNA/DTM	2611707	2611841	left_flank	DNA transposon
BnaA01T0048100SL	A01	2613561	2614197	DNA/DTM	2612964	2613095	left_flank	DNA transposon
BnaA01T0095600SL	A01	5278416	5278916	DNA/Helitron	5276771	5276959	left_flank	DNA transposon
BnaA01T0095600SL	A01	5278416	5278916	Unknown	5279399	5279528	right_flank	Unclassified/Repetitive
BnaA01T0095600SL	A01	5278416	5278916	DNA/Helitron	5279761	5280269	right_flank	DNA transposon
BnaA01T0095600SL	A01	5278416	5278916	DNA/Helitron	5280276	5281290	right_flank	DNA transposon
BnaA02T0016700SL	A02	1030603	1031196	LTR/unknown	1031715	1031872	right_flank	LTR retrotransposon
BnaA02T0016700SL	A02	1030603	1031196	DNA/Helitron	1031873	1032233	right_flank	DNA transposon
BnaA02T0016700SL	A02	1030603	1031196	MITE/DTA	1032833	1033021	right_flank	DNA transposon
BnaA02T0016700SL	A02	1030603	1031196	MITE/DTA	1033022	1033124	right_flank	DNA transposon
BnaA02T0016700SL	A02	1030603	1031196	MITE/DTA	1033125	1033351	right_flank	DNA transposon
BnaA02T0143900SL	A02	8509171	8510182	DNA/Helitron	8510318	8510459	right_flank	DNA transposon
BnaA02T0143900SL	A02	8509171	8510182	Unknown	8510460	8510652	right_flank	Unclassified/Repetitive
BnaA02T0203400SL	A02	13501379	13501996	DNA/DTH	13499744	13500571	left_flank	DNA transposon
BnaA02T0203400SL	A02	13501379	13501996	MITE/DTA	13503185	13503430	right_flank	DNA transposon
BnaA02T0203400SL	A02	13501379	13501996	DNA/Helitron	13503772	13504060	right_flank	DNA transposon
BnaA03T0057900SL	A03	3034653	3036932	LTR/Copia	3035902	3036000	gene_body	LTR retrotransposon
BnaA03T0057900SL	A03	3034653	3036932	DNA/Helitron	3036044	3036302	gene_body	DNA transposon
BnaA03T0057900SL	A03	3034653	3036932	LTR/Gypsy	3038857	3039151	right_flank	LTR retrotransposon
BnaA03T0107800SL	A03	5901417	5902331	DNA/Helitron	5899937	5900291	left_flank	DNA transposon
BnaA03T0107800SL	A03	5901417	5902331	LINE/L1	5900292	5900342	left_flank	Non-LTR retrotransposon
BnaA03T0107800SL	A03	5901417	5902331	DNA/DTM	5900505	5900986	left_flank	DNA transposon
BnaA03T0107800SL	A03	5901417	5902331	DNA/Helitron	5900987	5901064	left_flank	DNA transposon
BnaA03T0107800SL	A03	5901417	5902331	LTR/unknown	5901074	5901185	left_flank	LTR retrotransposon
BnaA03T0107800SL	A03	5901417	5902331	MITE/DTH	5903538	5903758	right_flank	DNA transposon
BnaA03T0107800SL	A03	5901417	5902331	LINE/L1	5904012	5904370	right_flank	Non-LTR retrotransposon
BnaA03T0121600SL	A03	6725587	6726423	DNA/Helitron	6723103	6723907	left_flank	DNA transposon
BnaA03T0121600SL	A03	6725587	6726423	LTR/unknown	6726503	6726816	right_flank	LTR retrotransposon
BnaA03T0121600SL	A03	6725587	6726423	LTR/unknown	6726817	6727847	right_flank	LTR retrotransposon
BnaA03T0121600SL	A03	6725587	6726423	LTR/unknown	6727848	6728161	right_flank	LTR retrotransposon
BnaA03T0198600SL	A03	11289312	11290499	DNA/Helitron	11290862	11291184	right_flank	DNA transposon
BnaA03T0198600SL	A03	11289312	11290499	DNA/Helitron	11291185	11291277	right_flank	DNA transposon
BnaA03T0358200SL	A03	20495572	20496802	DNA/Helitron	20494209	20494452	left_flank	DNA transposon
BnaA03T0358200SL	A03	20495572	20496802	LTR/unknown	20497941	20498198	right_flank	LTR retrotransposon
BnaA03T0446400SL	A03	26671211	26671696	DNA/DTC	26667509	26670177	left_flank	DNA transposon
BnaA03T0446400SL	A03	26671211	26671696	DNA/DTH	26673575	26673795	right_flank	DNA transposon
BnaA04T0162600SL	A04	15095327	15096351	DNA/Helitron	15096597	15097077	right_flank	DNA transposon
BnaA04T0162600SL	A04	15095327	15096351	DNA/Helitron	15097078	15097145	right_flank	DNA transposon
BnaA04T0162600SL	A04	15095327	15096351	DNA/Helitron	15097231	15097722	right_flank	DNA transposon
BnaA04T0162600SL	A04	15095327	15096351	DNA/Helitron	15097749	15100221	right_flank	DNA transposon
BnaA04T0172200SL	A04	15686390	15688090	Unknown	15684199	15684402	left_flank	Unclassified/Repetitive
BnaA04T0172200SL	A04	15686390	15688090	LTR/unknown	15688736	15689005	right_flank	LTR retrotransposon
BnaA04T0172200SL	A04	15686390	15688090	LTR/Gypsy	15689439	15690124	right_flank	LTR retrotransposon
BnaA05T0051900SL	A05	2898494	2899151	DNA/Helitron	2897103	2898128	left_flank	DNA transposon
BnaA05T0051900SL	A05	2898494	2899151	LTR/unknown	2901075	2901360	right_flank	LTR retrotransposon
BnaA06T0408100SL	A06	45517557	45518763	DNA/Helitron	45514996	45516972	left_flank	DNA transposon
BnaA06T0408100SL	A06	45517557	45518763	SINE/Unknown	45519722	45519900	right_flank	Non-LTR retrotransposon
BnaA06T0408100SL	A06	45517557	45518763	Unknown	45520007	45520135	right_flank	Unclassified/Repetitive
BnaA06T0413400SL	A06	45816094	45816582	Unknown	45814096	45814274	left_flank	Unclassified/Repetitive
BnaA06T0413400SL	A06	45816094	45816582	DNA/Helitron	45814517	45814650	left_flank	DNA transposon
BnaA06T0413400SL	A06	45816094	45816582	DNA/Helitron	45816688	45817142	right_flank	DNA transposon
BnaA06T0413400SL	A06	45816094	45816582	DNA/Helitron	45817577	45818014	right_flank	DNA transposon
BnaA07T0202900SL	A07	22575710	22576939	DNA/DTA	22573517	22574162	left_flank	DNA transposon
BnaA07T0202900SL	A07	22575710	22576939	LTR/unknown	22574163	22574240	left_flank	LTR retrotransposon
BnaA07T0202900SL	A07	22575710	22576939	LTR/unknown	22574263	22574979	left_flank	LTR retrotransposon
BnaA07T0202900SL	A07	22575710	22576939	DNA/DTA	22575417	22575673	left_flank	DNA transposon
BnaA07T0202900SL	A07	22575710	22576939	MITE/DTH	22577916	22578143	right_flank	DNA transposon
BnaA07T0202900SL	A07	22575710	22576939	MITE/DTH	22578144	22578252	right_flank	DNA transposon
BnaA07T0202900SL	A07	22575710	22576939	DNA/DTH	22578253	22578310	right_flank	DNA transposon
BnaA07T0202900SL	A07	22575710	22576939	MITE/DTH	22578313	22578580	right_flank	DNA transposon
BnaA08T0099800SL	A08	18747295	18755495	MITE/DTA	18745630	18745943	left_flank	DNA transposon
BnaA08T0099800SL	A08	18747295	18755495	DNA/DTM	18745967	18746276	left_flank	DNA transposon
BnaA08T0099800SL	A08	18747295	18755495	LINE/L1	18746361	18746471	left_flank	Non-LTR retrotransposon
BnaA08T0099800SL	A08	18747295	18755495	DNA/Helitron	18748424	18751752	gene_body	DNA transposon
BnaA08T0099800SL	A08	18747295	18755495	LINE/L1	18751753	18752029	gene_body	Non-LTR retrotransposon
BnaA08T0099800SL	A08	18747295	18755495	LINE/L1	18752030	18753022	gene_body	Non-LTR retrotransposon
BnaA08T0099800SL	A08	18747295	18755495	LINE/L1	18753023	18753174	gene_body	Non-LTR retrotransposon
BnaA08T0099800SL	A08	18747295	18755495	DNA/Helitron	18753175	18753403	gene_body	DNA transposon
BnaA08T0099800SL	A08	18747295	18755495	DNA/Helitron	18753858	18754075	gene_body	DNA transposon
BnaA08T0099800SL	A08	18747295	18755495	DNA/DTH	18754076	18754207	gene_body	DNA transposon
BnaA08T0099800SL	A08	18747295	18755495	DNA/DTA	18756848	18757116	right_flank	DNA transposon
BnaA08T0099800SL	A08	18747295	18755495	DNA/DTH	18757117	18757204	right_flank	DNA transposon
BnaA08T0099800SL	A08	18747295	18755495	LTR/Gypsy	18757383	18757464	right_flank	LTR retrotransposon
BnaA08T0135200SL	A08	21413058	21413549	MITE/DTH	21411004	21411283	left_flank	DNA transposon
BnaA08T0135200SL	A08	21413058	21413549	DNA/Helitron	21411534	21411800	left_flank	DNA transposon
BnaA08T0135200SL	A08	21413058	21413549	DNA/Helitron	21411801	21411871	left_flank	DNA transposon
BnaA08T0135200SL	A08	21413058	21413549	DNA/Helitron	21411872	21412116	left_flank	DNA transposon
BnaA08T0135200SL	A08	21413058	21413549	DNA/Helitron	21412123	21412212	left_flank	DNA transposon
BnaA08T0135200SL	A08	21413058	21413549	DNA/DTA	21412655	21412924	left_flank	DNA transposon
BnaA08T0135200SL	A08	21413058	21413549	DNA/Helitron	21413728	21415349	right_flank	DNA transposon
BnaA08T0135200SL	A08	21413058	21413549	DNA/Helitron	21415350	21415486	right_flank	DNA transposon
BnaA09T0251500SL	A09	18749588	18750769	DNA/Helitron	18749436	18749696	left_flank	DNA transposon
BnaA09T0251500SL	A09	18749588	18750769	LTR/Gypsy	18751050	18751689	right_flank	LTR retrotransposon
BnaA09T0251500SL	A09	18749588	18750769	DNA/DTM	18751812	18752089	right_flank	DNA transposon
BnaA09T0251500SL	A09	18749588	18750769	LTR/unknown	18752090	18752189	right_flank	LTR retrotransposon
BnaA09T0251500SL	A09	18749588	18750769	DNA/DTM	18752190	18752301	right_flank	DNA transposon
BnaA09T0571700SL	A09	61544672	61545488	LTR/unknown	61542552	61542860	left_flank	LTR retrotransposon
BnaA09T0571700SL	A09	61544672	61545488	LTR/unknown	61543023	61543287	left_flank	LTR retrotransposon
BnaA09T0571700SL	A09	61544672	61545488	MITE/DTA	61547023	61547198	right_flank	DNA transposon
BnaA09T0572200SL	A09	61571531	61572385	DNA/Helitron	61570171	61570953	left_flank	DNA transposon
BnaA09T0572200SL	A09	61571531	61572385	SINE/Unknown	61571165	61571313	left_flank	Non-LTR retrotransposon
BnaA09T0572200SL	A09	61571531	61572385	DNA/Helitron	61572577	61572793	right_flank	DNA transposon
BnaA09T0572200SL	A09	61571531	61572385	LTR/unknown	61573135	61573272	right_flank	LTR retrotransposon
BnaA09T0572200SL	A09	61571531	61572385	SINE/Unknown	61573376	61573439	right_flank	Non-LTR retrotransposon
BnaA09T0572200SL	A09	61571531	61572385	DNA/Helitron	61573440	61573994	right_flank	DNA transposon
BnaA09T0572200SL	A09	61571531	61572385	LINE/L1	61574262	61574910	right_flank	Non-LTR retrotransposon
BnaA10T0066000SL	A10	8919006	8920288	SINE/Unknown	8917516	8917743	left_flank	Non-LTR retrotransposon
BnaA10T0066000SL	A10	8919006	8920288	LTR/unknown	8918349	8918500	left_flank	LTR retrotransposon
BnaA10T0066000SL	A10	8919006	8920288	DNA/Helitron	8919526	8919641	gene_body	DNA transposon
BnaA10T0237900SL	A10	19037469	19038613	MITE/DTH	19036146	19036322	left_flank	DNA transposon
BnaC01T0099200SL	C01	7217800	7218300	LTR/unknown	7212773	7217393	left_flank	LTR retrotransposon
BnaC01T0099200SL	C01	7217800	7218300	LTR/unknown	7217394	7217551	left_flank	LTR retrotransposon
BnaC01T0099200SL	C01	7217800	7218300	SINE/Unknown	7218736	7218844	right_flank	Non-LTR retrotransposon
BnaC01T0197700SL	C01	15535402	15536167	DNA/Helitron	15536829	15537801	right_flank	DNA transposon
BnaC01T0316300SL	C01	34371428	34372199	DNA/DTA	34369468	34369758	left_flank	DNA transposon
BnaC01T0316300SL	C01	34371428	34372199	MITE/DTA	34369864	34369975	left_flank	DNA transposon
BnaC01T0316300SL	C01	34371428	34372199	DNA/DTA	34370671	34370774	left_flank	DNA transposon
BnaC01T0316300SL	C01	34371428	34372199	DNA/DTH	34373339	34373519	right_flank	DNA transposon
BnaC01T0316300SL	C01	34371428	34372199	DNA/DTH	34374025	34374215	right_flank	DNA transposon
BnaC02T0095700SL	C02	7865402	7866649	DNA/Helitron	7865927	7866192	gene_body	DNA transposon
BnaC02T0095700SL	C02	7865402	7866649	MITE/DTH	7866960	7867116	right_flank	DNA transposon
BnaC02T0180900SL	C02	19525876	19526493	SINE/Unknown	19524212	19524452	left_flank	Non-LTR retrotransposon
BnaC02T0180900SL	C02	19525876	19526493	LTR/Copia	19524456	19524579	left_flank	LTR retrotransposon
BnaC02T0180900SL	C02	19525876	19526493	LINE/L1	19524842	19525214	left_flank	Non-LTR retrotransposon
BnaC02T0180900SL	C02	19525876	19526493	MITE/DTH	19526637	19526880	right_flank	DNA transposon
BnaC02T0180900SL	C02	19525876	19526493	DNA/DTC	19527080	19527209	right_flank	DNA transposon
BnaC02T0180900SL	C02	19525876	19526493	LTR/unknown	19527210	19527341	right_flank	LTR retrotransposon
BnaC02T0180900SL	C02	19525876	19526493	DNA/Helitron	19527744	19527843	right_flank	DNA transposon
BnaC02T0180900SL	C02	19525876	19526493	DNA/Helitron	19527862	19527930	right_flank	DNA transposon
BnaC02T0180900SL	C02	19525876	19526493	MITE/DTM	19527931	19528032	right_flank	DNA transposon
BnaC03T0038500SL	C03	2452931	2454495	LTR/unknown	2450989	2451299	left_flank	LTR retrotransposon
BnaC03T0038500SL	C03	2452931	2454495	LTR/Copia	2453674	2453770	gene_body	LTR retrotransposon
BnaC03T0038500SL	C03	2452931	2454495	DNA/DTT	2453813	2454042	gene_body	DNA transposon
BnaC03T0038500SL	C03	2452931	2454495	DNA/Helitron	2455337	2455500	right_flank	DNA transposon
BnaC03T0038500SL	C03	2452931	2454495	DNA/Helitron	2455544	2455978	right_flank	DNA transposon
BnaC03T0097300SL	C03	6991798	6992421	LINE/L1	6989811	6990302	left_flank	Non-LTR retrotransposon
BnaC03T0097300SL	C03	6991798	6992421	SINE/Unknown	6990393	6990659	left_flank	Non-LTR retrotransposon
BnaC03T0097300SL	C03	6991798	6992421	DNA/DTM	6990872	6991230	left_flank	DNA transposon
BnaC03T0097300SL	C03	6991798	6992421	LTR/unknown	6991366	6991461	left_flank	LTR retrotransposon
BnaC03T0097300SL	C03	6991798	6992421	MITE/DTH	6993685	6993920	right_flank	DNA transposon
BnaC03T0097300SL	C03	6991798	6992421	LINE/L1	6993986	6994131	right_flank	Non-LTR retrotransposon
BnaC03T0097300SL	C03	6991798	6992421	LTR/unknown	6994132	6994337	right_flank	LTR retrotransposon
BnaC03T0097300SL	C03	6991798	6992421	DNA/DTH	6994338	6994436	right_flank	DNA transposon
BnaC03T0112900SL	C03	8114476	8115488	Unknown	8113126	8113331	left_flank	Unclassified/Repetitive
BnaC03T0112900SL	C03	8114476	8115488	DNA/DTH	8116002	8118218	right_flank	DNA transposon
BnaC03T0211800SL	C03	16853613	16854822	DNA/Helitron	16855254	16855581	right_flank	DNA transposon
BnaC03T0211800SL	C03	16853613	16854822	DNA/Helitron	16855582	16855663	right_flank	DNA transposon
BnaC03T0623700SL	C03	67879685	67880176	DNA/Helitron	67877682	67877958	left_flank	DNA transposon
BnaC03T0623700SL	C03	67879685	67880176	DNA/Helitron	67877965	67878234	left_flank	DNA transposon
BnaC03T0623700SL	C03	67879685	67880176	DNA/Helitron	67878462	67878749	left_flank	DNA transposon
BnaC03T0623700SL	C03	67879685	67880176	DNA/Helitron	67878821	67879066	left_flank	DNA transposon
BnaC03T0623700SL	C03	67879685	67880176	DNA/Helitron	67879073	67879162	left_flank	DNA transposon
BnaC03T0623700SL	C03	67879685	67880176	DNA/Helitron	67880532	67881017	right_flank	DNA transposon
BnaC03T0623700SL	C03	67879685	67880176	DNA/Helitron	67881048	67881243	right_flank	DNA transposon
BnaC03T0623700SL	C03	67879685	67880176	DNA/DTA	67881447	67881707	right_flank	DNA transposon
BnaC04T0064100SL	C04	5848644	5849565	MITE/DTH	5847934	5848163	left_flank	DNA transposon
BnaC04T0064100SL	C04	5848644	5849565	MITE/DTH	5848164	5848217	left_flank	DNA transposon
BnaC04T0064100SL	C04	5848644	5849565	LTR/unknown	5851031	5852678	right_flank	LTR retrotransposon
BnaC04T0081700SL	C04	7638707	7639330	LTR/Copia	7636669	7637013	left_flank	LTR retrotransposon
BnaC04T0081700SL	C04	7638707	7639330	LTR/unknown	7637027	7637206	left_flank	LTR retrotransposon
BnaC04T0081700SL	C04	7638707	7639330	LTR/Copia	7637207	7637499	left_flank	LTR retrotransposon
BnaC04T0081700SL	C04	7638707	7639330	SINE/Unknown	7637987	7638167	left_flank	Non-LTR retrotransposon
BnaC04T0081700SL	C04	7638707	7639330	LINE/L1	7639708	7640184	right_flank	Non-LTR retrotransposon
BnaC04T0081700SL	C04	7638707	7639330	MITE/DTH	7641019	7641250	right_flank	DNA transposon
BnaC04T0546000SL	C04	69089688	69090557	DNA/Helitron	69087272	69087702	left_flank	DNA transposon
BnaC04T0546000SL	C04	69089688	69090557	DNA/Helitron	69087741	69087833	left_flank	DNA transposon
BnaC04T0546000SL	C04	69089688	69090557	DNA/Helitron	69088123	69088262	left_flank	DNA transposon
BnaC04T0546000SL	C04	69089688	69090557	SINE/Unknown	69088708	69088826	left_flank	Non-LTR retrotransposon
BnaC05T0005400SL	C05	322309	323462	LINE/L1	319509	320705	left_flank	Non-LTR retrotransposon
BnaC05T0005400SL	C05	322309	323462	DNA/Helitron	321020	321116	left_flank	DNA transposon
BnaC05T0208600SL	C05	16370132	16371376	Unknown	16368731	16368873	left_flank	Unclassified/Repetitive
BnaC06T0202700SL	C06	31467315	31468568	LTR/unknown	31466638	31466727	left_flank	LTR retrotransposon
BnaC06T0202700SL	C06	31467315	31468568	LTR/Copia	31466741	31466840	left_flank	LTR retrotransposon
BnaC06T0202700SL	C06	31467315	31468568	SINE/Unknown	31469017	31469274	right_flank	Non-LTR retrotransposon
BnaC06T0202700SL	C06	31467315	31468568	SINE/Unknown	31469275	31469357	right_flank	Non-LTR retrotransposon
BnaC06T0202700SL	C06	31467315	31468568	MITE/DTH	31469798	31469884	right_flank	DNA transposon
BnaC06T0202700SL	C06	31467315	31468568	MITE/DTH	31469885	31470180	right_flank	DNA transposon
BnaC06T0202700SL	C06	31467315	31468568	DNA/DTH	31470181	31470244	right_flank	DNA transposon
BnaC07T0207300SL	C07	35708590	35709078	DNA/Helitron	35706236	35706726	left_flank	DNA transposon
BnaC07T0207300SL	C07	35708590	35709078	LINE/L1	35708010	35708237	left_flank	Non-LTR retrotransposon
BnaC07T0207300SL	C07	35708590	35709078	DNA/Helitron	35709350	35711108	right_flank	DNA transposon
BnaC07T0214500SL	C07	36572029	36572896	DNA/DTH	36569805	36570112	left_flank	DNA transposon
BnaC07T0214500SL	C07	36572029	36572896	LINE/L1	36570291	36570396	left_flank	Non-LTR retrotransposon
BnaC07T0214500SL	C07	36572029	36572896	DNA/DTH	36570603	36571505	left_flank	DNA transposon
BnaC07T0214500SL	C07	36572029	36572896	DNA/DTH	36571517	36571793	left_flank	DNA transposon
BnaC07T0214500SL	C07	36572029	36572896	DNA/Helitron	36573529	36574077	right_flank	DNA transposon
BnaC07T0377900SL	C07	49473003	49474242	DNA/Helitron	49471588	49471828	left_flank	DNA transposon
BnaC07T0377900SL	C07	49473003	49474242	SINE/Unknown	49476115	49476236	right_flank	Non-LTR retrotransposon
BnaC08T0390300SL	C08	45954344	45955005	DNA/Helitron	45952209	45952465	left_flank	DNA transposon
BnaC08T0390300SL	C08	45954344	45955005	DNA/Helitron	45953255	45953385	left_flank	DNA transposon
BnaC08T0390300SL	C08	45954344	45955005	LTR/unknown	45953386	45953450	left_flank	LTR retrotransposon
BnaC08T0390300SL	C08	45954344	45955005	DNA/Helitron	45953451	45953778	left_flank	DNA transposon
BnaC08T0390300SL	C08	45954344	45955005	LTR/unknown	45953779	45953958	left_flank	LTR retrotransposon
BnaC08T0390300SL	C08	45954344	45955005	Unknown	45956370	45956585	right_flank	Unclassified/Repetitive
BnaC08T0390300SL	C08	45954344	45955005	Unknown	45956586	45956785	right_flank	Unclassified/Repetitive
BnaC08T0391000SL	C08	45994725	45995213	MITE/DTM	45992322	45992870	left_flank	DNA transposon
BnaC08T0391000SL	C08	45994725	45995213	DNA/DTM	45992874	45993228	left_flank	DNA transposon
BnaC08T0391000SL	C08	45994725	45995213	DNA/DTM	45993229	45994069	left_flank	DNA transposon
BnaC08T0391000SL	C08	45994725	45995213	SINE/Unknown	45994229	45994353	left_flank	Non-LTR retrotransposon
BnaC08T0391000SL	C08	45994725	45995213	DNA/Helitron	45995355	45995712	right_flank	DNA transposon
BnaC08T0391000SL	C08	45994725	45995213	DNA/Helitron	45995713	45996699	right_flank	DNA transposon
BnaC08T0391000SL	C08	45994725	45995213	DNA/Helitron	45996737	45997005	right_flank	DNA transposon
BnaC09T0175700SL	C09	30395778	30396939	LTR/unknown	30393715	30394106	left_flank	LTR retrotransposon
BnaC09T0175700SL	C09	30395778	30396939	DNA/Helitron	30393916	30394107	left_flank	DNA transposon
BnaC09T0175700SL	C09	30395778	30396939	DNA/Helitron	30393917	30394480	left_flank	DNA transposon
BnaC09T0175700SL	C09	30395778	30396939	LTR/unknown	30394481	30394599	left_flank	LTR retrotransposon
BnaC09T0175700SL	C09	30395778	30396939	DNA/Helitron	30394667	30394816	left_flank	DNA transposon
BnaC09T0175700SL	C09	30395778	30396939	Unknown	30397805	30398018	right_flank	Unclassified/Repetitive
BnaC09T0175700SL	C09	30395778	30396939	Unknown	30398428	30398583	right_flank	Unclassified/Repetitive
BnaC09T0416900SL	C09	53675743	53676693	LTR/unknown	53673764	53673854	left_flank	LTR retrotransposon
BnaC09T0416900SL	C09	53675743	53676693	SINE/Unknown	53674844	53674995	left_flank	Non-LTR retrotransposon
BnaC09T0416900SL	C09	53675743	53676693	SINE/Unknown	53678163	53678376	right_flank	Non-LTR retrotransposon
BnaA01T0026200TA	A01	1743571	1744071	LTR/unknown	1736833	1741873	left_flank	LTR retrotransposon
BnaA01T0026200TA	A01	1743571	1744071	DNA/Helitron	1741926	1742114	left_flank	DNA transposon
BnaA01T0026200TA	A01	1743571	1744071	Unknown	1744525	1744654	right_flank	Unclassified/Repetitive
BnaA01T0026200TA	A01	1743571	1744071	DNA/Helitron	1744887	1745396	right_flank	DNA transposon
BnaA01T0026200TA	A01	1743571	1744071	DNA/Helitron	1745403	1746417	right_flank	DNA transposon
BnaA01T0099400TA	A01	6557265	6558036	DNA/DTH	6555249	6555439	left_flank	DNA transposon
BnaA01T0099400TA	A01	6557265	6558036	DNA/DTH	6555945	6556125	left_flank	DNA transposon
BnaA01T0099400TA	A01	6557265	6558036	DNA/DTA	6558690	6558793	right_flank	DNA transposon
BnaA01T0099400TA	A01	6557265	6558036	MITE/DTA	6559489	6559600	right_flank	DNA transposon
BnaA01T0099400TA	A01	6557265	6558036	DNA/DTA	6559706	6559996	right_flank	DNA transposon
BnaA02T0105000TA	A02	6220225	6221232	DNA/Helitron	6221379	6221520	right_flank	DNA transposon
BnaA02T0105000TA	A02	6220225	6221232	Unknown	6221521	6221713	right_flank	Unclassified/Repetitive
BnaA02T0105000TA	A02	6220225	6221232	LINE/L1	6222152	6222337	right_flank	Non-LTR retrotransposon
BnaA02T0105000TA	A02	6220225	6221232	LINE/L1	6222338	6224171	right_flank	Non-LTR retrotransposon
BnaA02T0165600TA	A02	11028684	11029301	DNA/DTH	11026958	11027878	left_flank	DNA transposon
BnaA02T0165600TA	A02	11028684	11029301	MITE/DTA	11030479	11030723	right_flank	DNA transposon
BnaA02T0165600TA	A02	11028684	11029301	DNA/Helitron	11031066	11031354	right_flank	DNA transposon
BnaA03T0018100TA	A03	924636	925572	DNA/Helitron	922924	923562	left_flank	DNA transposon
BnaA03T0018100TA	A03	924636	925572	DNA/Helitron	923563	924241	left_flank	DNA transposon
BnaA03T0018100TA	A03	924636	925572	SINE/Unknown	926505	926819	right_flank	Non-LTR retrotransposon
BnaA03T0116900TA	A03	6107178	6108719	LTR/Copia	6107926	6108042	gene_body	LTR retrotransposon
BnaA03T0116900TA	A03	6107178	6108719	DNA/Helitron	6108088	6108327	gene_body	DNA transposon
BnaA03T0166000TA	A03	9101206	9102065	DNA/Helitron	9099716	9100070	left_flank	DNA transposon
BnaA03T0166000TA	A03	9101206	9102065	LINE/L1	9100071	9100121	left_flank	Non-LTR retrotransposon
BnaA03T0166000TA	A03	9101206	9102065	DNA/DTM	9100284	9100765	left_flank	DNA transposon
BnaA03T0166000TA	A03	9101206	9102065	DNA/Helitron	9100766	9100843	left_flank	DNA transposon
BnaA03T0166000TA	A03	9101206	9102065	LTR/unknown	9100853	9100964	left_flank	LTR retrotransposon
BnaA03T0166000TA	A03	9101206	9102065	MITE/DTH	9103317	9103537	right_flank	DNA transposon
BnaA03T0166000TA	A03	9101206	9102065	LINE/L1	9103792	9104149	right_flank	Non-LTR retrotransposon
BnaA03T0179300TA	A03	9826340	9827261	DNA/Helitron	9823823	9824627	left_flank	DNA transposon
BnaA03T0179300TA	A03	9826340	9827261	DNA/DTH	9828523	9828626	right_flank	DNA transposon
BnaA03T0271100TA	A03	15954699	15955882	DNA/Helitron	15953680	15954649	left_flank	DNA transposon
BnaA03T0271100TA	A03	15954699	15955882	DNA/Helitron	15956236	15956558	right_flank	DNA transposon
BnaA03T0271100TA	A03	15954699	15955882	DNA/Helitron	15956559	15956651	right_flank	DNA transposon
BnaA03T0431400TA	A03	25021119	25022269	DNA/Helitron	25019740	25019983	left_flank	DNA transposon
BnaA03T0431400TA	A03	25021119	25022269	LTR/unknown	25023478	25023734	right_flank	LTR retrotransposon
BnaA03T0525100TA	A03	31611915	31612435	MITE/DTH	31609840	31610108	left_flank	DNA transposon
BnaA03T0525100TA	A03	31611915	31612435	SINE/Unknown	31610652	31610849	left_flank	Non-LTR retrotransposon
BnaA03T0525100TA	A03	31611915	31612435	SINE/Unknown	31610850	31610910	left_flank	Non-LTR retrotransposon
BnaA04T0199300TA	A04	19866813	19867841	LTR/unknown	19866041	19866352	left_flank	LTR retrotransposon
BnaA04T0199300TA	A04	19866813	19867841	LTR/unknown	19866361	19866609	left_flank	LTR retrotransposon
BnaA04T0210700TA	A04	20516043	20517798	Unknown	20513907	20514110	left_flank	Unclassified/Repetitive
BnaA04T0210700TA	A04	20516043	20517798	LTR/unknown	20518444	20518713	right_flank	LTR retrotransposon
BnaA04T0210700TA	A04	20516043	20517798	LTR/Gypsy	20519147	20519832	right_flank	LTR retrotransposon
BnaA05T0048800TA	A05	2665697	2666384	DNA/Helitron	2664331	2665352	left_flank	DNA transposon
BnaA05T0048800TA	A05	2665697	2666384	LTR/unknown	2668312	2668591	right_flank	LTR retrotransposon
BnaA05T0062700TA	A05	3492110	3493053	DNA/Helitron	3493245	3493347	right_flank	DNA transposon
BnaA05T0062700TA	A05	3492110	3493053	MITE/DTH	3493348	3493581	right_flank	DNA transposon
BnaA05T0062700TA	A05	3492110	3493053	DNA/Helitron	3493632	3494925	right_flank	DNA transposon
BnaA06T0389800TA	A06	49205585	49206556	DNA/Helitron	49203348	49203944	left_flank	DNA transposon
BnaA06T0389800TA	A06	49205585	49206556	DNA/Helitron	49204059	49205236	left_flank	DNA transposon
BnaA06T0389800TA	A06	49205585	49206556	SINE/Unknown	49207525	49207706	right_flank	Non-LTR retrotransposon
BnaA06T0389800TA	A06	49205585	49206556	Unknown	49207813	49207940	right_flank	Unclassified/Repetitive
BnaA06T0395300TA	A06	49520001	49520489	Unknown	49518003	49518181	left_flank	Unclassified/Repetitive
BnaA06T0395300TA	A06	49520001	49520489	DNA/Helitron	49518424	49518557	left_flank	DNA transposon
BnaA06T0395300TA	A06	49520001	49520489	DNA/Helitron	49520595	49521053	right_flank	DNA transposon
BnaA06T0395300TA	A06	49520001	49520489	DNA/Helitron	49521489	49521918	right_flank	DNA transposon
BnaA07T0210900TA	A07	22280851	22281913	Unknown	22278764	22278965	left_flank	Unclassified/Repetitive
BnaA07T0210900TA	A07	22280851	22281913	MITE/DTA	22279136	22279332	left_flank	DNA transposon
BnaA07T0210900TA	A07	22280851	22281913	LTR/unknown	22279874	22280590	left_flank	LTR retrotransposon
BnaA07T0210900TA	A07	22280851	22281913	MITE/DTH	22283066	22283294	right_flank	DNA transposon
BnaA07T0210900TA	A07	22280851	22281913	MITE/DTH	22283295	22283460	right_flank	DNA transposon
BnaA07T0210900TA	A07	22280851	22281913	MITE/DTH	22283464	22283733	right_flank	DNA transposon
BnaA08T0132100TA	A08	18446806	18447381	DNA/Helitron	18445907	18446318	left_flank	DNA transposon
BnaA08T0132100TA	A08	18446806	18447381	DNA/DTA	18446487	18446756	left_flank	DNA transposon
BnaA08T0132100TA	A08	18446806	18447381	DNA/Helitron	18447560	18449181	right_flank	DNA transposon
BnaA08T0132100TA	A08	18446806	18447381	DNA/Helitron	18449182	18449318	right_flank	DNA transposon
BnaA09T0188800TA	A09	13670615	13671807	DNA/DTA	13669168	13669504	left_flank	DNA transposon
BnaA09T0188800TA	A09	13670615	13671807	Unknown	13669642	13669875	left_flank	Unclassified/Repetitive
BnaA09T0188800TA	A09	13670615	13671807	LTR/Gypsy	13672099	13672738	right_flank	LTR retrotransposon
BnaA09T0188800TA	A09	13670615	13671807	DNA/DTM	13672861	13673138	right_flank	DNA transposon
BnaA09T0188800TA	A09	13670615	13671807	LTR/unknown	13673139	13673238	right_flank	LTR retrotransposon
BnaA09T0188800TA	A09	13670615	13671807	DNA/DTM	13673239	13673350	right_flank	DNA transposon
BnaA09T0471600TA	A09	54851056	54851768	LTR/unknown	54848786	54849069	left_flank	LTR retrotransposon
BnaA09T0471600TA	A09	54851056	54851768	LTR/unknown	54849235	54849496	left_flank	LTR retrotransposon
BnaA09T0471600TA	A09	54851056	54851768	SINE/Unknown	54849864	54850034	left_flank	Non-LTR retrotransposon
BnaA09T0471600TA	A09	54851056	54851768	LINE/L1	54853239	54853567	right_flank	Non-LTR retrotransposon
BnaA09T0471600TA	A09	54851056	54851768	LINE/L1	54853611	54853827	right_flank	Non-LTR retrotransposon
BnaA09T0472300TA	A09	54874269	54875164	DNA/Helitron	54872992	54873775	left_flank	DNA transposon
BnaA09T0472300TA	A09	54874269	54875164	SINE/Unknown	54873971	54874119	left_flank	Non-LTR retrotransposon
BnaA09T0472300TA	A09	54874269	54875164	DNA/Helitron	54875398	54875621	right_flank	DNA transposon
BnaA09T0472300TA	A09	54874269	54875164	LTR/unknown	54875955	54876093	right_flank	LTR retrotransposon
BnaA09T0472300TA	A09	54874269	54875164	Unknown	54876309	54876408	right_flank	Unclassified/Repetitive
BnaA09T0472300TA	A09	54874269	54875164	DNA/DTA	54877094	54877177	right_flank	DNA transposon
BnaA10T0005800TA	A10	259666	260903	MITE/DTA	257828	257959	left_flank	DNA transposon
BnaA10T0005800TA	A10	259666	260903	DNA/Helitron	262796	262979	right_flank	DNA transposon
BnaA10T0091900TA	A10	13790606	13792251	SINE/Unknown	13788973	13789200	left_flank	Non-LTR retrotransposon
BnaA10T0091900TA	A10	13790606	13792251	LINE/L1	13789911	13790183	left_flank	Non-LTR retrotransposon
BnaA10T0267900TA	A10	24014195	24015231	MITE/DTH	24012881	24013032	left_flank	DNA transposon
BnaA10T0267900TA	A10	24014195	24015231	MITE/DTH	24013033	24013110	left_flank	DNA transposon
BnaA10T0267900TA	A10	24014195	24015231	SINE/Unknown	24013263	24013412	left_flank	Non-LTR retrotransposon
BnaC01T0046600TA	C01	4051716	4052210	MITE/DTH	4049824	4049971	left_flank	DNA transposon
BnaC01T0046600TA	C01	4051716	4052210	DNA/DTH	4052464	4052646	right_flank	DNA transposon
BnaC01T0046600TA	C01	4051716	4052210	MITE/DTH	4052901	4053401	right_flank	DNA transposon
BnaC01T0147100TA	C01	12442619	12443384	DNA/Helitron	12444046	12445018	right_flank	DNA transposon
BnaC02T0099600TA	C02	9289155	9290659	DNA/Helitron	9289951	9290213	gene_body	DNA transposon
BnaC02T0099600TA	C02	9289155	9290659	MITE/DTH	9290977	9291133	right_flank	DNA transposon
BnaC02T0099600TA	C02	9289155	9290659	DNA/DTH	9291134	9291225	right_flank	DNA transposon
BnaC02T0189500TA	C02	20842723	20843340	SINE/Unknown	20841059	20841299	left_flank	Non-LTR retrotransposon
BnaC02T0189500TA	C02	20842723	20843340	LTR/Copia	20841303	20841426	left_flank	LTR retrotransposon
BnaC02T0189500TA	C02	20842723	20843340	LINE/L1	20841689	20842061	left_flank	Non-LTR retrotransposon
BnaC02T0189500TA	C02	20842723	20843340	MITE/DTH	20843489	20843732	right_flank	DNA transposon
BnaC02T0189500TA	C02	20842723	20843340	DNA/DTC	20843932	20844061	right_flank	DNA transposon
BnaC02T0189500TA	C02	20842723	20843340	LTR/unknown	20844062	20844192	right_flank	LTR retrotransposon
BnaC02T0189500TA	C02	20842723	20843340	DNA/Helitron	20844595	20844694	right_flank	DNA transposon
BnaC02T0189500TA	C02	20842723	20843340	DNA/Helitron	20844713	20844781	right_flank	DNA transposon
BnaC02T0189500TA	C02	20842723	20843340	MITE/DTM	20844782	20844883	right_flank	DNA transposon
BnaC03T0113500TA	C03	6457954	6459518	LTR/unknown	6456012	6456322	left_flank	LTR retrotransposon
BnaC03T0113500TA	C03	6457954	6459518	LTR/Copia	6458697	6458793	gene_body	LTR retrotransposon
BnaC03T0113500TA	C03	6457954	6459518	DNA/DTT	6458836	6459065	gene_body	DNA transposon
BnaC03T0113500TA	C03	6457954	6459518	DNA/Helitron	6460360	6460523	right_flank	DNA transposon
BnaC03T0113500TA	C03	6457954	6459518	DNA/Helitron	6460567	6461001	right_flank	DNA transposon
BnaC03T0174200TA	C03	10960740	10961598	LINE/L1	10958847	10959338	left_flank	Non-LTR retrotransposon
BnaC03T0174200TA	C03	10960740	10961598	SINE/Unknown	10959429	10959695	left_flank	Non-LTR retrotransposon
BnaC03T0174200TA	C03	10960740	10961598	DNA/DTM	10959908	10960266	left_flank	DNA transposon
BnaC03T0174200TA	C03	10960740	10961598	LTR/unknown	10960402	10960497	left_flank	LTR retrotransposon
BnaC03T0174200TA	C03	10960740	10961598	MITE/DTH	10962721	10962956	right_flank	DNA transposon
BnaC03T0174200TA	C03	10960740	10961598	LINE/L1	10963022	10963167	right_flank	Non-LTR retrotransposon
BnaC03T0174200TA	C03	10960740	10961598	LTR/unknown	10963168	10963373	right_flank	LTR retrotransposon
BnaC03T0174200TA	C03	10960740	10961598	DNA/DTH	10963374	10963472	right_flank	DNA transposon
BnaC03T0174200TA	C03	10960740	10961598	MITE/DTH	10963572	10963790	right_flank	DNA transposon
BnaC03T0190800TA	C03	12198069	12199192	Unknown	12196670	12196877	left_flank	Unclassified/Repetitive
BnaC03T0190800TA	C03	12198069	12199192	MITE/DTH	12199410	12199567	right_flank	DNA transposon
BnaC03T0190800TA	C03	12198069	12199192	MITE/DTA	12199688	12199906	right_flank	DNA transposon
BnaC03T0190800TA	C03	12198069	12199192	LINE/L1	12200038	12200333	right_flank	Non-LTR retrotransposon
BnaC03T0190800TA	C03	12198069	12199192	MITE/DTH	12200986	12201252	right_flank	DNA transposon
BnaC03T0293300TA	C03	21166905	21168003	DNA/Helitron	21168535	21168862	right_flank	DNA transposon
BnaC03T0293300TA	C03	21166905	21168003	DNA/Helitron	21168863	21168944	right_flank	DNA transposon
BnaC03T0709300TA	C03	71060339	71060914	DNA/Helitron	71058127	71058381	left_flank	DNA transposon
BnaC03T0709300TA	C03	71060339	71060914	DNA/Helitron	71058420	71058696	left_flank	DNA transposon
BnaC03T0709300TA	C03	71060339	71060914	DNA/Helitron	71058703	71058972	left_flank	DNA transposon
BnaC03T0709300TA	C03	71060339	71060914	DNA/Helitron	71059200	71059487	left_flank	DNA transposon
BnaC03T0709300TA	C03	71060339	71060914	DNA/Helitron	71059559	71059804	left_flank	DNA transposon
BnaC03T0709300TA	C03	71060339	71060914	DNA/Helitron	71059811	71059900	left_flank	DNA transposon
BnaC03T0709300TA	C03	71060339	71060914	DNA/Helitron	71061270	71061755	right_flank	DNA transposon
BnaC03T0709300TA	C03	71060339	71060914	DNA/Helitron	71061786	71061981	right_flank	DNA transposon
BnaC03T0709300TA	C03	71060339	71060914	DNA/DTA	71062185	71062445	right_flank	DNA transposon
BnaC04T0063400TA	C04	5985617	5986597	MITE/DTH	5984937	5985166	left_flank	DNA transposon
BnaC04T0063400TA	C04	5985617	5986597	MITE/DTH	5985167	5985220	left_flank	DNA transposon
BnaC04T0063400TA	C04	5985617	5986597	LTR/unknown	5988034	5989681	right_flank	LTR retrotransposon
BnaC04T0081400TA	C04	7713416	7714375	LTR/Copia	7706701	7711449	left_flank	LTR retrotransposon
BnaC04T0081400TA	C04	7713416	7714375	LTR/unknown	7711450	7711557	left_flank	LTR retrotransposon
BnaC04T0081400TA	C04	7713416	7714375	LTR/Copia	7711558	7711902	left_flank	LTR retrotransposon
BnaC04T0081400TA	C04	7713416	7714375	LTR/unknown	7711916	7712095	left_flank	LTR retrotransposon
BnaC04T0081400TA	C04	7713416	7714375	LTR/Copia	7712096	7712388	left_flank	LTR retrotransposon
BnaC04T0081400TA	C04	7713416	7714375	SINE/Unknown	7712876	7713056	left_flank	Non-LTR retrotransposon
BnaC04T0081400TA	C04	7713416	7714375	MITE/DTH	7715405	7715606	right_flank	DNA transposon
BnaC04T0523600TA	C04	63893385	63894416	DNA/Helitron	63891131	63891561	left_flank	DNA transposon
BnaC04T0523600TA	C04	63893385	63894416	DNA/Helitron	63891600	63891692	left_flank	DNA transposon
BnaC04T0523600TA	C04	63893385	63894416	DNA/Helitron	63891982	63892121	left_flank	DNA transposon
BnaC04T0523600TA	C04	63893385	63894416	SINE/Unknown	63892567	63892685	left_flank	Non-LTR retrotransposon
BnaC04T0535600TA	C04	64717765	64719515	DNA/Helitron	64719891	64720230	right_flank	DNA transposon
BnaC05T0005300TA	C05	331853	333102	LINE/L1	329080	330276	left_flank	Non-LTR retrotransposon
BnaC05T0185200TA	C05	13346971	13348132	DNA/DTC	13344702	13345805	left_flank	DNA transposon
BnaC05T0185200TA	C05	13346971	13348132	LTR/Copia	13348405	13348791	right_flank	LTR retrotransposon
BnaC05T0185200TA	C05	13346971	13348132	LTR/Copia	13348792	13348988	right_flank	LTR retrotransposon
BnaC05T0185200TA	C05	13346971	13348132	LTR/unknown	13348989	13349377	right_flank	LTR retrotransposon
BnaC05T0185200TA	C05	13346971	13348132	LTR/unknown	13349378	13349624	right_flank	LTR retrotransposon
BnaC05T0185200TA	C05	13346971	13348132	LTR/unknown	13349693	13353687	right_flank	LTR retrotransposon
BnaC06T0213500TA	C06	33872742	33874084	LTR/unknown	33866400	33871737	left_flank	LTR retrotransposon
BnaC06T0213500TA	C06	33872742	33874084	LTR/unknown	33871738	33872768	left_flank	LTR retrotransposon
BnaC06T0213500TA	C06	33872742	33874084	SINE/Unknown	33874363	33874611	right_flank	Non-LTR retrotransposon
BnaC06T0213500TA	C06	33872742	33874084	MITE/DTH	33875153	33875266	right_flank	DNA transposon
BnaC06T0213500TA	C06	33872742	33874084	DNA/DTH	33875272	33875529	right_flank	DNA transposon
BnaC07T0235800TA	C07	39381280	39381768	DNA/Helitron	39378936	39379426	left_flank	DNA transposon
BnaC07T0235800TA	C07	39381280	39381768	LINE/L1	39380700	39380927	left_flank	Non-LTR retrotransposon
BnaC07T0235800TA	C07	39381280	39381768	DNA/Helitron	39382040	39383798	right_flank	DNA transposon
BnaC07T0243200TA	C07	40274044	40275068	DNA/DTH	40271990	40272183	left_flank	DNA transposon
BnaC07T0243200TA	C07	40274044	40275068	DNA/DTH	40272184	40272297	left_flank	DNA transposon
BnaC07T0243200TA	C07	40274044	40275068	LINE/L1	40272475	40272580	left_flank	Non-LTR retrotransposon
BnaC07T0243200TA	C07	40274044	40275068	DNA/DTH	40272787	40273689	left_flank	DNA transposon
BnaC07T0243200TA	C07	40274044	40275068	DNA/DTH	40273701	40273977	left_flank	DNA transposon
BnaC07T0243200TA	C07	40274044	40275068	DNA/Helitron	40275726	40276273	right_flank	DNA transposon
BnaC07T0406800TA	C07	53166243	53166889	DNA/Helitron	53164772	53165012	left_flank	DNA transposon
BnaC08T0394100TA	C08	47183869	47184581	DNA/Helitron	47181671	47182254	left_flank	DNA transposon
BnaC08T0394100TA	C08	47183869	47184581	DNA/Helitron	47182330	47182467	left_flank	DNA transposon
BnaC08T0394100TA	C08	47183869	47184581	DNA/Helitron	47182468	47182704	left_flank	DNA transposon
BnaC08T0394100TA	C08	47183869	47184581	DNA/DTA	47186072	47186404	right_flank	DNA transposon
BnaC08T0394100TA	C08	47183869	47184581	DNA/DTA	47186413	47186677	right_flank	DNA transposon
BnaC08T0394700TA	C08	47217772	47218578	DNA/Helitron	47216962	47217311	left_flank	DNA transposon
BnaC08T0394700TA	C08	47217772	47218578	SINE/Unknown	47217379	47217562	left_flank	Non-LTR retrotransposon
BnaC08T0394700TA	C08	47217772	47218578	LTR/Gypsy	47219758	47219879	right_flank	LTR retrotransposon
BnaC08T0394700TA	C08	47217772	47218578	LTR/unknown	47219880	47220014	right_flank	LTR retrotransposon
BnaC08T0394700TA	C08	47217772	47218578	LINE/L1	47220236	47220885	right_flank	Non-LTR retrotransposon
BnaC09T0346800TA	C09	44007716	44008992	DNA/DTM	44005667	44006044	left_flank	DNA transposon
BnaC09T0346800TA	C09	44007716	44008992	DNA/DTM	44006050	44006662	left_flank	DNA transposon
BnaC09T0346800TA	C09	44007716	44008992	DNA/Helitron	44006664	44007008	left_flank	DNA transposon
BnaC09T0346800TA	C09	44007716	44008992	LTR/unknown	44007009	44007236	left_flank	LTR retrotransposon
BnaC09T0346800TA	C09	44007716	44008992	DNA/Helitron	44007237	44007472	left_flank	DNA transposon
BnaC09T0346800TA	C09	44007716	44008992	SINE/Unknown	44009536	44009695	right_flank	Non-LTR retrotransposon
BnaC09T0346800TA	C09	44007716	44008992	DNA/Helitron	44009851	44011141	right_flank	DNA transposon
BnaC09T0349800TA	C09	44607616	44608887	DNA/DTM	44605577	44605952	left_flank	DNA transposon
BnaC09T0349800TA	C09	44607616	44608887	DNA/DTM	44605958	44606564	left_flank	DNA transposon
BnaC09T0349800TA	C09	44607616	44608887	DNA/Helitron	44606570	44606909	left_flank	DNA transposon
BnaC09T0349800TA	C09	44607616	44608887	LTR/unknown	44606910	44607137	left_flank	LTR retrotransposon
BnaC09T0349800TA	C09	44607616	44608887	DNA/Helitron	44607138	44607372	left_flank	DNA transposon
BnaC09T0349800TA	C09	44607616	44608887	SINE/Unknown	44609432	44609590	right_flank	Non-LTR retrotransposon
BnaC09T0349800TA	C09	44607616	44608887	DNA/Helitron	44609746	44611036	right_flank	DNA transposon
BnaC09T0570200TA	C09	64481875	64482684	LTR/unknown	64479892	64479982	left_flank	LTR retrotransposon
BnaC09T0570200TA	C09	64481875	64482684	SINE/Unknown	64480921	64481123	left_flank	Non-LTR retrotransposon
BnaC09T0570200TA	C09	64481875	64482684	Unknown	64483623	64484179	right_flank	Unclassified/Repetitive
BnaC09T0570200TA	C09	64481875	64482684	SINE/Unknown	64484293	64484506	right_flank	Non-LTR retrotransposon
[truncated: 786 more rows]

## Sheet: Table.S8
Table S8. Structural variations associated with BnPYLs.
[truncated: 62 more rows]

## Sheet: Table.S9
Table S9. Duplication types of BnPYLs.
[truncated: 388 more rows]

[truncated: 5 more sheets: Table.S10, Table.S11, Table.S12, Table.S13, Table.S14]
